# Supplementary material for: Mutual regulation of spermatogenesis-specific Argonaute proteins and Insulin/IGF-1 signaling in aging control
Source: EMBO Rep. 2026 Jan 8;27(6):1437–62. doi: 10.1038/s44319-025-00682-4 (PMC13021995; doi:10.1038/s44319-025-00682-4)
Supplement: Supplementary file 2 — Dataset EV1 [file 44319_2025_682_MOESM2_ESM.xlsx]

## Sheet: metadata
Dataset EV1: Lifespan assay data, including mean and median lifespan and statistics for individual replicates.

## Sheet: Related to Fig. 1a
Replicate 1
Genotype	No. of animals	Mean lifespan (days)	StdError	95% C.I.		Median lifespan	p value (log-rank test)	Control of the comparison (for p value)
WT	51	29.32	0.8	27.74 ~ 30.89		29
rde-4(ne301)	52	33.16	0.99	31.22 ~ 35.10		33	0.0019	WT
Replicate 2
Genotype	No. of animals	Mean lifespan (days)	StdError	95% C.I.		Median lifespan	p value (log-rank test)	Control of the comparison (for p value)
WT	53	30.39	1.05	28.34 ~ 32.45		30
rde-4(ne301)	46	34.94	0.8	33.38 ~ 36.50		35	0.0033	WT
Replicate 3
Genotype	No. of animals	Mean lifespan (days)	StdError	95% C.I.		Median lifespan	p value (log-rank test)	Control of the comparison (for p value)
WT	48	28.86	0.98	26.94 ~ 30.79		30
rde-4(ne301)	50	34.9	1.19	32.56 ~ 37.23		35	0.0001	WT
Replicate 4
Genotype	No. of animals	Mean lifespan (days)	StdError	95% C.I.		Median lifespan	p value (log-rank test)	Control of the comparison (for p value)
WT	50	25.26	1.05	23.20 ~ 27.32		25
rde-4(ne301)	50	22.23	1.34	19.60 ~ 24.86		22	0.1659	WT
Replicate 5
Genotype	No. of animals	Mean lifespan (days)	StdError	95% C.I.		Median lifespan	p value (log-rank test)	Control of the comparison (for p value)
WT	49	24.65	0.85	22.99 ~ 26.31		26
rde-4(ne301)	54	27.61	0.9	25.84 ~ 29.38		28	0.0056	WT
Replicate 6
Genotype	No. of animals	Mean lifespan (days)	StdError	95% C.I.		Median lifespan	p value (log-rank test)	Control of the comparison (for p value)
WT	52	27.88	0.85	26.21 ~ 29.55		26
rde-4(ne301)	52	29.19	0.91	27.40 ~ 30.98		29	0.2598	WT
Replicate 7
Genotype	No. of animals	Mean lifespan (days)	StdError	95% C.I.		Median lifespan	p value (log-rank test)	Control of the comparison (for p value)
WT	100	27.38	0.71	25.98 ~ 28.78		28
rde-4(ne301)	122	28.06	0.62	26.84 ~ 29.28		27	0.2202	WT
Replicate 8
Genotype	No. of animals	Mean lifespan (days)	StdError	95% C.I.		Median lifespan	p value (log-rank test)	Control of the comparison (for p value)
WT	70	28.11	1.09	25.97 ~ 30.24		29
rde-4(ne301)	138	30.06	0.61	28.86 ~ 31.26		31	0.2417	WT
All replicates (pooled)
Genotype	No. of animals	Mean lifespan (days)	StdError	95% C.I.		Median lifespan	p value (log-rank test)	Control of the comparison (for p value)	Mean % increase from WT
WT	473	27.92	0.35	27.24 ~ 28.60		28
rde-4(ne301)	564	30.14	0.34	29.47 ~ 30.81		29	1.8e-07	WT	7.95129

## Sheet: Related to Fig. 1b
Replicate 1
Genotype	No. of animals	Mean lifespan (days)	StdError	95% C.I.		Median lifespan	p value (log-rank test)	Control of the comparison (for p value)
WT	51	29.32	0.8	27.74 ~ 30.89		29
age-1(hx546)	51	39.08	1.25	36.62 ~ 41.54		40	0	WT
age-1(hx546); rde-4(ne301)	52	45.22	1.07	43.13 ~ 47.32		45	0.0006	age-1(hx546)
Replicate 2
Genotype	No. of animals	Mean lifespan (days)	StdError	95% C.I.		Median lifespan	p value (log-rank test)	Control of the comparison (for p value)
WT	53	30.39	1.05	28.34 ~ 32.45		30
age-1(hx546)	53	37.16	1.6	34.03 ~ 40.28		35	0.0003	WT
age-1(hx546); rde-4(ne301)	52	40.12	1.44	37.30 ~ 42.94		39	0.2031	age-1(hx546)
Replicate 3
Genotype	No. of animals	Mean lifespan (days)	StdError	95% C.I.		Median lifespan	p value (log-rank test)	Control of the comparison (for p value)
WT	48	28.86	0.98	26.94 ~ 30.79		30
age-1(hx546)	48	33.76	1.37	31.07 ~ 36.45		31	0.006	WT
age-1(hx546); rde-4(ne301)	48	39.09	1.27	36.60 ~ 41.59		36	0.0063	age-1(hx546)
All replicates (pooled)
Genotype	No. of animals	Mean lifespan (days)	StdError	95% C.I.		Median lifespan	p value (log-rank test)	Control of the comparison (for p value)	Mean % increase from control
WT	152	29.5	0.55	28.43 ~ 30.57		30
age-1(hx546)	152	36.82	0.86	35.13 ~ 38.51		36	0	WT	24.8136
age-1(hx546); rde-4(ne301)	152	41.57	0.77	40.06 ~ 43.08		43	0.0001	age-1(hx546)	40.9153

## Sheet: Related to Fig. 1h
Replicate 1
Genotype	No. of animals	Mean lifespan (days)	StdError	95% C.I.		Median lifespan	p value (log-rank test)	Control of the comparison (for p value)
WT	70	28.11	1.09	25.97 ~ 30.24		29
alg-3(tm1155); alg-4(ok1041)	72	28.81	1.36	26.15 ~ 31.47		29	0.2617	WT
age-1(hx546)	71	37.17	1.05	35.12 ~ 39.22		39	0	WT
age-1(hx546); alg-3(tm1155); alg-4(ok1041)	69	44.85	1.07	42.75 ~ 46.94		43	1.1e-07	age-1(hx546)
Replicate 2
Genotype	No. of animals	Mean lifespan (days)	StdError	95% C.I.		Median lifespan	p value (log-rank test)	Control of the comparison (for p value)
WT	67	30.5	0.91	28.72 ~ 32.28		32
alg-3(tm1155); alg-4(ok1041)	78	32.6	1.01	30.62 ~ 34.59		34	0.0301	WT
age-1(hx546)	68	40.76	0.99	38.81 ~ 42.70		43	0	WT
age-1(hx546); alg-3(tm1155); alg-4(ok1041)	75	44.88	0.97	42.99 ~ 46.77		46	0.0002	age-1(hx546)
All replicates (pooled)
Genotype	No. of animals	Mean lifespan (days)	StdError	95% C.I.		Median lifespan	p value (log-rank test)	Control of the comparison (for p value)	Mean % increase from control
WT	137	29.28	0.72	27.86 ~ 30.69		31
alg-3(tm1155); alg-4(ok1041)	150	30.89	0.85	29.22 ~ 32.55		32	0.0088	WT	5.49863
age-1(hx546)	139	38.81	0.74	37.35 ~ 40.26		40	0	WT	32.5478
age-1(hx546); alg-3(tm1155); alg-4(ok1041)	144	44.85	0.72	43.44 ~ 46.27		46	0	age-1(hx546)	53.1762

## Sheet: Related to Fig. EV1d
Replicate 1
Genotype	No. of animals	Mean lifespan (days)	StdError	95% C.I.		Median lifespan	p value (log-rank test)	Control of the comparison (for p value)
WT	51	29.32	0.8	27.74 ~ 30.89		29
rde-1(ne219)	50	31.87	1.17	29.57 ~ 34.17		31	0.0043	WT
age-1(hx546)	51	39.08	1.25	36.62 ~ 41.54		40	0	WT
age-1(hx546); rde-1(ne219)	50	41.31	1.73	37.92 ~ 44.71		43	0.0952	age-1(hx546)
Replicate 2
Genotype	No. of animals	Mean lifespan (days)	StdError	95% C.I.		Median lifespan	p value (log-rank test)	Control of the comparison (for p value)
WT	53	30.39	1.05	28.34 ~ 32.45		30
rde-1(ne219)	50	32.09	1.11	29.92 ~ 34.25		32	0.175	WT
age-1(hx546)	53	37.16	1.6	34.03 ~ 40.28		35	0.0003	WT
age-1(hx546); rde-1(ne219)	46	40.35	1.78	36.85 ~ 43.84		42	0.3664	age-1(hx546)
Replicate 3
Genotype	No. of animals	Mean lifespan (days)	StdError	95% C.I.		Median lifespan	p value (log-rank test)	Control of the comparison (for p value)
WT	48	28.86	0.98	26.94 ~ 30.79		30
rde-1(ne219)	47	31.82	1.07	29.73 ~ 33.91		32	0.037	WT
age-1(hx546)	48	33.76	1.37	31.07 ~ 36.45		31	0.006	WT
age-1(hx546); rde-1(ne219)	49	35.62	1.81	32.07 ~ 39.17		36	0.2436	age-1(hx546)
Replicate 4
Genotype	No. of animals	Mean lifespan (days)	StdError	95% C.I.		Median lifespan	p value (log-rank test)	Control of the comparison (for p value)
WT	50	25.26	1.05	23.20 ~ 27.32		25
rde-1(ne219)	48	24.59	1.01	22.60 ~ 26.58		25	0.9356	WT
Replicate 5
Genotype	No. of animals	Mean lifespan (days)	StdError	95% C.I.		Median lifespan	p value (log-rank test)	Control of the comparison (for p value)
WT	49	24.65	0.85	22.99 ~ 26.31		26
rde-1(ne219)	54	25.76	1.03	23.74 ~ 27.78		28	0.047	WT
All replicates for WT vs rde-1 (pooled replicates 1-5)
Genotype	No. of animals	Mean lifespan (days)	StdError	95% C.I.		Median lifespan	p value (log-rank test)	Control of the comparison (for p value)	Mean % increase from control
WT	251	28.05	0.46	27.14 ~ 28.96		28
rde-1(ne219)	249	29.45	0.55	28.39 ~ 30.52		30	0.0019	WT	4.99109
All replicates for age-1 vs age-1; rde-1 (pooled replicates 1-3)
Genotype	No. of animals	Mean lifespan (days)	StdError	95% C.I.		Median lifespan	p value (log-rank test)	Control of the comparison (for p value)	Mean % increase from control
WT	152	29.5	0.55	28.43 ~ 30.57		30
age-1(hx546)	152	36.82	0.86	35.13 ~ 38.51		36	0	WT	24.8136
age-1(hx546); rde-1(ne219)	145	39.09	1.06	37.02 ~ 41.16		40	0.049	age-1(hx546)	32.5085

## Sheet: Related to Fig. EV1e
Replicate 1
Genotype	No. of animals	Mean lifespan (days)	StdError	95% C.I.		Median lifespan	p value (log-rank test)	Control of the comparison (for p value)
WT males	56	12.1	0.73	10.68 ~ 13.52		13
alg-3(tm1155); alg-4(ok1041)	52	11.25	0.39	10.48 ~ 12.02		11	0.6545	WT
age-1(hx546)	65	31.98	3.05	26.00 ~ 37.95		35	0	WT
age-1(hx546); alg-3(tm1155); alg-4(ok1041)	65	24.54	2.12	20.38 ~ 28.71		27	0.0523	age-1(hx546)
Replicate 2
Genotype	No. of animals	Mean lifespan (days)	StdError	95% C.I.		Median lifespan	p value (log-rank test)	Control of the comparison (for p value)
WT males	46	12.73	0.62	11.52 ~ 13.94		12
alg-3(tm1155); alg-4(ok1041)	48	12.86	1.02	10.87 ~ 14.86		10	0.6824	WT
age-1(hx546)	48	27.6	2.27	23.15 ~ 32.06		30	3.9e-08	WT
age-1(hx546); alg-3(tm1155); alg-4(ok1041)	48	22.4	1.92	18.63 ~ 26.16		19	0.1062	age-1(hx546)
Replicate 3
Genotype	No. of animals	Mean lifespan (days)	StdError	95% C.I.		Median lifespan	p value (log-rank test)	Control of the comparison (for p value)
WT males	81	11.94	0.29	11.38 ~ 12.50		13
alg-3(tm1155); alg-4(ok1041)	77	14.48	1.24	12.04 ~ 16.91		13	0.6092	WT
age-1(hx546)	78	24.78	1.56	21.71 ~ 27.85		26	0	WT
age-1(hx546); alg-3(tm1155); alg-4(ok1041)	82	26.76	2.22	22.40 ~ 31.11		26	0.3743	age-1(hx546)
All replicates (pooled)
Genotype	No. of animals	Mean lifespan (days)	StdError	95% C.I.		Median lifespan	p value (log-rank test)	Control of the comparison (for p value)
WT males	183	12.2	0.31	11.59 ~ 12.81		12
alg-3(tm1155); alg-4(ok1041)	177	13.44	0.71	12.05 ~ 14.84		12	0.6342	WT
age-1(hx546)	191	26.93	1.22	24.54 ~ 29.32		26	0	WT
age-1(hx546); alg-3(tm1155); alg-4(ok1041)	195	24.85	1.37	22.17 ~ 27.53		22	0.2165	age-1(hx546)

## Sheet: Related to Fig. EV1F
Replicate 1
Genotype	No. of animals	Mean lifespan (days)	StdError	95% C.I.		Median lifespan	p value (log-rank test)	Control of the comparison (for p value)	Mean % increase from control
age-1(hx546)	65	39.07	1.15	36.82 ~ 41.33		40
age-1(hx546); nrde-3(gg66)	72	33.06	1.17	30.77 ~ 35.36		33	0.0006	age-1(hx546)	-15.3826

## Sheet: Related to Fig. 3a
Replicate 1
Genotype	No. of animals	Mean lifespan (days)	StdError	95% C.I.		Median lifespan	p value (log-rank test)	Control of the comparison (for p value)
WT	46	23.05	0.8	21.48 ~ 24.62		23
age-1(hx546)	46	28.88	0.93	27.05 ~ 30.70		30	3.3e-05	WT
age-1(hx546); rde-4(ne301)	47	33.89	1.09	31.76 ~ 36.02		33	0.0011	age-1
daf-16(mgDf50); age-1(hx546)	47	20.68	0.58	19.54 ~ 21.82		21
daf-16(mgDf50); age-1(hx546); rde-4(ne301)	50	17.84	0.46	16.94 ~ 18.75		19	0.0021	daf-16; age-1
Replicate 2
Genotype	No. of animals	Mean lifespan (days)	StdError	95% C.I.		Median lifespan	p value (log-rank test)	Control of the comparison (for p value)
WT	44	24.5	0.86	22.81 ~ 26.18		23
age-1(hx546)	48	28.29	1.06	26.21 ~ 30.37		29	0.0019	WT
age-1(hx546); rde-4(ne301)	48	34.09	0.93	32.27 ~ 35.90		34	0.0002	age-1
daf-16(mgDf50); age-1(hx546)	33	23.1	0.49	22.13 ~ 24.06		22
daf-16(mgDf50); age-1(hx546); rde-4(ne301)	49	21.36	0.42	20.55 ~ 22.18		22	0.0729	daf-16; age-1
Replicate 3
Genotype	No. of animals	Mean lifespan (days)	StdError	95% C.I.		Median lifespan	p value (log-rank test)	Control of the comparison (for p value)
WT	42	24.74	0.89	22.99 ~ 26.50		26
age-1(hx546)	44	29.58	1.04	27.54 ~ 31.61		30	4.4e-05	WT
age-1(hx546); rde-4(ne301)	48	35.35	1.31	32.79 ~ 37.91		37	0.0004	age-1
daf-16(mgDf50); age-1(hx546)	52	21	0.45	20.11 ~ 21.89		21
daf-16(mgDf50); age-1(hx546); rde-4(ne301)	46	17.63	0.5	16.66 ~ 18.61		17	2.3e-08	daf-16; age-1
All replicates (pooled)
Genotype	No. of animals	Mean lifespan (days)	StdError	95% C.I.		Median lifespan	p value (log-rank test)	Control of the comparison (for p value)	Mean % increase from control
WT	132	24.07	0.5	23.09 ~ 25.05		23			0
age-1(hx546)	138	28.95	0.58	27.81 ~ 30.09		30	0	WT	20.2742
age-1(hx546); rde-4(ne301)	143	34.33	0.6	33.16 ~ 35.50		34	0	age-1	42.6257
daf-16(mgDf50); age-1(hx546)	132	21.36	0.31	20.75 ~ 21.98		21			-11.2588
daf-16(mgDf50); age-1(hx546); rde-4(ne301)	145	18.98	0.3	18.39 ~ 19.58		19	8.7e-06	daf-16; age-1	-21.1467

## Sheet: Related to Fig. 3b
Replicate 1
Genotype	No. of animals	Mean lifespan (days)	StdError	95% C.I.		Median lifespan	p value (log-rank test)	Control of the comparison (for p value)
WT	70	28.11	1.09	25.97 ~ 30.24		29
daf-2(e1370)	70	61.33	2.82	55.81 ~ 66.85		64	0	WT	Note: many of the oldest surviving daf-2 worms were right-censored due to internal hatching in this replicate
daf-2(e1370); rde-4(ne301)	69	55.69	1.94	51.89 ~ 59.50		57	0.0644	daf-2(e1370)
Replicate 2
Genotype	No. of animals	Mean lifespan (days)	StdError	95% C.I.		Median lifespan	p value (log-rank test)	Control of the comparison (for p value)
daf-2(e1370)	97	55.42	2.09	51.33 ~ 59.51		57
daf-2(e1370); rde-4(ne301)	71	58.4	1.96	54.57 ~ 62.24		64	0.1279	daf-2(e1370)
All replicates (pooled)
Genotype	No. of animals	Mean lifespan (days)	StdError	95% C.I.		Median lifespan	p value (log-rank test)	Control of the comparison (for p value)	Mean % increase from daf-2
daf-2(e1370)	167	57.81	1.7	54.49 ~ 61.14		59
daf-2(e1370); rde-4(ne301)	140	57.09	1.38	54.38 ~ 59.81		60	0.8108	daf-2(e1370)	-1.24546
