# Supplementary material for: Mutual regulation of spermatogenesis-specific Argonaute proteins and Insulin/IGF-1 signaling in aging control
Source: EMBO Rep. 2026 Jan 8;27(6):1437–62. doi: 10.1038/s44319-025-00682-4 (PMC13021995; doi:10.1038/s44319-025-00682-4)
Supplement: Supplementary file 3 — Dataset EV2 [file 44319_2025_682_MOESM3_ESM.xlsx]

## Sheet: metadata
Dataset EV2: Differentially expressed genes from RNA-sequencing (mRNA and lncRNA) in rde-4(ne301) and age-1(hx546) compared to WT and age-1(hx546); rde-4(ne301) compared to age-1(hx546), including annotations from external datasets.

## Sheet: rde4vsWTmRNAUP
gene_id	Public Name	gene_locus	R4_1	R4_2	R4_3	WT_1	WT_2	WT_3	R4	WT	log2FoldChange	pvalue	padj		SenseSiRNAUpregulated	ASsiRNAUpregulated	SenseSiRNADownregulated	ASsiRNADownregulated	IsERGO1RRF3Target	age1vsWTmRNAUP	age1vsWTmRNADOWN	age1rde4vsage1mRNAUP	age1rde4vsage1mRNADOWN	alg34mRNAUP(Conine2013NegativeTargets)	alg34mRNADOWN(Conine2013PositiveTargets)	siRNADownInALG1	siRNADownInALG2	siRNADownInALG3	siRNADownInALG4	siRNADownInALG5	siRNADownInC04F12.1	siRNADownInCSR1	siRNADownInERGO1	siRNADownInHRDE1	siRNADownInNRDE3	siRNADownInPPW1	siRNADownInPPW2	siRNADownInPRG1	siRNADownInRDE1	siRNADownInSAGO1	siRNADownInSAGO2	siRNADownInWAGO1	siRNADownInWAGO10	siRNADownInWAGO4	siRNADownInalg34
F52D2.2	rgs-8.1	X:1952479-1953560	766.696	903.986	1017.79	1.39e-17	1.39e-17	1.39e-17	896.156	1.39e-17	12.809	1.74e-68	2.04e-64		FALSE	FALSE	FALSE	FALSE	FALSE	TRUE	FALSE	FALSE	FALSE	FALSE	FALSE	FALSE	FALSE	FALSE	FALSE	FALSE	FALSE	TRUE	FALSE	TRUE	FALSE	FALSE	TRUE	FALSE	FALSE	FALSE	FALSE	FALSE	FALSE	FALSE	FALSE
Y19D10A.16	Y19D10A.16	V:2392772-2394147	339.013	469.59	353.928	1.39e-17	1.39e-17	1.39e-17	387.51	1.39e-17	11.5998	2.76e-44	1.29e-40		FALSE	FALSE	FALSE	FALSE	FALSE	TRUE	FALSE	FALSE	FALSE	FALSE	FALSE	TRUE	FALSE	FALSE	FALSE	FALSE	FALSE	FALSE	FALSE	TRUE	TRUE	FALSE	FALSE	TRUE	FALSE	FALSE	FALSE	TRUE	FALSE	FALSE	FALSE
T23G5.6	saeg-2	III:9240367-9242496	4434.69	4307.12	3965.82	631.337	775.033	726.438	4235.87	710.936	2.57466	6.39e-32	2.5e-28		FALSE	FALSE	TRUE	TRUE	FALSE	FALSE	FALSE	TRUE	FALSE	FALSE	FALSE	TRUE	TRUE	TRUE	FALSE	TRUE	FALSE	TRUE	FALSE	TRUE	TRUE	FALSE	FALSE	FALSE	TRUE	FALSE	TRUE	TRUE	TRUE	FALSE	TRUE
Y58A7A.4	Y58A7A.4	V:5082002-5085007	385.798	366.083	349.245	6.25351	8.35244	0.0154488	367.042	4.8738	6.20191	2.53e-29	8.49e-26		FALSE	FALSE	FALSE	FALSE	FALSE	TRUE	FALSE	FALSE	FALSE	FALSE	FALSE	TRUE	TRUE	FALSE	FALSE	FALSE	FALSE	FALSE	FALSE	FALSE	FALSE	FALSE	FALSE	FALSE	FALSE	FALSE	FALSE	FALSE	FALSE	FALSE	FALSE
F35E12.5	irg-5	V:13737007-13738471	2907.05	6350.41	4778.92	402.48	748.697	639.831	4678.79	597.003	2.97006	1.97e-20	5.79e-17		FALSE	FALSE	FALSE	FALSE	FALSE	FALSE	FALSE	TRUE	FALSE	FALSE	FALSE	FALSE	FALSE	FALSE	FALSE	FALSE	FALSE	FALSE	FALSE	FALSE	FALSE	FALSE	FALSE	FALSE	FALSE	FALSE	FALSE	FALSE	FALSE	FALSE	FALSE
Y49G5A.1	Y49G5A.1	V:5286343-5287360	1018.1	1007.49	460.862	65.8389	73.5738	45.8699	828.817	61.7609	3.74387	3.54e-19	8.31e-16		FALSE	FALSE	FALSE	FALSE	FALSE	TRUE	FALSE	FALSE	FALSE	FALSE	FALSE	FALSE	FALSE	FALSE	FALSE	FALSE	FALSE	FALSE	FALSE	FALSE	FALSE	FALSE	FALSE	FALSE	FALSE	FALSE	FALSE	FALSE	FALSE	FALSE	FALSE
F11D11.3	F11D11.3	V:18757916-18760285	58.4143	77.1066	128.76	1.39e-17	1.39e-17	1.39e-17	88.0937	1.39e-17	9.46422	4.15e-17	8.85e-14		FALSE	FALSE	FALSE	FALSE	FALSE	FALSE	FALSE	TRUE	FALSE	FALSE	FALSE	TRUE	FALSE	FALSE	FALSE	FALSE	FALSE	FALSE	FALSE	FALSE	FALSE	FALSE	TRUE	TRUE	FALSE	FALSE	FALSE	FALSE	FALSE	FALSE	FALSE
Y58A7A.3	Y58A7A.3	V:5077849-5087463	1637.68	1565.87	1398.9	7.38563	40.733	0.0295183	1534.15	16.0494	6.56555	1.65e-16	3.23e-13		FALSE	FALSE	FALSE	FALSE	FALSE	TRUE	FALSE	TRUE	FALSE	FALSE	FALSE	TRUE	TRUE	FALSE	TRUE	FALSE	FALSE	TRUE	FALSE	TRUE	TRUE	FALSE	TRUE	TRUE	TRUE	FALSE	FALSE	TRUE	TRUE	TRUE	FALSE
C53A5.4	tag-191	V:14534418-14536309	592.346	699.997	268.383	33.471	50.4101	29.564	520.242	37.815	3.77804	3.33e-16	5.71e-13		FALSE	FALSE	FALSE	TRUE	FALSE	TRUE	FALSE	TRUE	FALSE	FALSE	FALSE	FALSE	FALSE	FALSE	FALSE	FALSE	FALSE	FALSE	FALSE	FALSE	FALSE	FALSE	FALSE	FALSE	FALSE	FALSE	TRUE	FALSE	FALSE	FALSE	TRUE
E03A3.4	his-70	III:4059715-4060119	1353.21	1792.41	519.982	39.8057	106.111	75.3944	1221.87	73.7703	4.04758	3.41e-16	5.71e-13		TRUE	FALSE	FALSE	TRUE	FALSE	TRUE	FALSE	TRUE	FALSE	TRUE	FALSE	FALSE	FALSE	FALSE	FALSE	FALSE	FALSE	FALSE	FALSE	FALSE	FALSE	FALSE	FALSE	FALSE	FALSE	FALSE	TRUE	FALSE	FALSE	FALSE	TRUE
ZK930.4	ZK930.4	II:11906577-11908599	2159.89	2168.23	835.459	69.073	206.996	94.7743	1721.2	123.614	3.79817	1.05e-15	1.44e-12		FALSE	FALSE	FALSE	TRUE	FALSE	TRUE	FALSE	TRUE	FALSE	TRUE	FALSE	FALSE	FALSE	TRUE	FALSE	FALSE	FALSE	FALSE	FALSE	FALSE	FALSE	FALSE	FALSE	FALSE	TRUE	FALSE	TRUE	FALSE	FALSE	FALSE	TRUE
F09C12.8	F09C12.8	II:5112382-5114155	1976.73	2198.5	825.134	73.2563	208.081	120.235	1666.79	133.857	3.63708	1.1e-15	1.44e-12		TRUE	FALSE	FALSE	TRUE	FALSE	TRUE	FALSE	TRUE	FALSE	FALSE	FALSE	FALSE	FALSE	FALSE	FALSE	FALSE	FALSE	TRUE	FALSE	FALSE	FALSE	FALSE	FALSE	FALSE	TRUE	FALSE	TRUE	FALSE	FALSE	FALSE	TRUE
T06C10.3	T06C10.3	IV:7870704-7873034	1508.12	1733.82	614.821	119.182	174.499	110.053	1285.59	134.578	3.25481	2.22e-15	2.48e-12		FALSE	FALSE	FALSE	TRUE	FALSE	TRUE	FALSE	TRUE	FALSE	FALSE	FALSE	FALSE	FALSE	FALSE	FALSE	FALSE	FALSE	FALSE	FALSE	FALSE	FALSE	FALSE	FALSE	FALSE	TRUE	FALSE	TRUE	FALSE	FALSE	FALSE	TRUE
Y69F12A.1	Y69F12A.1	III:7456740-7458544	789.134	934.285	447.733	42.9285	98.7555	67.2484	723.717	69.6442	3.37505	3.17e-15	3.38e-12		TRUE	FALSE	FALSE	FALSE	FALSE	TRUE	FALSE	TRUE	FALSE	TRUE	FALSE	FALSE	FALSE	FALSE	FALSE	FALSE	FALSE	FALSE	FALSE	FALSE	FALSE	FALSE	FALSE	FALSE	FALSE	FALSE	FALSE	FALSE	FALSE	FALSE	TRUE
W08E3.4	W08E3.4	I:13337460-13338921	1450.65	1637.17	603.557	95.1468	166.032	70.3318	1230.46	110.503	3.4757	6.67e-15	6.45e-12		TRUE	FALSE	FALSE	TRUE	FALSE	TRUE	FALSE	TRUE	FALSE	TRUE	FALSE	FALSE	FALSE	FALSE	FALSE	FALSE	FALSE	FALSE	FALSE	FALSE	FALSE	FALSE	FALSE	FALSE	TRUE	FALSE	TRUE	FALSE	FALSE	FALSE	TRUE
F14D7.10	F14D7.10	V:14308485-14308841	204.587	285.108	115.362	7.34878	10.5144	12.2171	201.685	10.0268	4.31309	6.87e-15	6.45e-12		FALSE	FALSE	FALSE	FALSE	FALSE	TRUE	FALSE	FALSE	FALSE	FALSE	FALSE	FALSE	FALSE	FALSE	FALSE	FALSE	FALSE	FALSE	FALSE	FALSE	FALSE	FALSE	FALSE	FALSE	FALSE	FALSE	FALSE	FALSE	FALSE	FALSE	FALSE
B0511.4	tag-344	I:10644284-10645617	975.225	1047.53	427.994	46.0645	105.066	72.3422	816.915	74.491	3.45287	1.36e-14	1.22e-11		TRUE	FALSE	FALSE	TRUE	FALSE	TRUE	FALSE	TRUE	FALSE	FALSE	FALSE	FALSE	FALSE	FALSE	FALSE	FALSE	FALSE	FALSE	FALSE	FALSE	FALSE	FALSE	FALSE	FALSE	TRUE	FALSE	TRUE	FALSE	FALSE	FALSE	TRUE
Y53F4A.2	Y53F4A.2	II:14876147-14877164	874.886	777.087	471.218	32.4882	100.801	49.9397	707.73	61.0763	3.5319	1.68e-14	1.46e-11		FALSE	FALSE	FALSE	TRUE	FALSE	TRUE	FALSE	TRUE	FALSE	FALSE	FALSE	FALSE	FALSE	FALSE	FALSE	FALSE	FALSE	FALSE	FALSE	FALSE	FALSE	FALSE	FALSE	FALSE	FALSE	FALSE	FALSE	FALSE	FALSE	FALSE	TRUE
R13A5.11	R13A5.11	III:7591574-7593336	1162.28	1241.8	480.565	81.5654	140.814	73.3799	961.547	98.5864	3.28439	4.79e-14	4.02e-11		FALSE	FALSE	FALSE	TRUE	FALSE	TRUE	FALSE	TRUE	FALSE	FALSE	FALSE	FALSE	FALSE	FALSE	FALSE	FALSE	FALSE	FALSE	FALSE	FALSE	FALSE	FALSE	FALSE	FALSE	FALSE	FALSE	TRUE	FALSE	FALSE	FALSE	TRUE
C15H7.4	C15H7.4	III:9654352-9655859	226.047	232.37	99.3925	5.26977	11.5366	10.1841	185.936	8.99681	4.35034	5.4e-14	4.35e-11		FALSE	FALSE	FALSE	FALSE	FALSE	TRUE	FALSE	TRUE	FALSE	TRUE	FALSE	FALSE	FALSE	FALSE	FALSE	FALSE	FALSE	FALSE	FALSE	FALSE	FALSE	FALSE	FALSE	FALSE	FALSE	FALSE	FALSE	FALSE	FALSE	FALSE	TRUE
Y36E3A.2	Y36E3A.2	V:15426199-15426846	425.727	604.325	331.342	11.5629	43.9535	7.16822	453.798	20.8949	4.43253	5.74e-14	4.35e-11		FALSE	FALSE	TRUE	TRUE	FALSE	FALSE	FALSE	TRUE	FALSE	FALSE	FALSE	FALSE	TRUE	TRUE	FALSE	FALSE	TRUE	FALSE	TRUE	FALSE	FALSE	FALSE	FALSE	FALSE	TRUE	TRUE	TRUE	FALSE	TRUE	FALSE	FALSE
F26A3.5	F26A3.5	I:7668535-7669797	716.057	973.345	431.77	45.0231	112.408	69.2902	707.057	75.5736	3.22379	3.12e-13	2.09e-10		FALSE	FALSE	FALSE	TRUE	FALSE	TRUE	FALSE	TRUE	FALSE	FALSE	FALSE	FALSE	FALSE	FALSE	FALSE	FALSE	FALSE	FALSE	FALSE	FALSE	FALSE	FALSE	FALSE	FALSE	TRUE	FALSE	TRUE	FALSE	FALSE	FALSE	TRUE
F57B9.8	F57B9.8	III:6933677-6935329	553.369	665.822	322.865	41.869	85.0882	54.009	514.019	60.3221	3.08854	3.99e-13	2.6e-10		TRUE	FALSE	FALSE	TRUE	FALSE	TRUE	FALSE	TRUE	FALSE	TRUE	FALSE	FALSE	FALSE	FALSE	FALSE	FALSE	FALSE	FALSE	FALSE	FALSE	FALSE	FALSE	FALSE	FALSE	TRUE	FALSE	TRUE	FALSE	FALSE	FALSE	TRUE
K09G1.2	K09G1.2	V:9590633-9591256	1121.37	1122.69	465.547	81.5673	149.208	68.2902	903.201	99.6886	3.17808	6.67e-13	4.12e-10		FALSE	FALSE	FALSE	TRUE	FALSE	TRUE	FALSE	TRUE	FALSE	FALSE	FALSE	FALSE	FALSE	FALSE	FALSE	FALSE	FALSE	FALSE	FALSE	FALSE	FALSE	FALSE	FALSE	FALSE	TRUE	FALSE	TRUE	FALSE	FALSE	FALSE	TRUE
C25D7.16	C25D7.16	V:15056289-15056744	715.103	779.062	339.747	62.7348	98.7528	45.876	611.304	69.1212	3.14261	1.23e-12	7.33e-10		FALSE	FALSE	FALSE	TRUE	FALSE	TRUE	FALSE	TRUE	FALSE	TRUE	FALSE	FALSE	FALSE	TRUE	FALSE	FALSE	FALSE	FALSE	FALSE	FALSE	FALSE	FALSE	FALSE	FALSE	TRUE	FALSE	TRUE	FALSE	FALSE	FALSE	TRUE
AC7.3	AC7.3	IV:5111839-5112875	514.467	307.502	168.862	10.519	33.5255	15.298	330.277	19.7808	4.053	1.25e-12	7.33e-10		FALSE	TRUE	FALSE	FALSE	FALSE	TRUE	FALSE	TRUE	FALSE	TRUE	FALSE	FALSE	FALSE	FALSE	FALSE	FALSE	FALSE	FALSE	FALSE	FALSE	FALSE	FALSE	FALSE	FALSE	FALSE	FALSE	TRUE	FALSE	FALSE	FALSE	TRUE
Y45F10B.1	tsp-5	IV:13590607-13591745	44.8088	56.6423	37.503	1.39e-17	1.39e-17	1.39e-17	46.318	1.39e-17	8.53869	1.36e-12	7.77e-10		FALSE	FALSE	FALSE	FALSE	FALSE	TRUE	FALSE	FALSE	FALSE	FALSE	FALSE	FALSE	FALSE	FALSE	FALSE	FALSE	FALSE	FALSE	FALSE	FALSE	FALSE	FALSE	FALSE	FALSE	FALSE	FALSE	FALSE	FALSE	FALSE	FALSE	FALSE
K11C4.1	K11C4.1	V:6896999-6898496	1568.53	1739.68	536.881	129.622	195.498	87.6527	1281.7	137.591	3.21853	1.96e-12	1.07e-09		TRUE	FALSE	FALSE	TRUE	FALSE	TRUE	FALSE	TRUE	FALSE	FALSE	FALSE	FALSE	FALSE	FALSE	FALSE	FALSE	FALSE	FALSE	FALSE	FALSE	FALSE	FALSE	FALSE	FALSE	TRUE	FALSE	TRUE	FALSE	FALSE	FALSE	TRUE
C17D12.5	C17D12.5	I:11586236-11587331	296.179	392.503	103.116	11.5329	22.0149	12.2386	263.933	15.2622	4.10137	2.89e-12	1.54e-09		FALSE	FALSE	FALSE	TRUE	FALSE	TRUE	FALSE	TRUE	FALSE	TRUE	FALSE	FALSE	FALSE	FALSE	FALSE	FALSE	FALSE	FALSE	FALSE	FALSE	FALSE	FALSE	FALSE	FALSE	TRUE	FALSE	TRUE	FALSE	FALSE	FALSE	TRUE
Y69E1A.3	Y69E1A.3	IV:10952359-10954686	370.21	487.182	207.373	35.5533	51.4582	27.5305	354.922	38.1807	3.21271	3.3e-12	1.68e-09		FALSE	FALSE	FALSE	TRUE	FALSE	TRUE	FALSE	TRUE	FALSE	TRUE	FALSE	FALSE	FALSE	TRUE	FALSE	FALSE	FALSE	FALSE	FALSE	FALSE	FALSE	FALSE	FALSE	FALSE	TRUE	FALSE	TRUE	FALSE	FALSE	FALSE	TRUE
ZK616.61	ZK616.61	IV:5405659-5407375	765.777	760.512	287.151	39.7913	85.1079	67.2413	604.48	64.0468	3.23594	4.48e-12	2.24e-09		FALSE	FALSE	FALSE	TRUE	FALSE	TRUE	FALSE	TRUE	FALSE	TRUE	FALSE	FALSE	FALSE	FALSE	FALSE	FALSE	FALSE	FALSE	FALSE	FALSE	FALSE	FALSE	FALSE	FALSE	TRUE	FALSE	TRUE	FALSE	FALSE	FALSE	TRUE
F23B12.1	F23B12.1	V:14429165-14430500	832.973	1116.86	362.26	25.1852	99.7372	50.9545	770.698	58.6256	3.71361	5.04e-12	2.45e-09		TRUE	FALSE	FALSE	TRUE	FALSE	TRUE	FALSE	TRUE	FALSE	FALSE	FALSE	FALSE	FALSE	FALSE	FALSE	FALSE	FALSE	FALSE	FALSE	FALSE	FALSE	FALSE	FALSE	FALSE	TRUE	FALSE	TRUE	FALSE	FALSE	FALSE	TRUE
F19B6.4	wht-5	IV:12337580-12340417	1501.31	1688.91	624.212	75.3413	221.71	93.7593	1271.48	130.27	3.28571	5.29e-12	2.48e-09		TRUE	FALSE	FALSE	FALSE	FALSE	TRUE	FALSE	TRUE	FALSE	FALSE	FALSE	FALSE	FALSE	TRUE	FALSE	FALSE	FALSE	FALSE	FALSE	FALSE	FALSE	FALSE	FALSE	FALSE	TRUE	FALSE	TRUE	FALSE	FALSE	FALSE	TRUE
ZK688.10	ZK688.10	III:7895757-7896979	1068.74	1349.2	464.601	76.3725	173.397	99.861	960.846	116.543	3.04211	1.67e-11	7.38e-09		FALSE	FALSE	FALSE	TRUE	FALSE	TRUE	FALSE	TRUE	FALSE	FALSE	FALSE	FALSE	FALSE	FALSE	FALSE	FALSE	FALSE	FALSE	FALSE	FALSE	FALSE	FALSE	FALSE	FALSE	TRUE	FALSE	TRUE	FALSE	FALSE	FALSE	TRUE
ZK617.3	spe-17	IV:12013451-12014050	483.224	634.598	233.645	29.3325	71.3856	36.6952	450.489	45.8044	3.29449	1.83e-11	7.87e-09		TRUE	FALSE	FALSE	TRUE	FALSE	TRUE	FALSE	TRUE	FALSE	TRUE	FALSE	FALSE	FALSE	FALSE	FALSE	FALSE	FALSE	FALSE	FALSE	FALSE	FALSE	FALSE	FALSE	FALSE	FALSE	FALSE	TRUE	FALSE	FALSE	FALSE	TRUE
K12C11.5	K12C11.5	I:1332698-1334074	326.406	303.632	114.397	20.9073	26.2473	15.3004	248.145	20.8184	3.56775	1.84e-11	7.87e-09		FALSE	FALSE	FALSE	TRUE	FALSE	TRUE	FALSE	TRUE	FALSE	FALSE	FALSE	FALSE	FALSE	FALSE	FALSE	FALSE	FALSE	FALSE	FALSE	FALSE	FALSE	FALSE	FALSE	FALSE	TRUE	FALSE	TRUE	FALSE	FALSE	FALSE	TRUE
C10H11.7	C10H11.7	I:4719789-4721098	747.256	788.822	346.318	62.7678	120.836	71.3343	627.465	84.9794	2.88261	2.15e-11	8.86e-09		FALSE	FALSE	FALSE	TRUE	FALSE	TRUE	FALSE	FALSE	FALSE	FALSE	FALSE	FALSE	FALSE	FALSE	FALSE	FALSE	FALSE	FALSE	FALSE	FALSE	FALSE	FALSE	FALSE	FALSE	FALSE	FALSE	FALSE	FALSE	FALSE	FALSE	TRUE
H08M01.1	H08M01.1	IV:13834310-13836390	584.555	627.742	305.959	56.4895	99.8202	63.1814	506.085	73.1637	2.78819	2.15e-11	8.86e-09		FALSE	FALSE	FALSE	TRUE	FALSE	TRUE	FALSE	TRUE	FALSE	FALSE	FALSE	FALSE	FALSE	FALSE	FALSE	FALSE	FALSE	FALSE	FALSE	FALSE	FALSE	FALSE	FALSE	FALSE	TRUE	FALSE	TRUE	FALSE	FALSE	FALSE	TRUE
C14A4.8	C14A4.8	II:10597133-10598100	344.905	343.658	150.09	2.17403	20.9646	20.3547	279.551	14.4978	4.25631	2.2e-11	8.9e-09		FALSE	FALSE	FALSE	FALSE	FALSE	TRUE	FALSE	TRUE	FALSE	FALSE	FALSE	FALSE	FALSE	FALSE	FALSE	FALSE	FALSE	FALSE	FALSE	FALSE	FALSE	FALSE	FALSE	FALSE	FALSE	FALSE	FALSE	FALSE	FALSE	FALSE	TRUE
F38E1.3	F38E1.3	V:8376141-8377946	634.249	648.244	279.654	23.0916	80.8504	52.9806	520.716	52.3075	3.3122	3.29e-11	1.31e-08		TRUE	FALSE	FALSE	TRUE	FALSE	TRUE	FALSE	TRUE	FALSE	FALSE	FALSE	FALSE	FALSE	FALSE	FALSE	FALSE	FALSE	FALSE	FALSE	FALSE	FALSE	FALSE	FALSE	FALSE	TRUE	FALSE	FALSE	FALSE	FALSE	FALSE	TRUE
T23B7.2	T23B7.2	II:4841380-4842206	392.631	453.984	181.071	15.7628	45.1483	38.7053	342.562	33.2055	3.36179	5.4e-11	2.11e-08		FALSE	FALSE	FALSE	TRUE	FALSE	TRUE	FALSE	TRUE	FALSE	FALSE	FALSE	FALSE	FALSE	FALSE	FALSE	FALSE	FALSE	FALSE	FALSE	FALSE	FALSE	FALSE	FALSE	FALSE	FALSE	FALSE	FALSE	FALSE	FALSE	FALSE	TRUE
C50F2.5	C50F2.5	I:3895792-3897400	1585.1	1646.93	634.54	134.905	272.287	202.753	1288.86	203.315	2.66354	5.84e-11	2.25e-08		TRUE	FALSE	FALSE	TRUE	FALSE	TRUE	FALSE	TRUE	FALSE	FALSE	FALSE	FALSE	FALSE	FALSE	FALSE	FALSE	FALSE	FALSE	FALSE	FALSE	FALSE	FALSE	FALSE	FALSE	TRUE	FALSE	TRUE	FALSE	FALSE	FALSE	TRUE
B0280.11	B0280.11	III:7136510-7138278	1236.31	1426.31	529.387	61.7639	200.69	99.8636	1064	120.773	3.1378	7.09e-11	2.68e-08		TRUE	FALSE	FALSE	TRUE	FALSE	TRUE	FALSE	TRUE	FALSE	FALSE	FALSE	FALSE	FALSE	FALSE	FALSE	FALSE	FALSE	FALSE	FALSE	FALSE	FALSE	FALSE	FALSE	FALSE	FALSE	FALSE	FALSE	FALSE	FALSE	FALSE	TRUE
ZK262.19	ZK262.19	V:18425185-18425608	68.2303	52.716	34.6525	0.00710226	0.00807549	2.02668	51.8663	0.680618	5.99531	7.77e-11	2.85e-08		FALSE	FALSE	FALSE	TRUE	FALSE	TRUE	FALSE	TRUE	FALSE	FALSE	FALSE	FALSE	FALSE	FALSE	FALSE	FALSE	FALSE	FALSE	FALSE	FALSE	FALSE	FALSE	FALSE	FALSE	TRUE	FALSE	FALSE	FALSE	FALSE	FALSE	TRUE
C43E11.5	C43E11.5	I:4237034-4238738	2212.5	2219.97	897.43	120.298	386.819	186.468	1776.63	231.195	2.94129	9.43e-11	3.38e-08		TRUE	FALSE	FALSE	TRUE	FALSE	TRUE	FALSE	TRUE	FALSE	FALSE	FALSE	FALSE	FALSE	FALSE	FALSE	FALSE	FALSE	FALSE	FALSE	FALSE	FALSE	FALSE	FALSE	FALSE	TRUE	FALSE	TRUE	FALSE	FALSE	FALSE	TRUE
C06A5.2	C06A5.2	I:6006333-6007324	363.39	499.881	186.705	37.6566	56.7257	36.6922	349.992	43.6915	2.99845	9.51e-11	3.38e-08		FALSE	FALSE	FALSE	TRUE	FALSE	FALSE	FALSE	TRUE	FALSE	TRUE	FALSE	FALSE	FALSE	FALSE	FALSE	FALSE	FALSE	FALSE	FALSE	FALSE	FALSE	FALSE	FALSE	FALSE	TRUE	FALSE	TRUE	FALSE	FALSE	FALSE	TRUE
R01H2.4	R01H2.4	III:7061086-7064238	279.638	235.278	140.728	12.6089	32.5196	22.4165	218.548	22.515	3.27185	1.07e-10	3.7e-08		FALSE	FALSE	FALSE	FALSE	FALSE	TRUE	FALSE	FALSE	FALSE	FALSE	FALSE	FALSE	FALSE	FALSE	FALSE	FALSE	FALSE	FALSE	FALSE	FALSE	FALSE	FALSE	FALSE	FALSE	TRUE	FALSE	FALSE	FALSE	FALSE	FALSE	TRUE
C05C12.1	C05C12.1	IV:11253985-11255720	1023.93	1104.14	558.523	42.9539	174.336	57.0871	895.531	91.4589	3.28973	1.17e-10	3.98e-08		FALSE	FALSE	FALSE	TRUE	FALSE	TRUE	FALSE	TRUE	FALSE	FALSE	FALSE	FALSE	FALSE	FALSE	FALSE	FALSE	FALSE	FALSE	FALSE	FALSE	FALSE	FALSE	FALSE	FALSE	TRUE	FALSE	TRUE	FALSE	FALSE	FALSE	TRUE
F10E9.2	F10E9.2	III:8312719-8314302	873.888	1019.21	569.808	160.945	192.372	86.6373	820.969	146.651	2.48412	1.22e-10	4.1e-08		FALSE	FALSE	FALSE	TRUE	FALSE	TRUE	FALSE	TRUE	FALSE	FALSE	FALSE	TRUE	TRUE	TRUE	TRUE	FALSE	TRUE	FALSE	FALSE	FALSE	TRUE	TRUE	FALSE	TRUE	TRUE	TRUE	TRUE	TRUE	TRUE	FALSE	TRUE
C10C6.7	C10C6.7	IV:11465429-11467353	913.817	815.13	1152.07	274.751	118.91	119.233	960.338	170.965	2.48907	1.25e-10	4.1e-08		FALSE	FALSE	FALSE	FALSE	FALSE	FALSE	TRUE	FALSE	FALSE	FALSE	FALSE	TRUE	TRUE	FALSE	FALSE	FALSE	FALSE	FALSE	FALSE	TRUE	FALSE	TRUE	TRUE	TRUE	FALSE	TRUE	FALSE	TRUE	FALSE	TRUE	FALSE
H09G03.1	H09G03.1	III:3226352-3231802	533.901	368.016	437.508	86.7642	109.322	74.3921	446.475	90.1594	2.30669	1.26e-10	4.1e-08		FALSE	FALSE	FALSE	TRUE	TRUE	FALSE	FALSE	TRUE	FALSE	FALSE	FALSE	FALSE	TRUE	FALSE	FALSE	FALSE	TRUE	FALSE	TRUE	TRUE	TRUE	TRUE	FALSE	FALSE	TRUE	TRUE	FALSE	FALSE	TRUE	FALSE	FALSE
T04A8.13	T04A8.13	III:4706978-4708434	38.9754	42.9708	26.2206	1.39e-17	1.39e-17	1.39e-17	36.0556	1.39e-17	8.17849	1.37e-10	4.37e-08		TRUE	FALSE	FALSE	FALSE	FALSE	TRUE	FALSE	TRUE	FALSE	TRUE	FALSE	FALSE	FALSE	FALSE	FALSE	FALSE	FALSE	FALSE	FALSE	FALSE	FALSE	FALSE	FALSE	FALSE	TRUE	FALSE	TRUE	FALSE	FALSE	FALSE	TRUE
K03H1.12	K03H1.12	III:9941645-9942348	1242.18	1181.26	484.321	55.4933	185.962	89.6762	969.253	110.377	3.13296	1.39e-10	4.37e-08		FALSE	FALSE	TRUE	TRUE	FALSE	TRUE	FALSE	TRUE	FALSE	TRUE	FALSE	FALSE	FALSE	FALSE	FALSE	FALSE	FALSE	FALSE	FALSE	FALSE	FALSE	FALSE	FALSE	FALSE	TRUE	FALSE	TRUE	FALSE	FALSE	FALSE	TRUE
Y55F3AM.11	Y55F3AM.11	IV:1038669-1041008	2332.3	2196.51	2358.48	856.024	778.226	841.568	2295.76	825.273	1.47589	1.4e-10	4.37e-08		FALSE	FALSE	FALSE	FALSE	FALSE	FALSE	TRUE	TRUE	FALSE	FALSE	FALSE	TRUE	FALSE	FALSE	FALSE	FALSE	FALSE	TRUE	FALSE	FALSE	FALSE	FALSE	TRUE	TRUE	FALSE	FALSE	FALSE	TRUE	FALSE	FALSE	FALSE
C26C6.6	C26C6.6	I:7505972-7506646	327.331	515.508	195.162	29.2876	53.499	15.3182	346.001	32.7016	3.3986	1.78e-10	5.42e-08		FALSE	FALSE	FALSE	TRUE	FALSE	TRUE	FALSE	TRUE	FALSE	FALSE	FALSE	FALSE	FALSE	FALSE	FALSE	FALSE	FALSE	FALSE	FALSE	FALSE	FALSE	FALSE	FALSE	FALSE	TRUE	FALSE	TRUE	FALSE	FALSE	FALSE	TRUE
W03D8.2	W03D8.2	I:2798213-2799889	260.129	274.337	178.311	29.2788	44.0833	19.3845	237.592	30.9155	2.93754	1.96e-10	5.89e-08		TRUE	FALSE	FALSE	FALSE	FALSE	TRUE	FALSE	TRUE	FALSE	TRUE	FALSE	FALSE	FALSE	FALSE	FALSE	FALSE	FALSE	FALSE	FALSE	FALSE	FALSE	FALSE	FALSE	FALSE	TRUE	FALSE	TRUE	FALSE	FALSE	FALSE	TRUE
ZK402.3	ZK402.3	X:1402217-1402860	289.338	387.595	229.952	37.6732	60.9428	47.889	302.295	48.835	2.62696	2.46e-10	7.31e-08		FALSE	FALSE	TRUE	TRUE	TRUE	FALSE	FALSE	TRUE	FALSE	FALSE	FALSE	FALSE	TRUE	TRUE	FALSE	FALSE	TRUE	FALSE	TRUE	FALSE	FALSE	FALSE	FALSE	FALSE	TRUE	TRUE	TRUE	FALSE	TRUE	FALSE	FALSE
F59C6.3	F59C6.3	I:10524442-10525486	465.694	559.419	225.2	52.2902	80.8991	47.9038	416.771	60.3644	2.78509	2.83e-10	8.21e-08		FALSE	FALSE	FALSE	FALSE	FALSE	TRUE	FALSE	TRUE	FALSE	FALSE	FALSE	FALSE	FALSE	FALSE	FALSE	FALSE	FALSE	FALSE	FALSE	FALSE	FALSE	FALSE	FALSE	FALSE	FALSE	FALSE	TRUE	FALSE	FALSE	FALSE	TRUE
W03F11.3	dct-9	I:2233751-2234906	833.963	899.14	355.697	56.524	138.708	93.7379	696.267	96.3232	2.85206	2.9e-10	8.29e-08		FALSE	FALSE	FALSE	FALSE	FALSE	TRUE	FALSE	TRUE	FALSE	FALSE	FALSE	FALSE	FALSE	FALSE	FALSE	FALSE	FALSE	FALSE	FALSE	FALSE	FALSE	FALSE	FALSE	FALSE	TRUE	FALSE	TRUE	FALSE	FALSE	FALSE	TRUE
C36B1.10	gskl-2	I:8749616-8751369	3309.48	3652.11	1307.71	193.461	638.12	236.404	2756.43	355.995	2.95243	3.48e-10	9.73e-08		TRUE	FALSE	FALSE	TRUE	FALSE	TRUE	FALSE	TRUE	FALSE	FALSE	FALSE	FALSE	FALSE	FALSE	FALSE	FALSE	FALSE	FALSE	FALSE	FALSE	FALSE	FALSE	FALSE	FALSE	TRUE	FALSE	TRUE	FALSE	FALSE	FALSE	TRUE
D1081.5	D1081.5	I:8481159-8482536	1025.89	1066.07	444.894	53.3946	173.318	65.2347	845.618	97.3158	3.11762	3.48e-10	9.73e-08		FALSE	FALSE	FALSE	TRUE	FALSE	TRUE	FALSE	TRUE	FALSE	FALSE	FALSE	FALSE	FALSE	FALSE	FALSE	FALSE	FALSE	FALSE	FALSE	FALSE	FALSE	FALSE	FALSE	FALSE	TRUE	FALSE	TRUE	FALSE	FALSE	FALSE	TRUE
T09A12.1	T09A12.1	IV:8244428-8246521	530.975	572.101	250.553	22.0486	59.9135	74.341	451.21	52.101	3.11106	3.79e-10	1.05e-07		FALSE	FALSE	FALSE	FALSE	FALSE	TRUE	FALSE	TRUE	FALSE	FALSE	FALSE	FALSE	FALSE	FALSE	FALSE	FALSE	FALSE	FALSE	FALSE	FALSE	FALSE	FALSE	FALSE	FALSE	TRUE	FALSE	TRUE	FALSE	FALSE	FALSE	TRUE
T27A3.3	ssp-16	I:6102032-6102465	1287.96	1247.64	547.234	76.3942	230.147	121.258	1027.61	142.6	2.84817	3.87e-10	1.06e-07		TRUE	FALSE	FALSE	TRUE	FALSE	TRUE	FALSE	TRUE	FALSE	FALSE	FALSE	FALSE	FALSE	FALSE	FALSE	FALSE	FALSE	FALSE	FALSE	FALSE	FALSE	FALSE	FALSE	FALSE	TRUE	FALSE	TRUE	FALSE	FALSE	FALSE	TRUE
D1022.9	D1022.9	II:7488242-7489427	777.474	732.198	266.49	62.7442	109.251	46.8966	592.054	72.9638	3.01843	4.12e-10	1.11e-07		FALSE	FALSE	FALSE	TRUE	FALSE	TRUE	FALSE	TRUE	FALSE	FALSE	FALSE	FALSE	FALSE	FALSE	FALSE	FALSE	FALSE	FALSE	FALSE	FALSE	FALSE	FALSE	FALSE	FALSE	TRUE	FALSE	FALSE	FALSE	FALSE	FALSE	TRUE
ZC155.2	ZC155.2	III:5219305-5220367	374.127	378.8	187.66	19.9186	55.5633	16.3332	313.529	30.605	3.35156	4.15e-10	1.11e-07		FALSE	FALSE	FALSE	FALSE	FALSE	TRUE	FALSE	TRUE	FALSE	TRUE	FALSE	FALSE	FALSE	FALSE	FALSE	FALSE	FALSE	FALSE	FALSE	FALSE	FALSE	FALSE	FALSE	FALSE	TRUE	FALSE	TRUE	FALSE	FALSE	FALSE	TRUE
K08H10.1	lea-1	V:10011871-10028159	21754.5	37233.4	22366	8734.89	12529.1	11134	27118	10799.3	1.3283	5.04e-10	1.33e-07		FALSE	FALSE	FALSE	FALSE	FALSE	TRUE	FALSE	FALSE	TRUE	FALSE	TRUE	FALSE	FALSE	TRUE	FALSE	FALSE	TRUE	FALSE	FALSE	TRUE	FALSE	FALSE	TRUE	FALSE	FALSE	FALSE	FALSE	TRUE	FALSE	TRUE	FALSE
F54B3.2	F54B3.2	II:10268174-10270044	364.373	457.898	162.286	33.4682	54.5858	23.4607	328.186	37.1716	3.13819	5.24e-10	1.37e-07		FALSE	FALSE	FALSE	FALSE	FALSE	TRUE	FALSE	TRUE	FALSE	FALSE	FALSE	FALSE	FALSE	FALSE	FALSE	FALSE	FALSE	FALSE	FALSE	FALSE	FALSE	FALSE	FALSE	FALSE	FALSE	FALSE	FALSE	FALSE	FALSE	FALSE	TRUE
F21C3.7	F21C3.7	I:7278802-7279609	306.896	400.31	110.63	16.777	35.6748	22.423	272.612	24.9583	3.44279	5.32e-10	1.37e-07		FALSE	FALSE	FALSE	FALSE	FALSE	TRUE	FALSE	TRUE	FALSE	FALSE	FALSE	FALSE	FALSE	FALSE	FALSE	FALSE	FALSE	FALSE	FALSE	FALSE	FALSE	FALSE	FALSE	FALSE	TRUE	FALSE	TRUE	FALSE	FALSE	FALSE	TRUE
C36H8.1	C36H8.1	IV:12743039-12744738	804.741	829.826	324.711	21.0063	105.967	30.5976	653.092	52.5237	3.6328	6.63e-10	1.69e-07		TRUE	FALSE	FALSE	TRUE	FALSE	TRUE	FALSE	TRUE	FALSE	FALSE	FALSE	FALSE	FALSE	FALSE	FALSE	FALSE	FALSE	FALSE	FALSE	FALSE	FALSE	FALSE	FALSE	FALSE	TRUE	FALSE	TRUE	FALSE	FALSE	FALSE	TRUE
H23L24.2	ipla-5	IV:8715247-8717857	217.252	326.122	103.135	24.0304	25.2184	17.3357	215.503	22.1949	3.27245	7.1e-10	1.79e-07		FALSE	FALSE	FALSE	FALSE	FALSE	TRUE	FALSE	TRUE	FALSE	TRUE	FALSE	FALSE	FALSE	FALSE	FALSE	FALSE	FALSE	FALSE	FALSE	FALSE	FALSE	FALSE	FALSE	FALSE	FALSE	FALSE	FALSE	FALSE	FALSE	FALSE	TRUE
F59G1.2	tsp-18	II:5904593-5906386	223.117	247.019	104.089	18.8406	27.3037	20.3838	191.408	22.176	3.10263	8.98e-10	2.24e-07		FALSE	TRUE	FALSE	FALSE	FALSE	TRUE	FALSE	TRUE	FALSE	FALSE	FALSE	FALSE	FALSE	FALSE	FALSE	FALSE	FALSE	FALSE	FALSE	FALSE	FALSE	FALSE	FALSE	FALSE	FALSE	FALSE	TRUE	FALSE	FALSE	FALSE	TRUE
C05B5.12	C05B5.12	III:9987379-9987728	156.861	205.058	67.459	3.19576	14.6447	9.17041	143.126	9.00361	3.97165	1.06e-09	2.61e-07		FALSE	FALSE	FALSE	FALSE	FALSE	TRUE	FALSE	TRUE	FALSE	FALSE	FALSE	FALSE	FALSE	TRUE	FALSE	FALSE	FALSE	FALSE	FALSE	FALSE	FALSE	FALSE	FALSE	FALSE	TRUE	FALSE	TRUE	FALSE	FALSE	FALSE	TRUE
F11G11.14	F11G11.14	II:4863713-4865741	207.535	202.098	105.044	7.38214	26.1728	12.2387	171.559	15.2645	3.47976	1.07e-09	2.62e-07		FALSE	FALSE	FALSE	TRUE	FALSE	TRUE	FALSE	TRUE	FALSE	TRUE	FALSE	FALSE	FALSE	FALSE	FALSE	FALSE	FALSE	FALSE	FALSE	FALSE	FALSE	FALSE	FALSE	FALSE	FALSE	FALSE	FALSE	FALSE	FALSE	FALSE	TRUE
F15E11.13	pud-1.1	V:2330429-2330930	3732.3	3360.19	1852.3	888.43	1033.71	691.818	2981.6	871.318	1.77469	1.28e-09	3.1e-07		FALSE	FALSE	FALSE	FALSE	FALSE	TRUE	FALSE	TRUE	FALSE	FALSE	FALSE	FALSE	FALSE	FALSE	FALSE	FALSE	FALSE	FALSE	FALSE	FALSE	FALSE	FALSE	FALSE	FALSE	FALSE	FALSE	FALSE	FALSE	FALSE	FALSE	FALSE
C24A11.1	C24A11.1	I:5401808-5402893	1481.83	1589.33	622.338	144.304	319.547	148.777	1231.17	204.209	2.59121	1.39e-09	3.32e-07		TRUE	FALSE	FALSE	FALSE	FALSE	TRUE	FALSE	TRUE	FALSE	FALSE	FALSE	FALSE	FALSE	FALSE	FALSE	FALSE	FALSE	FALSE	FALSE	FALSE	FALSE	FALSE	FALSE	FALSE	TRUE	FALSE	TRUE	FALSE	FALSE	FALSE	TRUE
ZK1098.9	ZK1098.9	III:9544451-9545078	366.321	408.089	223.356	33.4937	73.4638	25.5027	332.588	44.1534	2.90985	1.47e-09	3.44e-07		FALSE	FALSE	FALSE	TRUE	FALSE	TRUE	FALSE	TRUE	FALSE	TRUE	FALSE	FALSE	FALSE	FALSE	FALSE	FALSE	FALSE	FALSE	FALSE	FALSE	FALSE	FALSE	FALSE	FALSE	FALSE	FALSE	FALSE	FALSE	FALSE	FALSE	TRUE
F15E11.15	pud-3	V:2324510-2326847	488.147	363.164	158.525	48.0702	33.7075	52.9672	336.612	44.915	2.90218	1.54e-09	3.57e-07		FALSE	FALSE	FALSE	FALSE	FALSE	TRUE	FALSE	TRUE	FALSE	FALSE	FALSE	FALSE	FALSE	FALSE	FALSE	FALSE	FALSE	FALSE	FALSE	FALSE	FALSE	FALSE	FALSE	FALSE	FALSE	FALSE	FALSE	FALSE	FALSE	FALSE	FALSE
F07G6.6	fbxa-52	X:1710293-1711212	24.3359	38.0969	27.2019	1.39e-17	1.39e-17	1.39e-17	29.8782	1.39e-17	7.90841	1.58e-09	3.63e-07		FALSE	FALSE	FALSE	TRUE	TRUE	FALSE	FALSE	TRUE	FALSE	FALSE	FALSE	TRUE	FALSE	FALSE	FALSE	FALSE	TRUE	FALSE	TRUE	FALSE	FALSE	FALSE	FALSE	FALSE	TRUE	TRUE	TRUE	FALSE	TRUE	FALSE	FALSE
R10D12.10	R10D12.10	V:13956161-13958323	689.764	807.374	387.645	46.0807	149.154	67.2646	628.261	87.4997	2.84226	1.79e-09	4.07e-07		TRUE	FALSE	FALSE	FALSE	FALSE	TRUE	FALSE	TRUE	FALSE	FALSE	FALSE	FALSE	FALSE	FALSE	FALSE	FALSE	FALSE	FALSE	FALSE	FALSE	FALSE	FALSE	FALSE	FALSE	FALSE	FALSE	FALSE	FALSE	FALSE	FALSE	TRUE
F54H5.5	F54H5.5	II:6623483-6627282	1122.32	1357	522.82	152.635	257.535	124.327	1000.71	178.166	2.48898	2.02e-09	4.56e-07		FALSE	FALSE	FALSE	FALSE	FALSE	TRUE	FALSE	TRUE	FALSE	FALSE	FALSE	FALSE	FALSE	FALSE	FALSE	FALSE	FALSE	FALSE	FALSE	FALSE	FALSE	FALSE	FALSE	FALSE	TRUE	FALSE	FALSE	FALSE	FALSE	FALSE	TRUE
ZK507.1	ZK507.1	III:9099629-9101258	922.623	928.421	389.499	100.387	184.97	93.7575	746.848	126.371	2.56204	2.36e-09	5.27e-07		FALSE	FALSE	FALSE	FALSE	FALSE	TRUE	FALSE	TRUE	FALSE	FALSE	FALSE	FALSE	FALSE	FALSE	FALSE	FALSE	FALSE	FALSE	FALSE	FALSE	FALSE	FALSE	FALSE	FALSE	FALSE	FALSE	FALSE	FALSE	FALSE	FALSE	TRUE
Y41C4A.16	col-95	III:11703979-11705085	2318.65	2834.01	2145.31	867.543	939.106	957.714	2432.66	921.455	1.4004	2.5e-09	5.53e-07		FALSE	FALSE	FALSE	FALSE	FALSE	FALSE	FALSE	TRUE	FALSE	FALSE	FALSE	FALSE	FALSE	FALSE	FALSE	FALSE	FALSE	FALSE	FALSE	TRUE	FALSE	FALSE	FALSE	FALSE	FALSE	FALSE	FALSE	FALSE	FALSE	FALSE	FALSE
R08A2.2	R08A2.2	V:14714246-14715690	803.762	865.949	337.857	57.5709	153.403	87.6327	669.189	99.5355	2.74759	3.37e-09	7.26e-07		FALSE	FALSE	FALSE	TRUE	FALSE	TRUE	FALSE	TRUE	FALSE	FALSE	FALSE	FALSE	FALSE	FALSE	FALSE	FALSE	FALSE	FALSE	FALSE	FALSE	FALSE	FALSE	FALSE	FALSE	TRUE	FALSE	TRUE	FALSE	FALSE	FALSE	TRUE
F15E11.1	pud-2.1	V:2329444-2329954	4952.03	4529.72	2233.48	1070.3	1383.87	725.449	3905.07	1059.87	1.88136	3.64e-09	7.77e-07		FALSE	FALSE	FALSE	FALSE	FALSE	TRUE	FALSE	TRUE	FALSE	FALSE	FALSE	FALSE	FALSE	FALSE	FALSE	FALSE	FALSE	FALSE	FALSE	FALSE	FALSE	FALSE	FALSE	FALSE	FALSE	FALSE	FALSE	FALSE	FALSE	FALSE	FALSE
K10C9.7	K10C9.7	V:1065679-1067673	671.266	702.913	317.215	71.1357	139.771	89.6692	563.798	100.192	2.49097	3.74e-09	7.91e-07		TRUE	FALSE	FALSE	TRUE	FALSE	TRUE	FALSE	TRUE	FALSE	FALSE	FALSE	FALSE	FALSE	FALSE	FALSE	FALSE	FALSE	FALSE	FALSE	FALSE	FALSE	FALSE	FALSE	FALSE	FALSE	FALSE	FALSE	FALSE	FALSE	FALSE	TRUE
F15E11.14	pud-2.2	V:2323014-2323524	4922.81	4465.28	2232.54	1054.62	1399.64	723.412	3873.54	1059.22	1.87055	4.61e-09	9.58e-07		FALSE	FALSE	FALSE	FALSE	FALSE	TRUE	FALSE	TRUE	FALSE	FALSE	FALSE	FALSE	FALSE	FALSE	FALSE	FALSE	FALSE	FALSE	FALSE	FALSE	FALSE	FALSE	FALSE	FALSE	FALSE	FALSE	FALSE	FALSE	FALSE	FALSE	FALSE
F59A3.8	F59A3.8	I:5522396-5525340	561.157	817.166	248.654	57.5309	113.44	46.8963	542.326	72.6225	2.8986	5.02e-09	1.03e-06		TRUE	FALSE	FALSE	TRUE	FALSE	TRUE	FALSE	TRUE	FALSE	FALSE	FALSE	FALSE	FALSE	FALSE	FALSE	FALSE	FALSE	FALSE	FALSE	FALSE	FALSE	FALSE	FALSE	FALSE	TRUE	FALSE	TRUE	FALSE	FALSE	FALSE	TRUE
Y57A10B.7	Y57A10B.7	II:12392700-12393743	871.939	1203.75	391.367	78.4364	173.325	44.8724	822.351	98.8781	3.05444	5.24e-09	1.07e-06		FALSE	FALSE	FALSE	TRUE	FALSE	TRUE	FALSE	TRUE	FALSE	TRUE	FALSE	FALSE	FALSE	FALSE	FALSE	FALSE	FALSE	FALSE	FALSE	FALSE	FALSE	FALSE	FALSE	FALSE	TRUE	FALSE	TRUE	FALSE	FALSE	FALSE	TRUE
W01B6.2	ttbk-4	IV:10073435-10075116	2912.96	3307.5	1229.79	213.324	699.138	313.828	2483.42	408.763	2.60262	5.61e-09	1.14e-06		TRUE	FALSE	FALSE	TRUE	FALSE	TRUE	FALSE	TRUE	FALSE	FALSE	FALSE	FALSE	FALSE	FALSE	FALSE	FALSE	FALSE	FALSE	FALSE	FALSE	FALSE	FALSE	FALSE	FALSE	TRUE	FALSE	TRUE	FALSE	FALSE	FALSE	TRUE
BE10.5	BE10.5	III:12806210-12806855	348.843	242.11	93.7322	7.39345	31.4174	15.2933	228.228	18.0347	3.65213	6.18e-09	1.24e-06		FALSE	FALSE	FALSE	FALSE	FALSE	TRUE	FALSE	TRUE	FALSE	FALSE	FALSE	FALSE	FALSE	FALSE	FALSE	FALSE	FALSE	FALSE	FALSE	FALSE	FALSE	FALSE	FALSE	FALSE	TRUE	FALSE	TRUE	FALSE	FALSE	FALSE	TRUE
Y38F1A.1	Y38F1A.1	II:12952482-12954786	1738.05	1778.72	717.165	181.947	393.216	289.354	1411.31	288.172	2.29152	7.09e-09	1.4e-06		TRUE	FALSE	FALSE	TRUE	FALSE	TRUE	FALSE	TRUE	FALSE	TRUE	FALSE	FALSE	FALSE	TRUE	FALSE	FALSE	FALSE	FALSE	FALSE	FALSE	FALSE	FALSE	FALSE	FALSE	TRUE	FALSE	TRUE	FALSE	FALSE	FALSE	TRUE
F35C11.3	F35C11.3	II:8246912-8248263	648.866	695.114	220.48	73.1951	104.058	75.4051	521.487	84.2195	2.62864	7.93e-09	1.54e-06		FALSE	FALSE	FALSE	TRUE	FALSE	TRUE	FALSE	TRUE	FALSE	FALSE	FALSE	FALSE	FALSE	FALSE	FALSE	TRUE	FALSE	FALSE	FALSE	FALSE	FALSE	FALSE	FALSE	FALSE	FALSE	TRUE	TRUE	TRUE	FALSE	TRUE	FALSE
W04B5.1	W04B5.1	III:2428194-2429370	1406.77	1837.28	1324.72	289.601	540.485	505.337	1522.93	445.141	1.77419	8.06e-09	1.55e-06		FALSE	FALSE	TRUE	TRUE	TRUE	FALSE	FALSE	TRUE	FALSE	FALSE	FALSE	TRUE	TRUE	TRUE	FALSE	FALSE	FALSE	FALSE	TRUE	FALSE	FALSE	FALSE	FALSE	FALSE	TRUE	TRUE	TRUE	FALSE	TRUE	FALSE	FALSE
Y50E8A.10	Y50E8A.10	V:14780055-14781078	312.788	233.328	93.7382	33.3414	10.5936	16.3147	213.284	20.0832	3.4004	8.97e-09	1.71e-06		FALSE	FALSE	FALSE	FALSE	FALSE	TRUE	FALSE	TRUE	FALSE	TRUE	FALSE	FALSE	FALSE	FALSE	FALSE	FALSE	FALSE	FALSE	FALSE	FALSE	FALSE	FALSE	FALSE	FALSE	TRUE	FALSE	TRUE	FALSE	FALSE	FALSE	TRUE
M199.4	clec-190	IV:15124933-15126121	1855.96	1155.84	890.903	428.438	272.4	197.688	1300.9	299.508	2.11844	1.04e-08	1.97e-06		FALSE	FALSE	FALSE	FALSE	FALSE	FALSE	FALSE	FALSE	FALSE	FALSE	FALSE	FALSE	FALSE	FALSE	FALSE	FALSE	FALSE	FALSE	FALSE	FALSE	FALSE	FALSE	FALSE	FALSE	FALSE	FALSE	FALSE	FALSE	FALSE	FALSE	FALSE
F38H4.6	F38H4.6	IV:11847005-11847768	562.152	566.234	293.758	19.9712	99.751	62.1492	474.048	60.6238	2.96429	1.12e-08	2.09e-06		FALSE	FALSE	FALSE	TRUE	FALSE	TRUE	FALSE	TRUE	FALSE	FALSE	FALSE	FALSE	FALSE	FALSE	FALSE	FALSE	FALSE	FALSE	FALSE	FALSE	FALSE	FALSE	FALSE	FALSE	TRUE	FALSE	TRUE	FALSE	FALSE	FALSE	TRUE
F07F6.1	F07F6.1	II:5437891-5440247	1544.18	1535.63	625.155	102.53	335.29	164.052	1234.99	200.624	2.62117	1.34e-08	2.46e-06		FALSE	FALSE	FALSE	TRUE	FALSE	TRUE	FALSE	TRUE	FALSE	FALSE	FALSE	FALSE	FALSE	FALSE	FALSE	FALSE	FALSE	FALSE	FALSE	FALSE	FALSE	FALSE	FALSE	FALSE	TRUE	FALSE	TRUE	FALSE	FALSE	FALSE	TRUE
K03B4.6	K03B4.6	V:4675599-4676192	308.881	260.672	93.7349	10.5244	35.628	17.3333	221.096	21.1619	3.37731	1.58e-08	2.87e-06		FALSE	FALSE	FALSE	TRUE	FALSE	TRUE	FALSE	TRUE	FALSE	FALSE	FALSE	FALSE	FALSE	FALSE	FALSE	FALSE	FALSE	FALSE	FALSE	FALSE	FALSE	FALSE	FALSE	FALSE	TRUE	FALSE	TRUE	FALSE	FALSE	FALSE	TRUE
F39E9.7	F39E9.7	II:3306147-3311373	1602.61	1421.38	1445.87	479.778	636.189	479.888	1489.95	531.952	1.48574	1.78e-08	3.22e-06		FALSE	FALSE	TRUE	TRUE	TRUE	FALSE	FALSE	TRUE	FALSE	FALSE	FALSE	FALSE	TRUE	TRUE	FALSE	FALSE	TRUE	FALSE	TRUE	TRUE	FALSE	TRUE	FALSE	FALSE	TRUE	TRUE	TRUE	FALSE	TRUE	FALSE	FALSE
F14F7.5	F14F7.5	III:13032097-13036343	228.024	127.862	121.044	0.054617	17.7582	10.186	158.977	9.33291	4.06937	1.8e-08	3.22e-06		FALSE	FALSE	FALSE	FALSE	FALSE	FALSE	FALSE	TRUE	FALSE	FALSE	FALSE	TRUE	FALSE	FALSE	FALSE	FALSE	TRUE	FALSE	TRUE	FALSE	FALSE	FALSE	FALSE	FALSE	TRUE	TRUE	TRUE	FALSE	FALSE	FALSE	FALSE
ZK507.3	ZK507.3	III:9101363-9103110	652.737	858.151	352.894	89.9312	170.23	73.3866	621.26	111.183	2.48104	1.84e-08	3.27e-06		FALSE	FALSE	FALSE	TRUE	FALSE	TRUE	FALSE	TRUE	FALSE	FALSE	FALSE	FALSE	FALSE	FALSE	FALSE	FALSE	FALSE	FALSE	FALSE	FALSE	FALSE	FALSE	FALSE	FALSE	TRUE	FALSE	TRUE	FALSE	FALSE	FALSE	TRUE
ZC190.8	ZC190.8	V:8686195-8688435	304	246.016	137.901	22.0128	33.6616	47.8571	229.306	34.5105	2.7274	1.86e-08	3.28e-06		FALSE	FALSE	FALSE	FALSE	FALSE	TRUE	FALSE	FALSE	FALSE	TRUE	FALSE	FALSE	FALSE	FALSE	FALSE	FALSE	FALSE	FALSE	FALSE	FALSE	FALSE	FALSE	FALSE	FALSE	FALSE	FALSE	FALSE	FALSE	FALSE	FALSE	FALSE
F36F12.7	F36F12.7	V:2099337-2100080	453.051	484.253	126.581	14.7134	58.6852	16.3323	354.628	29.9103	3.56167	2.33e-08	4.02e-06		FALSE	FALSE	FALSE	FALSE	FALSE	TRUE	FALSE	TRUE	FALSE	FALSE	FALSE	FALSE	FALSE	FALSE	FALSE	FALSE	FALSE	FALSE	FALSE	FALSE	FALSE	FALSE	FALSE	FALSE	TRUE	FALSE	TRUE	FALSE	FALSE	FALSE	TRUE
C44B11.6	C44B11.6	III:3152736-3153472	1105.77	958.657	727.564	213.268	345.907	230.273	930.664	263.149	1.82195	2.33e-08	4.02e-06		FALSE	FALSE	TRUE	TRUE	TRUE	TRUE	FALSE	TRUE	FALSE	FALSE	FALSE	FALSE	TRUE	TRUE	FALSE	FALSE	TRUE	FALSE	TRUE	FALSE	TRUE	TRUE	FALSE	FALSE	TRUE	TRUE	TRUE	FALSE	TRUE	FALSE	FALSE
R102.10	R102.10	IV:10705463-10707284	813.489	1024.11	402.648	61.7495	192.227	58.1109	746.748	104.029	2.84212	2.47e-08	4.23e-06		TRUE	FALSE	FALSE	FALSE	FALSE	TRUE	FALSE	TRUE	FALSE	FALSE	FALSE	FALSE	FALSE	FALSE	FALSE	FALSE	FALSE	FALSE	FALSE	FALSE	FALSE	FALSE	FALSE	FALSE	FALSE	FALSE	FALSE	FALSE	FALSE	FALSE	TRUE
C54G4.3	C54G4.3	I:8005127-8006296	1052.17	1334.54	607.341	103.573	296.426	188.492	998.018	196.164	2.34626	2.54e-08	4.32e-06		FALSE	FALSE	FALSE	TRUE	FALSE	TRUE	FALSE	TRUE	FALSE	FALSE	FALSE	FALSE	FALSE	FALSE	FALSE	FALSE	FALSE	FALSE	FALSE	FALSE	FALSE	FALSE	FALSE	FALSE	TRUE	FALSE	TRUE	FALSE	FALSE	FALSE	TRUE
F57A10.2	F57A10.2	V:15766575-15767274	91.5903	84.9346	67.5486	6.30792	11.5421	10.1859	81.3578	9.34532	3.10527	2.71e-08	4.58e-06		FALSE	FALSE	FALSE	FALSE	FALSE	TRUE	FALSE	FALSE	FALSE	FALSE	FALSE	FALSE	TRUE	FALSE	FALSE	FALSE	TRUE	FALSE	TRUE	FALSE	FALSE	FALSE	TRUE	FALSE	FALSE	FALSE	TRUE	TRUE	FALSE	FALSE	FALSE
F59C6.18	F59C6.18	I:10516031-10516432	78.9175	83.9678	60.0323	1.09043	3.18513	10.1525	74.3059	4.80934	3.91187	3.01e-08	5.04e-06		FALSE	FALSE	FALSE	FALSE	FALSE	TRUE	FALSE	FALSE	FALSE	FALSE	FALSE	FALSE	FALSE	FALSE	FALSE	FALSE	FALSE	FALSE	FALSE	FALSE	FALSE	FALSE	FALSE	FALSE	FALSE	FALSE	FALSE	FALSE	FALSE	FALSE	FALSE
F40G12.10	F40G12.10	V:14283569-14285327	1627.95	1938.83	712.469	119.253	408.874	164.061	1426.42	230.729	2.62745	3.34e-08	5.52e-06		TRUE	FALSE	FALSE	TRUE	FALSE	TRUE	FALSE	TRUE	FALSE	FALSE	FALSE	FALSE	FALSE	FALSE	FALSE	FALSE	FALSE	FALSE	FALSE	FALSE	FALSE	FALSE	FALSE	FALSE	TRUE	FALSE	TRUE	FALSE	FALSE	FALSE	TRUE
ZC116.2	cyc-2.2	V:12611680-12612222	3935.9	4069.92	1756.52	540.449	1236.57	640.876	3254.11	805.966	2.01332	3.59e-08	5.89e-06		TRUE	FALSE	FALSE	TRUE	FALSE	TRUE	FALSE	TRUE	FALSE	FALSE	FALSE	FALSE	FALSE	FALSE	FALSE	FALSE	FALSE	FALSE	FALSE	FALSE	FALSE	FALSE	FALSE	FALSE	TRUE	FALSE	TRUE	FALSE	FALSE	FALSE	TRUE
Y71G12B.3	Y71G12B.3	I:1812955-1813584	820.318	1011.42	297.467	68.0193	170.235	98.8402	709.736	112.365	2.65773	4.2e-08	6.85e-06		FALSE	FALSE	FALSE	TRUE	FALSE	TRUE	FALSE	TRUE	FALSE	FALSE	FALSE	FALSE	FALSE	FALSE	FALSE	FALSE	FALSE	FALSE	FALSE	FALSE	FALSE	FALSE	FALSE	FALSE	TRUE	FALSE	FALSE	FALSE	FALSE	FALSE	TRUE
F44F4.10	F44F4.10	II:10915901-10917217	320.531	389.554	166.998	29.3281	71.3718	31.6068	292.361	44.1022	2.72546	4.27e-08	6.91e-06		FALSE	FALSE	FALSE	FALSE	FALSE	TRUE	FALSE	TRUE	FALSE	TRUE	FALSE	FALSE	FALSE	FALSE	FALSE	FALSE	FALSE	FALSE	FALSE	FALSE	FALSE	FALSE	FALSE	FALSE	TRUE	FALSE	TRUE	FALSE	FALSE	FALSE	TRUE
F35H8.1	F35H8.1	II:9552631-9553261	408.216	478.39	195.157	15.7789	78.6718	31.6041	360.588	42.0183	3.09721	4.5e-08	7.23e-06		FALSE	FALSE	TRUE	TRUE	FALSE	TRUE	FALSE	TRUE	FALSE	TRUE	FALSE	FALSE	FALSE	FALSE	FALSE	FALSE	FALSE	FALSE	FALSE	FALSE	FALSE	FALSE	FALSE	FALSE	TRUE	FALSE	TRUE	FALSE	FALSE	FALSE	TRUE
F37E3.3	comp-1	I:6429608-6431585	1583.14	1808.99	646.743	167.311	412.083	200.735	1346.29	260.043	2.37162	4.68e-08	7.48e-06		FALSE	FALSE	FALSE	TRUE	FALSE	TRUE	FALSE	TRUE	FALSE	FALSE	TRUE	FALSE	FALSE	FALSE	FALSE	FALSE	FALSE	FALSE	FALSE	FALSE	FALSE	FALSE	FALSE	FALSE	FALSE	FALSE	FALSE	FALSE	FALSE	FALSE	TRUE
F38A5.6	F38A5.6	IV:6596103-6597398	683.935	685.338	307.824	50.2656	141.864	104.938	559.032	99.0225	2.49554	4.93e-08	7.82e-06		FALSE	FALSE	FALSE	TRUE	FALSE	TRUE	FALSE	TRUE	FALSE	FALSE	FALSE	FALSE	FALSE	FALSE	FALSE	FALSE	FALSE	FALSE	FALSE	FALSE	FALSE	FALSE	FALSE	FALSE	FALSE	FALSE	FALSE	FALSE	FALSE	FALSE	TRUE
ZK484.7	ZK484.7	I:6095055-6096589	1023.95	1006.52	410.15	83.6979	231.179	96.817	813.538	137.231	2.56652	5.06e-08	7.97e-06		TRUE	FALSE	FALSE	TRUE	FALSE	TRUE	FALSE	TRUE	FALSE	TRUE	FALSE	FALSE	FALSE	FALSE	FALSE	FALSE	FALSE	FALSE	FALSE	FALSE	FALSE	FALSE	FALSE	FALSE	TRUE	FALSE	TRUE	FALSE	FALSE	FALSE	TRUE
ZK402.5	ZK402.5	X:1398824-1400751	158.81	172.814	101.312	19.8738	13.7342	30.5376	144.312	21.3819	2.74702	5.24e-08	8.2e-06		FALSE	FALSE	TRUE	TRUE	TRUE	FALSE	FALSE	TRUE	FALSE	FALSE	FALSE	TRUE	TRUE	TRUE	TRUE	FALSE	TRUE	FALSE	TRUE	FALSE	FALSE	FALSE	FALSE	FALSE	TRUE	TRUE	TRUE	FALSE	TRUE	FALSE	FALSE
W01B6.6	W01B6.6	IV:10081094-10082610	747.259	773.203	321.901	52.3473	165.959	62.1784	614.121	93.4949	2.71391	5.66e-08	8.68e-06		TRUE	FALSE	FALSE	FALSE	FALSE	TRUE	FALSE	TRUE	FALSE	FALSE	FALSE	FALSE	FALSE	FALSE	FALSE	FALSE	FALSE	FALSE	FALSE	FALSE	FALSE	FALSE	FALSE	FALSE	FALSE	FALSE	FALSE	FALSE	FALSE	FALSE	TRUE
Y37F4.1	Y37F4.1	I:10859547-10860798	295.241	223.56	119.114	13.6473	42.9353	10.2209	212.638	22.2678	3.24798	5.8e-08	8.84e-06		FALSE	FALSE	FALSE	TRUE	FALSE	TRUE	FALSE	FALSE	FALSE	TRUE	FALSE	FALSE	FALSE	FALSE	FALSE	FALSE	FALSE	FALSE	TRUE	FALSE	FALSE	FALSE	FALSE	FALSE	TRUE	TRUE	TRUE	FALSE	TRUE	FALSE	FALSE
F55H12.1	snf-2	I:8871839-8875253	776.472	1027.05	294.651	63.827	169.117	55.0531	699.391	95.9991	2.86336	6.15e-08	9.26e-06		TRUE	FALSE	FALSE	FALSE	FALSE	TRUE	FALSE	TRUE	FALSE	FALSE	FALSE	FALSE	FALSE	FALSE	FALSE	FALSE	FALSE	FALSE	FALSE	FALSE	FALSE	FALSE	FALSE	FALSE	TRUE	FALSE	TRUE	FALSE	FALSE	FALSE	TRUE
F53C3.1	F53C3.1	II:3912047-3913371	770.664	631.634	270.253	61.7325	148.118	60.1404	557.517	89.9969	2.62942	6.76e-08	1.01e-05		TRUE	FALSE	FALSE	TRUE	FALSE	TRUE	FALSE	TRUE	FALSE	TRUE	FALSE	FALSE	FALSE	FALSE	FALSE	FALSE	FALSE	FALSE	FALSE	FALSE	FALSE	FALSE	FALSE	FALSE	TRUE	FALSE	TRUE	FALSE	FALSE	FALSE	TRUE
C26B2.2	C26B2.2	IV:8021148-8021995	730.69	781.011	368.86	39.8292	161.797	99.8492	626.854	100.492	2.63945	6.93e-08	1.03e-05		FALSE	FALSE	FALSE	FALSE	FALSE	TRUE	FALSE	TRUE	FALSE	FALSE	FALSE	FALSE	FALSE	FALSE	FALSE	FALSE	FALSE	FALSE	FALSE	FALSE	FALSE	FALSE	FALSE	FALSE	TRUE	FALSE	TRUE	FALSE	FALSE	FALSE	TRUE
T02B11.4	T02B11.4	V:869071-871131	225.031	315.35	215.896	33.5034	72.4449	36.6974	252.092	47.5485	2.40364	7.09e-08	1.04e-05		FALSE	FALSE	FALSE	FALSE	FALSE	TRUE	FALSE	FALSE	FALSE	FALSE	FALSE	FALSE	FALSE	FALSE	FALSE	FALSE	FALSE	FALSE	FALSE	FALSE	FALSE	FALSE	FALSE	FALSE	FALSE	FALSE	FALSE	FALSE	FALSE	FALSE	FALSE
T10D4.6	T10D4.6	II:3119331-3123184	4193.04	6364.04	6942.16	2970.4	1884.56	1537.47	5833.08	2130.81	1.45283	7.12e-08	1.04e-05		FALSE	FALSE	FALSE	FALSE	FALSE	TRUE	FALSE	FALSE	FALSE	FALSE	FALSE	FALSE	FALSE	FALSE	FALSE	FALSE	TRUE	TRUE	FALSE	FALSE	FALSE	FALSE	FALSE	FALSE	FALSE	TRUE	FALSE	FALSE	FALSE	FALSE	FALSE
T23F6.3	T23F6.3	IV:12723103-12724602	559.212	759.558	271.198	47.127	130.295	93.7323	529.989	90.3848	2.55009	7.26e-08	1.05e-05		FALSE	FALSE	FALSE	TRUE	FALSE	TRUE	FALSE	TRUE	FALSE	FALSE	FALSE	FALSE	FALSE	FALSE	FALSE	FALSE	FALSE	FALSE	FALSE	FALSE	FALSE	FALSE	FALSE	FALSE	TRUE	FALSE	TRUE	FALSE	FALSE	FALSE	TRUE
Y39E4B.11	Y39E4B.11	III:13204982-13207394	254.278	304.613	165.149	50.1294	51.4759	20.4124	241.347	40.6726	2.56565	7.27e-08	1.05e-05		FALSE	FALSE	FALSE	FALSE	FALSE	TRUE	FALSE	TRUE	FALSE	TRUE	FALSE	FALSE	FALSE	FALSE	FALSE	FALSE	FALSE	FALSE	FALSE	FALSE	FALSE	FALSE	FALSE	FALSE	FALSE	FALSE	TRUE	FALSE	FALSE	FALSE	TRUE
Y19D10B.7	pud-1.2	V:2322038-2322566	3822.9	3402.17	1882.35	894.722	1286.06	714.237	3035.8	965.006	1.65337	7.3e-08	1.05e-05		FALSE	FALSE	FALSE	FALSE	FALSE	TRUE	FALSE	TRUE	FALSE	FALSE	FALSE	FALSE	FALSE	FALSE	FALSE	FALSE	FALSE	FALSE	FALSE	FALSE	FALSE	FALSE	FALSE	FALSE	FALSE	FALSE	FALSE	FALSE	FALSE	FALSE	FALSE
F40H6.1	F40H6.1	III:6057057-6058446	1025.89	995.777	443.959	176.667	250.222	165.069	821.876	197.32	2.05773	7.49e-08	1.07e-05		FALSE	FALSE	FALSE	TRUE	FALSE	TRUE	FALSE	TRUE	FALSE	FALSE	FALSE	FALSE	FALSE	FALSE	FALSE	FALSE	FALSE	FALSE	FALSE	FALSE	FALSE	FALSE	FALSE	FALSE	TRUE	FALSE	TRUE	FALSE	FALSE	FALSE	TRUE
C05C12.5	C05C12.5	IV:11260331-11261170	1735.12	1957.38	667.394	164.186	442.577	226.202	1453.3	277.655	2.38744	7.62e-08	1.08e-05		TRUE	FALSE	FALSE	TRUE	FALSE	TRUE	FALSE	TRUE	FALSE	FALSE	FALSE	FALSE	FALSE	FALSE	FALSE	FALSE	FALSE	FALSE	FALSE	FALSE	FALSE	FALSE	FALSE	FALSE	TRUE	FALSE	TRUE	FALSE	FALSE	FALSE	TRUE
F46A9.1	F46A9.1	I:9457456-9458847	953.779	1321.88	344.406	66.993	191.291	145.689	873.354	134.658	2.69608	7.63e-08	1.08e-05		TRUE	FALSE	FALSE	FALSE	FALSE	TRUE	FALSE	FALSE	FALSE	FALSE	TRUE	FALSE	FALSE	FALSE	FALSE	FALSE	FALSE	FALSE	FALSE	FALSE	FALSE	FALSE	FALSE	FALSE	FALSE	FALSE	FALSE	FALSE	FALSE	FALSE	FALSE
Y51H4A.9	col-137	IV:16601485-16602776	77.9183	91.7632	106.133	6.32539	15.7295	13.2401	91.9383	11.765	2.95295	7.81e-08	1.1e-05		FALSE	FALSE	FALSE	FALSE	FALSE	TRUE	FALSE	FALSE	FALSE	FALSE	FALSE	FALSE	FALSE	FALSE	FALSE	FALSE	FALSE	FALSE	FALSE	FALSE	FALSE	FALSE	FALSE	FALSE	FALSE	FALSE	FALSE	FALSE	FALSE	FALSE	FALSE
ZC250.5	ZC250.5	V:5805767-5807570	446.219	471.547	211.122	41.8863	96.6615	71.3193	376.296	69.9557	2.42522	7.86e-08	1.1e-05		FALSE	FALSE	FALSE	FALSE	FALSE	TRUE	FALSE	TRUE	FALSE	TRUE	FALSE	FALSE	FALSE	TRUE	FALSE	FALSE	FALSE	FALSE	FALSE	FALSE	FALSE	FALSE	FALSE	FALSE	TRUE	FALSE	TRUE	FALSE	FALSE	FALSE	TRUE
ZK945.6	ZK945.6	II:10106080-10106904	590.414	595.53	223.308	58.5893	125.011	59.1166	469.751	80.9056	2.5358	8.38e-08	1.15e-05		TRUE	FALSE	FALSE	FALSE	FALSE	TRUE	FALSE	TRUE	FALSE	FALSE	FALSE	FALSE	FALSE	FALSE	FALSE	FALSE	FALSE	FALSE	FALSE	FALSE	FALSE	FALSE	FALSE	FALSE	TRUE	FALSE	TRUE	FALSE	FALSE	FALSE	TRUE
Y47D3A.30	elo-8	III:11230382-11232078	658.612	622.856	277.776	55.4839	119.84	123.26	519.748	99.528	2.38304	8.47e-08	1.16e-05		FALSE	FALSE	FALSE	TRUE	FALSE	TRUE	FALSE	FALSE	FALSE	FALSE	FALSE	FALSE	FALSE	FALSE	FALSE	FALSE	FALSE	FALSE	FALSE	FALSE	FALSE	FALSE	FALSE	FALSE	TRUE	FALSE	TRUE	FALSE	FALSE	FALSE	TRUE
Y49F6B.8	Y49F6B.8	II:3479473-3481685	573.83	692.183	311.589	63.8339	159.704	81.5261	525.867	101.688	2.36916	9.5e-08	1.28e-05		FALSE	FALSE	FALSE	FALSE	FALSE	TRUE	FALSE	FALSE	FALSE	FALSE	FALSE	FALSE	FALSE	FALSE	FALSE	FALSE	FALSE	TRUE	FALSE	FALSE	FALSE	FALSE	FALSE	FALSE	TRUE	FALSE	TRUE	FALSE	FALSE	FALSE	TRUE
C40H5.4	lact-7	X:11759214-11764244	82.7956	80.0349	112.727	13.5837	9.50433	15.2737	91.8526	12.7872	2.83253	1.01e-07	1.35e-05		FALSE	FALSE	FALSE	FALSE	FALSE	TRUE	FALSE	FALSE	FALSE	FALSE	FALSE	FALSE	FALSE	FALSE	FALSE	FALSE	FALSE	FALSE	FALSE	FALSE	FALSE	FALSE	FALSE	FALSE	FALSE	FALSE	FALSE	FALSE	FALSE	FALSE	FALSE
F49E12.4	ubc-24	II:8405603-8406927	452.081	432.498	149.128	49.1538	78.7838	41.7946	344.569	56.5774	2.60393	1.07e-07	1.43e-05		FALSE	FALSE	FALSE	TRUE	FALSE	TRUE	FALSE	TRUE	FALSE	FALSE	FALSE	FALSE	FALSE	FALSE	FALSE	FALSE	FALSE	FALSE	FALSE	FALSE	FALSE	FALSE	FALSE	FALSE	TRUE	FALSE	TRUE	FALSE	FALSE	FALSE	TRUE
W02A2.8	W02A2.8	IV:13356192-13358597	581.63	640.435	314.411	92.0208	162.894	84.5872	512.159	113.167	2.177	1.13e-07	1.49e-05		FALSE	FALSE	FALSE	TRUE	FALSE	TRUE	FALSE	TRUE	FALSE	FALSE	TRUE	FALSE	FALSE	TRUE	FALSE	FALSE	FALSE	FALSE	FALSE	FALSE	FALSE	FALSE	FALSE	FALSE	FALSE	FALSE	FALSE	TRUE	FALSE	FALSE	TRUE
T22A3.6	T22A3.6	I:10595545-10598490	209.431	387.619	195.208	3.23633	33.5843	36.6442	264.086	24.4883	3.42341	1.2e-07	1.59e-05		FALSE	FALSE	FALSE	FALSE	FALSE	TRUE	FALSE	TRUE	FALSE	FALSE	FALSE	FALSE	FALSE	FALSE	FALSE	FALSE	FALSE	FALSE	FALSE	FALSE	FALSE	FALSE	FALSE	FALSE	FALSE	FALSE	FALSE	FALSE	FALSE	FALSE	TRUE
ZK512.10	ZK512.10	III:9130880-9131328	668.345	707.798	288.1	75.3196	162.877	86.6206	554.748	108.272	2.35587	1.28e-07	1.68e-05		FALSE	FALSE	FALSE	TRUE	FALSE	TRUE	FALSE	TRUE	FALSE	FALSE	FALSE	FALSE	FALSE	FALSE	FALSE	FALSE	FALSE	FALSE	FALSE	FALSE	FALSE	FALSE	FALSE	FALSE	TRUE	FALSE	FALSE	FALSE	FALSE	FALSE	TRUE
K09B11.5	K09B11.5	IV:13431242-13434068	562.161	614.092	166.955	50.228	102.949	57.0721	447.736	70.083	2.67335	1.32e-07	1.72e-05		FALSE	FALSE	FALSE	FALSE	FALSE	TRUE	FALSE	TRUE	FALSE	FALSE	FALSE	FALSE	FALSE	FALSE	TRUE	FALSE	TRUE	FALSE	FALSE	TRUE	FALSE	FALSE	TRUE	FALSE	TRUE	FALSE	TRUE	TRUE	FALSE	TRUE	TRUE
ZK354.6	ZK354.6	IV:5295972-5297487	993.728	1157.85	474.942	95.2023	276.402	125.341	875.505	165.648	2.40112	1.35e-07	1.76e-05		TRUE	FALSE	FALSE	FALSE	FALSE	TRUE	FALSE	TRUE	FALSE	FALSE	FALSE	FALSE	FALSE	FALSE	FALSE	FALSE	FALSE	FALSE	FALSE	FALSE	FALSE	FALSE	FALSE	FALSE	FALSE	FALSE	FALSE	FALSE	FALSE	FALSE	TRUE
F37A8.2	F37A8.2	III:3929551-3931425	525.124	660.958	206.401	41.8743	114.427	32.6403	464.161	62.9806	2.87911	1.39e-07	1.79e-05		TRUE	FALSE	FALSE	TRUE	FALSE	TRUE	FALSE	TRUE	FALSE	FALSE	FALSE	FALSE	FALSE	FALSE	FALSE	FALSE	FALSE	FALSE	FALSE	FALSE	FALSE	FALSE	FALSE	FALSE	TRUE	FALSE	TRUE	FALSE	FALSE	FALSE	TRUE
ZK666.8	ZK666.8	II:10491667-10493134	332.222	439.358	135.049	8.46331	55.5582	26.5002	302.209	30.1739	3.31828	1.41e-07	1.81e-05		FALSE	FALSE	FALSE	TRUE	FALSE	TRUE	FALSE	TRUE	FALSE	FALSE	FALSE	FALSE	FALSE	TRUE	FALSE	FALSE	FALSE	FALSE	FALSE	FALSE	FALSE	FALSE	FALSE	FALSE	TRUE	FALSE	TRUE	FALSE	FALSE	FALSE	TRUE
T06E4.5	T06E4.5	V:9631240-9632256	151.991	176.729	83.4503	22.9672	24.1449	10.216	137.39	19.1094	2.83834	1.66e-07	2.12e-05		FALSE	FALSE	FALSE	TRUE	FALSE	TRUE	FALSE	TRUE	FALSE	FALSE	FALSE	FALSE	FALSE	FALSE	FALSE	FALSE	FALSE	FALSE	FALSE	FALSE	FALSE	FALSE	FALSE	FALSE	TRUE	FALSE	FALSE	FALSE	FALSE	FALSE	TRUE
F21F3.2	F21F3.2	I:4903437-4905138	593.319	729.289	258.049	40.8541	141.765	51.9895	526.886	78.2029	2.75016	1.71e-07	2.16e-05		FALSE	FALSE	FALSE	TRUE	FALSE	TRUE	FALSE	TRUE	FALSE	FALSE	FALSE	FALSE	FALSE	FALSE	FALSE	FALSE	FALSE	FALSE	FALSE	FALSE	FALSE	FALSE	FALSE	FALSE	TRUE	FALSE	TRUE	FALSE	FALSE	FALSE	TRUE
F37H8.4	sfxn-1.2	II:11186028-11188080	201.669	269.486	106.908	23.0387	44.0797	24.4677	192.687	30.5287	2.65322	1.97e-07	2.47e-05		FALSE	FALSE	FALSE	TRUE	FALSE	TRUE	FALSE	TRUE	FALSE	FALSE	FALSE	FALSE	FALSE	FALSE	FALSE	FALSE	FALSE	FALSE	FALSE	FALSE	FALSE	FALSE	FALSE	FALSE	TRUE	FALSE	TRUE	FALSE	FALSE	FALSE	TRUE
H38K22.6	H38K22.6	III:4320416-4321321	211.432	194.28	119.144	37.606	37.8326	23.455	174.952	32.9646	2.40388	2.01e-07	2.51e-05		FALSE	FALSE	FALSE	FALSE	FALSE	TRUE	FALSE	TRUE	FALSE	FALSE	FALSE	FALSE	FALSE	FALSE	FALSE	FALSE	FALSE	FALSE	FALSE	FALSE	FALSE	FALSE	FALSE	FALSE	TRUE	FALSE	FALSE	FALSE	FALSE	FALSE	TRUE
T15H9.5	T15H9.5	II:9610678-9611372	245.523	266.539	124.754	8.45067	47.1239	15.3061	212.272	23.6269	3.16015	2.26e-07	2.79e-05		FALSE	FALSE	FALSE	FALSE	FALSE	TRUE	FALSE	TRUE	FALSE	FALSE	FALSE	FALSE	FALSE	FALSE	FALSE	FALSE	FALSE	FALSE	FALSE	FALSE	FALSE	FALSE	FALSE	FALSE	FALSE	FALSE	FALSE	FALSE	FALSE	FALSE	TRUE
B0207.9	B0207.9	I:5957460-5958359	253.299	356.375	137.889	17.8515	60.842	28.5438	249.188	35.7458	2.79698	2.29e-07	2.82e-05		FALSE	FALSE	FALSE	TRUE	FALSE	TRUE	FALSE	FALSE	FALSE	FALSE	FALSE	FALSE	FALSE	FALSE	FALSE	FALSE	FALSE	FALSE	FALSE	FALSE	FALSE	FALSE	FALSE	FALSE	FALSE	FALSE	FALSE	FALSE	FALSE	FALSE	TRUE
ZK512.8	ZK512.8	III:9146047-9147415	2507.69	2547.01	1073.94	361.705	784.357	337.268	2042.88	494.443	2.04648	2.34e-07	2.86e-05		TRUE	FALSE	FALSE	TRUE	FALSE	TRUE	FALSE	TRUE	FALSE	FALSE	FALSE	FALSE	FALSE	FALSE	FALSE	FALSE	FALSE	FALSE	FALSE	FALSE	FALSE	FALSE	FALSE	FALSE	TRUE	FALSE	TRUE	FALSE	FALSE	FALSE	TRUE
T01C3.5	irld-14	V:14996591-14998114	513.437	595.541	216.739	63.7953	122.894	43.8451	441.906	76.8448	2.52186	2.38e-07	2.88e-05		FALSE	FALSE	FALSE	FALSE	FALSE	TRUE	FALSE	TRUE	FALSE	TRUE	FALSE	FALSE	FALSE	FALSE	FALSE	FALSE	FALSE	FALSE	FALSE	FALSE	FALSE	FALSE	FALSE	FALSE	TRUE	FALSE	TRUE	FALSE	FALSE	FALSE	TRUE
ZK380.5	ZK380.5	X:1647923-1649355	122.823	68.3208	43.0715	6.29125	6.33203	10.1757	78.0717	7.59966	3.33953	2.65e-07	3.16e-05		FALSE	FALSE	FALSE	TRUE	TRUE	FALSE	FALSE	TRUE	FALSE	FALSE	FALSE	FALSE	TRUE	TRUE	FALSE	FALSE	TRUE	FALSE	TRUE	FALSE	FALSE	FALSE	FALSE	FALSE	TRUE	TRUE	TRUE	FALSE	TRUE	FALSE	FALSE
K06H7.8	K06H7.8	III:8096736-8098216	701.447	985.072	325.647	41.9021	169.04	36.7213	670.722	82.5546	3.02016	2.66e-07	3.16e-05		FALSE	FALSE	FALSE	FALSE	FALSE	TRUE	FALSE	TRUE	FALSE	FALSE	FALSE	FALSE	FALSE	FALSE	FALSE	FALSE	FALSE	FALSE	FALSE	FALSE	FALSE	FALSE	FALSE	FALSE	FALSE	FALSE	FALSE	FALSE	FALSE	FALSE	TRUE
H04M03.1	pck-3	IV:5896645-5899113	1801.36	2174.11	733.117	131.8	492.981	177.31	1569.53	267.364	2.55287	2.81e-07	3.33e-05		TRUE	FALSE	FALSE	TRUE	FALSE	TRUE	FALSE	TRUE	FALSE	FALSE	FALSE	FALSE	FALSE	FALSE	FALSE	FALSE	FALSE	FALSE	FALSE	FALSE	FALSE	FALSE	FALSE	FALSE	TRUE	FALSE	FALSE	FALSE	FALSE	FALSE	TRUE
B0218.5	B0218.5	IV:8155251-8156447	462.782	491.074	205.482	29.3663	95.596	74.3673	386.446	66.4432	2.5377	2.89e-07	3.41e-05		FALSE	FALSE	FALSE	FALSE	FALSE	TRUE	FALSE	TRUE	FALSE	TRUE	FALSE	FALSE	FALSE	FALSE	FALSE	FALSE	FALSE	FALSE	FALSE	FALSE	FALSE	FALSE	FALSE	FALSE	TRUE	FALSE	TRUE	FALSE	FALSE	FALSE	TRUE
F11G11.4	F11G11.4	II:4860660-4861688	192.919	209.922	84.368	10.5062	33.4803	7.16308	162.403	17.0499	3.24205	3e-07	3.52e-05		FALSE	FALSE	FALSE	TRUE	FALSE	TRUE	FALSE	TRUE	FALSE	TRUE	FALSE	FALSE	FALSE	TRUE	FALSE	FALSE	FALSE	FALSE	FALSE	FALSE	FALSE	FALSE	FALSE	FALSE	TRUE	FALSE	TRUE	FALSE	FALSE	FALSE	TRUE
B0252.5	B0252.5	II:6916993-6918922	1765.33	1823.63	727.492	268.662	511.991	197.692	1438.82	326.115	2.14104	3.05e-07	3.56e-05		FALSE	FALSE	FALSE	TRUE	FALSE	TRUE	FALSE	TRUE	FALSE	FALSE	FALSE	FALSE	FALSE	FALSE	FALSE	FALSE	FALSE	FALSE	FALSE	FALSE	FALSE	FALSE	FALSE	FALSE	TRUE	FALSE	TRUE	FALSE	FALSE	FALSE	TRUE
Y59E1A.2	rgs-8.2	X:1943950-1945031	795.923	941.083	1045.95	305.226	332.322	367.796	927.653	335.115	1.46859	3.27e-07	3.8e-05		FALSE	FALSE	FALSE	FALSE	FALSE	TRUE	FALSE	FALSE	FALSE	FALSE	FALSE	FALSE	FALSE	FALSE	FALSE	FALSE	FALSE	TRUE	FALSE	TRUE	FALSE	FALSE	TRUE	FALSE	FALSE	FALSE	FALSE	FALSE	FALSE	FALSE	FALSE
F59A7.9	cysl-4	V:2005057-2006730	175.388	182.586	70.28	19.8673	27.2856	14.2836	142.751	20.4788	2.79411	3.54e-07	4.09e-05		FALSE	FALSE	FALSE	FALSE	FALSE	TRUE	FALSE	TRUE	FALSE	FALSE	FALSE	FALSE	FALSE	FALSE	FALSE	FALSE	FALSE	FALSE	FALSE	FALSE	FALSE	FALSE	FALSE	FALSE	TRUE	FALSE	TRUE	FALSE	FALSE	FALSE	TRUE
F14D7.7	F14D7.7	V:14306504-14306871	232.818	340.729	260.986	58.5696	69.4167	84.5491	278.178	70.8451	1.97124	3.58e-07	4.12e-05		FALSE	FALSE	FALSE	FALSE	FALSE	TRUE	FALSE	FALSE	FALSE	FALSE	FALSE	FALSE	FALSE	FALSE	FALSE	FALSE	FALSE	FALSE	FALSE	FALSE	FALSE	FALSE	FALSE	FALSE	FALSE	FALSE	FALSE	FALSE	FALSE	FALSE	FALSE
H06H21.9	mpz-4	IV:4825520-4827281	913.846	988.95	436.452	125.479	268.002	101.918	779.75	165.133	2.23858	3.78e-07	4.32e-05		FALSE	FALSE	FALSE	TRUE	FALSE	TRUE	FALSE	TRUE	FALSE	FALSE	FALSE	FALSE	FALSE	FALSE	FALSE	FALSE	FALSE	FALSE	FALSE	FALSE	FALSE	FALSE	FALSE	FALSE	TRUE	FALSE	TRUE	FALSE	FALSE	FALSE	TRUE
F47B3.4	F47B3.4	I:3960974-3962199	397.511	426.648	155.71	29.3405	87.1061	31.6124	326.623	49.353	2.72326	4.11e-07	4.67e-05		FALSE	FALSE	FALSE	TRUE	FALSE	TRUE	FALSE	TRUE	FALSE	TRUE	FALSE	FALSE	FALSE	TRUE	FALSE	FALSE	FALSE	FALSE	FALSE	FALSE	FALSE	FALSE	FALSE	FALSE	TRUE	FALSE	TRUE	FALSE	FALSE	FALSE	TRUE
Y57G11C.14	Y57G11C.14	IV:14799345-14801064	1056.08	1159.78	622.375	266.56	348.056	295.47	946.079	303.362	1.6405	4.33e-07	4.89e-05		FALSE	FALSE	FALSE	TRUE	FALSE	TRUE	FALSE	TRUE	FALSE	FALSE	FALSE	FALSE	FALSE	FALSE	FALSE	FALSE	FALSE	FALSE	FALSE	FALSE	FALSE	FALSE	FALSE	FALSE	TRUE	FALSE	TRUE	FALSE	FALSE	FALSE	TRUE
F14H8.8	F14H8.8	V:15029488-15030128	39.0023	30.2651	17.7513	0.00710226	0.00807549	2.02668	29.0062	0.680618	5.16068	4.49e-07	5.05e-05		FALSE	FALSE	FALSE	TRUE	FALSE	TRUE	FALSE	TRUE	FALSE	FALSE	FALSE	FALSE	FALSE	FALSE	FALSE	FALSE	FALSE	FALSE	FALSE	FALSE	FALSE	FALSE	FALSE	FALSE	TRUE	FALSE	TRUE	FALSE	FALSE	FALSE	TRUE
F59A6.2	F59A6.2	II:5014725-5015324	460.829	561.381	167.904	0.0735968	43.8979	10.2141	396.705	18.0618	4.44427	4.62e-07	5.16e-05		FALSE	FALSE	FALSE	TRUE	FALSE	FALSE	FALSE	TRUE	FALSE	TRUE	FALSE	FALSE	FALSE	FALSE	FALSE	FALSE	FALSE	TRUE	FALSE	FALSE	FALSE	FALSE	FALSE	FALSE	TRUE	FALSE	TRUE	FALSE	FALSE	FALSE	TRUE
F14F7.4	F14F7.4	III:13028381-13029664	828.116	904.022	367.906	39.8345	197.501	93.7485	700.014	110.361	2.66365	4.65e-07	5.17e-05		FALSE	FALSE	FALSE	TRUE	FALSE	TRUE	FALSE	TRUE	FALSE	TRUE	FALSE	FALSE	FALSE	FALSE	FALSE	FALSE	FALSE	FALSE	FALSE	FALSE	FALSE	FALSE	FALSE	FALSE	TRUE	FALSE	TRUE	FALSE	FALSE	FALSE	TRUE
E03H12.7	E03H12.7	IV:4987757-4988616	913.854	965.525	345.359	87.8757	232.238	99.873	741.58	139.996	2.40418	4.75e-07	5.26e-05		FALSE	FALSE	FALSE	TRUE	FALSE	TRUE	FALSE	TRUE	FALSE	FALSE	FALSE	FALSE	FALSE	FALSE	FALSE	FALSE	FALSE	FALSE	FALSE	FALSE	FALSE	FALSE	FALSE	FALSE	TRUE	FALSE	TRUE	FALSE	FALSE	FALSE	TRUE
Y67A6A.1	Y67A6A.1	I:9829759-9830578	338.078	382.72	143.509	27.2491	77.6617	32.6261	288.102	45.8456	2.6484	5.15e-07	5.65e-05		TRUE	FALSE	FALSE	FALSE	FALSE	TRUE	FALSE	TRUE	FALSE	TRUE	FALSE	FALSE	FALSE	TRUE	FALSE	FALSE	FALSE	FALSE	FALSE	FALSE	FALSE	FALSE	FALSE	FALSE	TRUE	FALSE	TRUE	FALSE	FALSE	FALSE	TRUE
F56D6.12	F56D6.12	IV:3908138-3908509	302.054	231.367	140.724	36.6214	61.968	37.7119	224.715	45.4338	2.30324	5.46e-07	5.97e-05		FALSE	FALSE	FALSE	FALSE	FALSE	TRUE	FALSE	FALSE	FALSE	FALSE	FALSE	FALSE	FALSE	FALSE	FALSE	FALSE	FALSE	FALSE	FALSE	FALSE	FALSE	FALSE	FALSE	FALSE	FALSE	FALSE	FALSE	FALSE	FALSE	FALSE	FALSE
W03C9.1	W03C9.1	II:11960989-11962091	245.505	282.148	196.167	74.139	33.7338	55.0183	241.274	54.297	2.14903	5.66e-07	6.15e-05		TRUE	FALSE	FALSE	FALSE	FALSE	TRUE	FALSE	TRUE	FALSE	TRUE	FALSE	TRUE	TRUE	TRUE	TRUE	TRUE	TRUE	FALSE	FALSE	FALSE	TRUE	FALSE	FALSE	FALSE	TRUE	FALSE	TRUE	TRUE	TRUE	FALSE	TRUE
K07C6.4	cyp-35B1	V:3939127-3941235	309.788	485.232	254.353	105.51	88.3238	53.0099	349.791	82.2811	2.08637	5.79e-07	6.27e-05		FALSE	FALSE	FALSE	FALSE	FALSE	TRUE	FALSE	FALSE	FALSE	FALSE	FALSE	FALSE	FALSE	FALSE	FALSE	FALSE	FALSE	TRUE	FALSE	FALSE	FALSE	FALSE	FALSE	FALSE	FALSE	FALSE	FALSE	FALSE	FALSE	FALSE	FALSE
ZK1010.5	ZK1010.5	III:12984499-12987502	662.495	753.687	286.219	52.3585	169.161	95.7814	567.467	105.767	2.42221	5.89e-07	6.34e-05		FALSE	FALSE	FALSE	TRUE	FALSE	TRUE	FALSE	TRUE	FALSE	FALSE	FALSE	FALSE	FALSE	FALSE	FALSE	FALSE	FALSE	FALSE	FALSE	FALSE	FALSE	FALSE	FALSE	FALSE	TRUE	FALSE	TRUE	FALSE	FALSE	FALSE	TRUE
R05H5.2	cdc-25.4	II:10188310-10189405	333.214	306.55	170.769	11.5935	68.1064	16.3348	270.178	32.0116	3.07171	5.96e-07	6.39e-05		FALSE	FALSE	FALSE	TRUE	FALSE	TRUE	FALSE	TRUE	FALSE	FALSE	FALSE	FALSE	FALSE	FALSE	FALSE	FALSE	FALSE	FALSE	FALSE	FALSE	FALSE	FALSE	FALSE	FALSE	TRUE	FALSE	TRUE	FALSE	FALSE	FALSE	TRUE
R13A1.3	R13A1.3	IV:7204052-7210008	539.73	706.839	254.298	63.8319	155.502	80.507	500.289	99.947	2.32209	6.28e-07	6.7e-05		FALSE	FALSE	FALSE	FALSE	FALSE	TRUE	FALSE	TRUE	FALSE	FALSE	TRUE	FALSE	FALSE	FALSE	FALSE	FALSE	FALSE	FALSE	FALSE	FALSE	FALSE	FALSE	FALSE	FALSE	FALSE	FALSE	TRUE	FALSE	FALSE	FALSE	TRUE
W01D2.3	W01D2.3	II:14800748-14804309	996.652	1161.75	446.769	93.1146	291.101	115.158	868.391	166.458	2.3823	6.39e-07	6.79e-05		TRUE	FALSE	FALSE	TRUE	FALSE	TRUE	FALSE	TRUE	FALSE	FALSE	FALSE	FALSE	FALSE	TRUE	FALSE	FALSE	FALSE	FALSE	FALSE	FALSE	FALSE	FALSE	FALSE	FALSE	FALSE	FALSE	TRUE	FALSE	FALSE	FALSE	FALSE
ZK105.5	ZK105.5	V:7712214-7717319	96.4344	149.407	75.9656	11.533	24.0942	10.2077	107.269	15.2783	2.80201	6.55e-07	6.92e-05		FALSE	FALSE	FALSE	FALSE	FALSE	TRUE	FALSE	FALSE	FALSE	FALSE	FALSE	FALSE	FALSE	FALSE	FALSE	FALSE	FALSE	FALSE	FALSE	FALSE	FALSE	FALSE	FALSE	FALSE	FALSE	FALSE	FALSE	FALSE	FALSE	FALSE	FALSE
K07F5.4	kin-24	IV:9839109-9841072	461.826	423.708	155.704	56.4806	93.5135	57.0711	347.079	69.0218	2.3281	7.69e-07	8.09e-05		FALSE	FALSE	FALSE	FALSE	FALSE	TRUE	FALSE	TRUE	FALSE	FALSE	FALSE	FALSE	FALSE	FALSE	FALSE	FALSE	FALSE	FALSE	FALSE	FALSE	FALSE	FALSE	FALSE	FALSE	FALSE	FALSE	FALSE	FALSE	FALSE	FALSE	TRUE
Y40H4A.2	Y40H4A.2	V:14583306-14585436	865.112	1230.1	489.031	84.763	293.212	132.471	861.414	170.149	2.33904	7.76e-07	8.13e-05		FALSE	FALSE	FALSE	TRUE	FALSE	TRUE	FALSE	TRUE	FALSE	FALSE	FALSE	FALSE	FALSE	FALSE	FALSE	FALSE	FALSE	FALSE	FALSE	FALSE	FALSE	FALSE	FALSE	FALSE	TRUE	FALSE	TRUE	FALSE	FALSE	FALSE	TRUE
F26F4.2	F26F4.2	III:4911228-4911948	2277.77	2494.3	950.006	250.947	713.906	410.607	1907.36	458.487	2.05632	7.91e-07	8.22e-05		FALSE	FALSE	FALSE	TRUE	FALSE	TRUE	FALSE	FALSE	FALSE	FALSE	FALSE	FALSE	FALSE	FALSE	FALSE	FALSE	FALSE	FALSE	FALSE	FALSE	FALSE	FALSE	FALSE	FALSE	TRUE	FALSE	TRUE	FALSE	FALSE	FALSE	TRUE
Y53C10A.15	Y53C10A.15	I:11971179-11971797	187.098	166.959	55.2412	6.34432	20.9793	19.3451	136.433	15.5562	3.12212	8.11e-07	8.39e-05		FALSE	FALSE	FALSE	FALSE	FALSE	TRUE	FALSE	TRUE	FALSE	FALSE	FALSE	FALSE	FALSE	FALSE	FALSE	FALSE	FALSE	FALSE	FALSE	FALSE	FALSE	FALSE	FALSE	FALSE	TRUE	FALSE	TRUE	FALSE	FALSE	FALSE	TRUE
T06C10.6	kin-26	IV:7875735-7877802	341.996	283.116	145.403	23.0509	66.0418	12.2668	256.838	33.7865	2.92148	8.86e-07	9.13e-05		FALSE	FALSE	FALSE	TRUE	FALSE	TRUE	FALSE	TRUE	FALSE	FALSE	FALSE	FALSE	FALSE	FALSE	FALSE	FALSE	FALSE	FALSE	FALSE	FALSE	FALSE	FALSE	FALSE	FALSE	TRUE	FALSE	TRUE	FALSE	FALSE	FALSE	TRUE
K02E2.6	K02E2.6	V:20380580-20382036	1659.12	1562.94	1411.11	555.04	762.383	590.94	1544.39	636.121	1.27953	8.97e-07	9.13e-05		FALSE	FALSE	TRUE	TRUE	TRUE	FALSE	FALSE	TRUE	FALSE	FALSE	FALSE	FALSE	TRUE	TRUE	FALSE	FALSE	TRUE	FALSE	TRUE	TRUE	TRUE	TRUE	FALSE	FALSE	TRUE	TRUE	TRUE	FALSE	TRUE	FALSE	FALSE
K04C2.8	K04C2.8	III:6870336-6871125	648.845	779.067	355.718	125.468	214.434	122.281	594.543	154.061	1.94747	8.99e-07	9.13e-05		FALSE	FALSE	FALSE	TRUE	FALSE	TRUE	FALSE	TRUE	FALSE	FALSE	FALSE	FALSE	FALSE	FALSE	FALSE	FALSE	FALSE	FALSE	FALSE	FALSE	FALSE	FALSE	FALSE	FALSE	TRUE	FALSE	TRUE	FALSE	FALSE	FALSE	TRUE
F35H8.4	F35H8.4	II:9559525-9559944	634.23	798.597	336.934	100.393	207.024	87.6504	589.92	131.689	2.16239	9.02e-07	9.13e-05		FALSE	FALSE	TRUE	TRUE	FALSE	TRUE	FALSE	FALSE	FALSE	FALSE	FALSE	FALSE	FALSE	FALSE	FALSE	FALSE	FALSE	TRUE	FALSE	FALSE	FALSE	FALSE	FALSE	TRUE	TRUE	FALSE	TRUE	FALSE	FALSE	FALSE	FALSE
R09E10.1	R09E10.1	IV:10319351-10321152	364.38	379.776	199.874	26.2305	88.2315	67.2363	314.677	60.5661	2.37475	9.3e-07	9.37e-05		FALSE	FALSE	FALSE	TRUE	FALSE	TRUE	FALSE	TRUE	FALSE	FALSE	FALSE	FALSE	FALSE	FALSE	FALSE	FALSE	FALSE	FALSE	FALSE	FALSE	FALSE	FALSE	FALSE	FALSE	TRUE	FALSE	FALSE	FALSE	FALSE	FALSE	TRUE
C34G6.3	C34G6.3	I:5896640-5897405	491.029	584.806	195.138	46.0489	119.681	30.6058	423.658	65.4453	2.69214	9.36e-07	9.39e-05		FALSE	FALSE	FALSE	FALSE	FALSE	TRUE	FALSE	TRUE	FALSE	TRUE	FALSE	FALSE	FALSE	FALSE	FALSE	FALSE	FALSE	FALSE	FALSE	FALSE	FALSE	FALSE	FALSE	FALSE	TRUE	FALSE	TRUE	FALSE	FALSE	FALSE	TRUE
F09G8.4	ncr-2	III:8258345-8265796	827.131	951.854	467.451	182.954	277.569	205.815	748.812	222.113	1.75274	9.93e-07	9.92e-05		FALSE	FALSE	FALSE	TRUE	FALSE	TRUE	FALSE	TRUE	FALSE	TRUE	FALSE	FALSE	FALSE	FALSE	FALSE	FALSE	FALSE	FALSE	FALSE	FALSE	FALSE	FALSE	FALSE	FALSE	TRUE	FALSE	TRUE	FALSE	FALSE	FALSE	TRUE
Y57G7A.5	Y57G7A.5	II:1273207-1275535	1066.79	1329.67	475.87	104.611	327.897	119.237	957.444	183.915	2.37934	1e-06	9.95e-05		FALSE	FALSE	FALSE	TRUE	FALSE	TRUE	FALSE	TRUE	FALSE	FALSE	FALSE	TRUE	FALSE	FALSE	TRUE	FALSE	TRUE	FALSE	FALSE	TRUE	FALSE	FALSE	TRUE	FALSE	TRUE	FALSE	TRUE	TRUE	TRUE	FALSE	TRUE
C04G2.8	spch-1	IV:10110347-10111577	4659.75	5426.9	1717.06	484.031	1505.74	676.538	3934.57	888.77	2.14616	1.02e-06	0.00010119		TRUE	FALSE	FALSE	TRUE	FALSE	TRUE	FALSE	FALSE	FALSE	FALSE	FALSE	FALSE	FALSE	FALSE	FALSE	TRUE	FALSE	FALSE	FALSE	FALSE	FALSE	FALSE	FALSE	FALSE	TRUE	FALSE	TRUE	FALSE	TRUE	FALSE	TRUE
F07E5.8	F07E5.8	II:2072361-2075830	343.929	379.793	124.72	27.2554	69.3149	49.9233	282.814	48.8312	2.53085	1.04e-06	0.000102839		FALSE	FALSE	FALSE	FALSE	FALSE	TRUE	FALSE	TRUE	FALSE	FALSE	FALSE	FALSE	FALSE	FALSE	FALSE	FALSE	FALSE	FALSE	FALSE	FALSE	FALSE	FALSE	FALSE	FALSE	TRUE	FALSE	TRUE	FALSE	FALSE	FALSE	TRUE
T08H10.3	T08H10.3	V:4471379-4473602	397.522	337.785	187.663	41.8693	99.7498	39.7629	307.656	60.4606	2.34495	1.05e-06	0.000103602		FALSE	FALSE	TRUE	TRUE	FALSE	TRUE	FALSE	TRUE	FALSE	FALSE	FALSE	FALSE	FALSE	FALSE	FALSE	FALSE	FALSE	FALSE	FALSE	FALSE	FALSE	FALSE	FALSE	FALSE	FALSE	FALSE	FALSE	FALSE	FALSE	FALSE	TRUE
Y47G6A.3	Y47G6A.3	I:3601291-3602858	730.69	795.657	357.589	110.856	227.036	130.429	627.979	156.107	2.00734	1.11e-06	0.000107741		FALSE	FALSE	FALSE	TRUE	FALSE	TRUE	FALSE	TRUE	FALSE	FALSE	FALSE	FALSE	FALSE	TRUE	FALSE	FALSE	FALSE	FALSE	FALSE	FALSE	FALSE	FALSE	FALSE	FALSE	TRUE	FALSE	TRUE	FALSE	FALSE	FALSE	TRUE
F54D1.1	F54D1.1	IV:11261864-11263009	1493.51	1765.06	660.832	137.026	469.888	222.128	1306.47	276.347	2.24058	1.13e-06	0.000109593		FALSE	FALSE	FALSE	FALSE	FALSE	TRUE	FALSE	TRUE	FALSE	FALSE	FALSE	FALSE	FALSE	FALSE	FALSE	FALSE	FALSE	FALSE	FALSE	FALSE	FALSE	FALSE	FALSE	FALSE	TRUE	FALSE	TRUE	FALSE	FALSE	FALSE	TRUE
F41E6.1	F41E6.1	V:8622614-8623492	144.219	118.127	75.0162	21.9446	21.0348	19.364	112.454	20.7811	2.42915	1.21e-06	0.000117172		FALSE	FALSE	FALSE	TRUE	FALSE	TRUE	FALSE	FALSE	FALSE	TRUE	FALSE	FALSE	FALSE	FALSE	FALSE	FALSE	FALSE	FALSE	FALSE	FALSE	FALSE	FALSE	FALSE	FALSE	FALSE	FALSE	TRUE	FALSE	FALSE	FALSE	TRUE
C24H11.1	C24H11.1	III:11787748-11789457	326.41	293.868	108.761	46.9956	16.9304	50.9177	243.013	38.2812	2.66207	1.24e-06	0.000119144		FALSE	FALSE	FALSE	TRUE	FALSE	TRUE	FALSE	TRUE	FALSE	FALSE	TRUE	FALSE	FALSE	FALSE	FALSE	FALSE	FALSE	FALSE	FALSE	FALSE	FALSE	FALSE	FALSE	FALSE	FALSE	FALSE	FALSE	FALSE	FALSE	FALSE	TRUE
F13G11.2	irld-4	IV:14633125-14634369	506.647	419.793	181.062	56.5004	110.328	70.3113	369.167	79.0464	2.22172	1.26e-06	0.000120318		FALSE	FALSE	FALSE	FALSE	FALSE	TRUE	FALSE	FALSE	FALSE	FALSE	FALSE	FALSE	FALSE	FALSE	FALSE	FALSE	FALSE	FALSE	FALSE	FALSE	FALSE	FALSE	FALSE	FALSE	TRUE	FALSE	FALSE	FALSE	FALSE	FALSE	TRUE
F13A7.1	F13A7.1	V:16376239-16377925	239.669	288.023	131.328	20.9706	62.9127	18.3714	219.674	34.0849	2.68364	1.31e-06	0.000125124		TRUE	FALSE	FALSE	TRUE	FALSE	TRUE	FALSE	FALSE	FALSE	FALSE	FALSE	FALSE	FALSE	FALSE	FALSE	FALSE	FALSE	FALSE	FALSE	FALSE	FALSE	FALSE	FALSE	FALSE	TRUE	FALSE	TRUE	FALSE	FALSE	FALSE	TRUE
F53H2.1	F53H2.1	V:20387715-20393402	20.4192	39.0606	43.2494	0.0162932	3.12735	2.03695	34.2431	1.72686	4.21106	1.33e-06	0.0001262		FALSE	FALSE	FALSE	FALSE	FALSE	TRUE	FALSE	TRUE	FALSE	FALSE	FALSE	FALSE	FALSE	FALSE	TRUE	FALSE	FALSE	FALSE	FALSE	TRUE	FALSE	FALSE	FALSE	TRUE	FALSE	FALSE	FALSE	TRUE	TRUE	FALSE	FALSE
C17H12.3	C17H12.3	IV:6793915-6795629	1820.87	1626.42	684.302	158.967	511.931	194.63	1377.2	288.509	2.25454	1.36e-06	0.000128602		FALSE	FALSE	FALSE	TRUE	FALSE	TRUE	FALSE	TRUE	FALSE	FALSE	FALSE	FALSE	FALSE	FALSE	FALSE	FALSE	FALSE	FALSE	FALSE	FALSE	FALSE	FALSE	FALSE	FALSE	TRUE	FALSE	TRUE	FALSE	FALSE	FALSE	TRUE
W03B1.5	W03B1.5	IV:4348446-4351848	0	194.409	77.8833	1.39e-17	1.39e-17	1.39e-17	90.764	1.39e-17	9.5067	1.41e-06	0.000133196		FALSE	FALSE	FALSE	FALSE	FALSE	TRUE	FALSE	FALSE	FALSE	FALSE	FALSE	FALSE	FALSE	FALSE	FALSE	FALSE	FALSE	FALSE	FALSE	FALSE	FALSE	FALSE	FALSE	FALSE	FALSE	FALSE	FALSE	FALSE	FALSE	FALSE	FALSE
C08F11.10	C08F11.10	IV:13648037-13649210	1399.02	1497.57	554.733	139.092	405.694	111.096	1150.44	218.627	2.39495	1.57e-06	0.000146506		FALSE	FALSE	FALSE	TRUE	FALSE	TRUE	FALSE	TRUE	FALSE	FALSE	FALSE	FALSE	FALSE	FALSE	FALSE	FALSE	FALSE	FALSE	FALSE	FALSE	FALSE	FALSE	FALSE	FALSE	TRUE	FALSE	TRUE	FALSE	FALSE	FALSE	TRUE
BE10.1	BE10.1	III:12787679-12789477	775.479	1160.79	455.233	47.1547	249.017	113.109	797.168	136.427	2.54555	1.59e-06	0.000147844		TRUE	FALSE	FALSE	FALSE	FALSE	TRUE	FALSE	TRUE	FALSE	TRUE	FALSE	FALSE	FALSE	FALSE	FALSE	FALSE	FALSE	FALSE	FALSE	FALSE	FALSE	FALSE	FALSE	FALSE	FALSE	FALSE	FALSE	FALSE	FALSE	FALSE	TRUE
Y51B9A.3	mpz-6	II:9405539-9407114	147.091	256.812	99.4065	39.6727	29.4609	24.4689	167.77	31.2008	2.42229	1.61e-06	0.000149113		FALSE	FALSE	FALSE	FALSE	FALSE	TRUE	FALSE	FALSE	FALSE	FALSE	TRUE	FALSE	FALSE	FALSE	FALSE	FALSE	FALSE	FALSE	FALSE	FALSE	FALSE	FALSE	FALSE	FALSE	TRUE	FALSE	TRUE	FALSE	FALSE	FALSE	TRUE
AH6.3	AH6.3	II:9519096-9520210	691.74	659.958	245.838	54.4467	158.675	106.98	532.512	106.701	2.31783	1.71e-06	0.000157222		FALSE	FALSE	FALSE	FALSE	FALSE	TRUE	FALSE	TRUE	FALSE	TRUE	FALSE	FALSE	FALSE	FALSE	FALSE	FALSE	FALSE	FALSE	FALSE	FALSE	FALSE	FALSE	FALSE	FALSE	TRUE	FALSE	TRUE	FALSE	FALSE	FALSE	TRUE
Y113G7A.10	spe-19	V:20040927-20047398	76.0543	55.6582	13.9308	0.0134242	4.14094	0.0056921	48.5478	1.38669	5.00476	1.81e-06	0.000166067		FALSE	FALSE	FALSE	TRUE	FALSE	TRUE	FALSE	TRUE	FALSE	FALSE	FALSE	FALSE	FALSE	TRUE	FALSE	FALSE	FALSE	FALSE	FALSE	FALSE	FALSE	FALSE	FALSE	FALSE	TRUE	FALSE	TRUE	FALSE	FALSE	FALSE	TRUE
K10G9.2	K10G9.2	III:10285923-10288611	263.085	184.498	139.808	33.4741	59.8238	22.4451	195.797	38.581	2.33991	1.9e-06	0.00017329		FALSE	TRUE	FALSE	FALSE	FALSE	TRUE	FALSE	TRUE	FALSE	FALSE	FALSE	TRUE	TRUE	TRUE	TRUE	FALSE	FALSE	FALSE	FALSE	FALSE	TRUE	FALSE	TRUE	TRUE	FALSE	TRUE	TRUE	TRUE	FALSE	TRUE	TRUE
D2063.4	irld-1	V:4336689-4338926	516.364	594.568	187.622	28.3275	119.718	65.2147	432.851	71.0868	2.60394	1.91e-06	0.000173786		FALSE	FALSE	FALSE	FALSE	FALSE	TRUE	FALSE	TRUE	FALSE	TRUE	FALSE	FALSE	FALSE	FALSE	FALSE	FALSE	FALSE	FALSE	FALSE	FALSE	FALSE	FALSE	FALSE	FALSE	TRUE	FALSE	TRUE	FALSE	FALSE	FALSE	TRUE
F34D10.9	F34D10.9	III:3726683-3729570	1102.85	1159.79	544.429	244.619	369.056	261.855	935.688	291.843	1.68041	2.1e-06	0.00018944		FALSE	FALSE	FALSE	FALSE	FALSE	TRUE	FALSE	TRUE	FALSE	FALSE	FALSE	FALSE	FALSE	TRUE	FALSE	FALSE	FALSE	FALSE	FALSE	FALSE	FALSE	FALSE	FALSE	FALSE	TRUE	FALSE	TRUE	FALSE	FALSE	FALSE	TRUE
AH10.1	acs-10	V:14146509-14148784	893.372	1151.99	487.156	99.3958	309.03	183.401	844.174	197.275	2.0966	2.12e-06	0.000190572		TRUE	FALSE	FALSE	TRUE	FALSE	TRUE	FALSE	FALSE	FALSE	FALSE	TRUE	FALSE	FALSE	FALSE	FALSE	FALSE	FALSE	FALSE	FALSE	FALSE	FALSE	FALSE	FALSE	FALSE	TRUE	FALSE	TRUE	FALSE	FALSE	FALSE	TRUE
B0524.2	B0524.2	III:1894058-1899856	139.316	213.863	53.3615	7.38793	18.9105	23.4092	135.513	16.5692	3.02212	2.13e-06	0.000190572		TRUE	FALSE	FALSE	TRUE	FALSE	TRUE	FALSE	TRUE	FALSE	FALSE	FALSE	FALSE	FALSE	FALSE	FALSE	FALSE	FALSE	FALSE	FALSE	FALSE	FALSE	FALSE	FALSE	FALSE	TRUE	FALSE	TRUE	FALSE	FALSE	FALSE	TRUE
F30B5.4	osgn-1	IV:4205975-4218248	2391.71	3015.58	2826.98	1124.68	1367.11	1431.47	2744.76	1307.76	1.0695	2.22e-06	0.000198009		FALSE	FALSE	FALSE	FALSE	FALSE	FALSE	FALSE	FALSE	FALSE	FALSE	FALSE	FALSE	FALSE	FALSE	FALSE	FALSE	FALSE	FALSE	FALSE	FALSE	FALSE	FALSE	FALSE	FALSE	FALSE	FALSE	FALSE	FALSE	FALSE	FALSE	FALSE
B0025.5	B0025.5	I:6024151-6024955	1517.88	1568.83	598.862	225.824	481.488	201.763	1228.52	303.025	2.01899	2.27e-06	0.000202082		FALSE	FALSE	FALSE	TRUE	FALSE	TRUE	FALSE	FALSE	FALSE	FALSE	FALSE	FALSE	FALSE	FALSE	FALSE	FALSE	FALSE	FALSE	FALSE	FALSE	FALSE	FALSE	FALSE	FALSE	TRUE	FALSE	TRUE	FALSE	FALSE	FALSE	TRUE
C10C6.3	C10C6.3	IV:11463537-11465226	309.824	338.783	149.157	20.9951	80.79	32.6249	265.921	44.8033	2.56584	2.33e-06	0.000205105		FALSE	FALSE	FALSE	FALSE	FALSE	TRUE	FALSE	FALSE	FALSE	TRUE	FALSE	FALSE	FALSE	FALSE	FALSE	FALSE	FALSE	FALSE	FALSE	FALSE	FALSE	FALSE	FALSE	FALSE	TRUE	FALSE	TRUE	FALSE	FALSE	FALSE	TRUE
B0207.11	B0207.11	I:5962952-5964126	582.616	574.045	271.212	36.6897	159.641	68.2831	475.958	88.2045	2.43014	2.33e-06	0.000205105		FALSE	FALSE	FALSE	TRUE	FALSE	TRUE	FALSE	FALSE	FALSE	FALSE	FALSE	FALSE	FALSE	FALSE	FALSE	FALSE	FALSE	FALSE	FALSE	FALSE	FALSE	FALSE	FALSE	FALSE	FALSE	FALSE	FALSE	FALSE	FALSE	FALSE	TRUE
T27C10.8	T27C10.8	I:10883527-10884190	1199.3	1264.25	527.516	174.625	392.131	226.199	997.021	264.318	1.91485	2.33e-06	0.000205105		FALSE	FALSE	FALSE	TRUE	FALSE	TRUE	FALSE	TRUE	FALSE	FALSE	FALSE	FALSE	FALSE	FALSE	FALSE	FALSE	FALSE	FALSE	FALSE	FALSE	FALSE	FALSE	FALSE	FALSE	FALSE	FALSE	FALSE	FALSE	FALSE	FALSE	FALSE
Y54G2A.15	Y54G2A.15	IV:2843210-2843959	790.14	698.998	307.815	95.1824	216.494	107.001	598.984	139.559	2.10067	2.57e-06	0.000224402		FALSE	FALSE	FALSE	TRUE	FALSE	TRUE	FALSE	FALSE	FALSE	FALSE	FALSE	FALSE	FALSE	FALSE	FALSE	FALSE	FALSE	FALSE	FALSE	FALSE	FALSE	FALSE	FALSE	FALSE	TRUE	FALSE	TRUE	FALSE	FALSE	FALSE	TRUE
Y47G6A.26	Y47G6A.26	I:3618890-3619697	992.755	1231.07	380.092	110.875	300.592	133.494	867.974	181.654	2.25566	2.57e-06	0.000224402		FALSE	FALSE	FALSE	TRUE	FALSE	TRUE	FALSE	TRUE	FALSE	FALSE	TRUE	FALSE	FALSE	FALSE	FALSE	FALSE	FALSE	FALSE	FALSE	FALSE	FALSE	FALSE	FALSE	FALSE	TRUE	FALSE	TRUE	FALSE	FALSE	FALSE	TRUE
W03A5.1	W03A5.1	III:5408086-5413177	329.295	424.703	175.447	43.9673	102.934	55.0341	309.815	67.3118	2.20041	2.7e-06	0.000234169		FALSE	FALSE	FALSE	FALSE	FALSE	TRUE	FALSE	FALSE	FALSE	FALSE	FALSE	FALSE	FALSE	FALSE	FALSE	FALSE	FALSE	FALSE	FALSE	FALSE	FALSE	FALSE	FALSE	FALSE	FALSE	FALSE	TRUE	FALSE	FALSE	FALSE	TRUE
C34F11.1	C34F11.1	II:5212963-5213934	246.506	260.686	99.3825	16.809	46.2099	42.7768	202.191	35.2652	2.51501	2.72e-06	0.00023462		FALSE	FALSE	FALSE	FALSE	FALSE	TRUE	FALSE	FALSE	FALSE	FALSE	FALSE	FALSE	FALSE	FALSE	FALSE	FALSE	FALSE	TRUE	FALSE	FALSE	FALSE	FALSE	FALSE	FALSE	TRUE	FALSE	TRUE	FALSE	FALSE	FALSE	TRUE
Y38H8A.4	Y38H8A.4	IV:13470562-13472263	637.173	627.738	293.744	62.8054	184.941	104.952	519.552	117.566	2.14258	2.77e-06	0.000236856		FALSE	FALSE	FALSE	TRUE	FALSE	TRUE	FALSE	TRUE	FALSE	FALSE	FALSE	FALSE	FALSE	FALSE	FALSE	FALSE	FALSE	FALSE	FALSE	FALSE	FALSE	FALSE	FALSE	FALSE	FALSE	FALSE	TRUE	FALSE	FALSE	FALSE	TRUE
K05F1.9	K05F1.9	II:5799743-5801153	345.886	327.06	137.879	48.1177	81.937	45.8669	270.275	58.6405	2.20214	2.78e-06	0.000236856		FALSE	FALSE	FALSE	TRUE	FALSE	TRUE	FALSE	FALSE	FALSE	FALSE	FALSE	FALSE	FALSE	FALSE	FALSE	FALSE	FALSE	FALSE	FALSE	FALSE	FALSE	FALSE	FALSE	FALSE	TRUE	FALSE	TRUE	FALSE	FALSE	FALSE	TRUE
F27C1.3	F27C1.3	I:5426357-5427316	386.808	361.23	134.112	22.0275	80.7408	17.3593	294.05	40.0425	2.8722	2.78e-06	0.000236856		FALSE	FALSE	FALSE	TRUE	FALSE	TRUE	FALSE	TRUE	FALSE	FALSE	FALSE	FALSE	FALSE	FALSE	FALSE	FALSE	FALSE	FALSE	FALSE	FALSE	FALSE	FALSE	FALSE	FALSE	TRUE	FALSE	TRUE	FALSE	FALSE	FALSE	TRUE
F35E2.9	F35E2.9	I:11723413-11726282	700.494	786.882	261.796	88.9098	194.424	104.959	583.057	129.431	2.17037	2.78e-06	0.000236856		FALSE	FALSE	FALSE	TRUE	FALSE	TRUE	FALSE	TRUE	FALSE	FALSE	FALSE	FALSE	FALSE	FALSE	FALSE	FALSE	FALSE	FALSE	FALSE	FALSE	FALSE	FALSE	FALSE	FALSE	FALSE	FALSE	TRUE	FALSE	FALSE	FALSE	TRUE
C06E7.6	spe-27	IV:5864529-5865902	256.275	190.368	96.5757	25.0909	42.9798	8.19003	181.073	25.4203	2.82639	2.94e-06	0.000248895		FALSE	FALSE	FALSE	FALSE	FALSE	TRUE	FALSE	TRUE	FALSE	FALSE	FALSE	FALSE	FALSE	FALSE	FALSE	FALSE	FALSE	FALSE	FALSE	FALSE	FALSE	FALSE	FALSE	FALSE	TRUE	FALSE	FALSE	FALSE	FALSE	FALSE	TRUE
W06A11.4	W06A11.4	II:4055939-4057653	1069.71	907.88	994.273	491.186	331.301	321.972	990.621	381.486	1.37647	3.14e-06	0.000265274		FALSE	FALSE	FALSE	FALSE	FALSE	TRUE	FALSE	FALSE	TRUE	FALSE	FALSE	TRUE	TRUE	TRUE	TRUE	TRUE	TRUE	FALSE	TRUE	TRUE	TRUE	FALSE	TRUE	TRUE	TRUE	FALSE	FALSE	FALSE	TRUE	FALSE	FALSE
T16A1.2	T16A1.2	II:2095304-2098671	264.035	289.972	125.685	21.9874	55.5274	6.15613	226.564	27.8903	3.01591	3.23e-06	0.000272001		FALSE	FALSE	FALSE	TRUE	FALSE	TRUE	FALSE	TRUE	FALSE	FALSE	FALSE	FALSE	FALSE	FALSE	FALSE	FALSE	FALSE	FALSE	FALSE	FALSE	FALSE	FALSE	FALSE	FALSE	TRUE	FALSE	TRUE	FALSE	FALSE	FALSE	TRUE
ZC412.6	nspa-5	V:14878324-14878502	350.774	278.237	120.034	43.9378	68.2995	49.9312	249.682	54.0562	2.20497	3.43e-06	0.000286494		TRUE	FALSE	FALSE	FALSE	FALSE	TRUE	FALSE	FALSE	TRUE	FALSE	TRUE	FALSE	FALSE	FALSE	FALSE	FALSE	FALSE	FALSE	FALSE	FALSE	FALSE	FALSE	FALSE	FALSE	FALSE	FALSE	FALSE	FALSE	FALSE	FALSE	FALSE
F36H1.3	F36H1.3	IV:11050151-11052430	434.523	493.031	207.364	63.8175	134.484	69.3017	378.306	89.2011	2.08292	3.52e-06	0.00029198		FALSE	FALSE	FALSE	TRUE	FALSE	TRUE	FALSE	FALSE	FALSE	TRUE	FALSE	FALSE	FALSE	FALSE	FALSE	FALSE	FALSE	FALSE	FALSE	FALSE	FALSE	FALSE	FALSE	FALSE	TRUE	FALSE	TRUE	FALSE	FALSE	FALSE	TRUE
F44D12.6	F44D12.6	IV:10029068-10036003	506.624	537.935	208.291	18.9308	118.632	58.0848	417.617	65.216	2.67627	3.62e-06	0.000298971		FALSE	FALSE	FALSE	FALSE	FALSE	TRUE	FALSE	FALSE	FALSE	FALSE	FALSE	FALSE	FALSE	FALSE	FALSE	FALSE	FALSE	FALSE	FALSE	FALSE	FALSE	FALSE	FALSE	FALSE	FALSE	FALSE	FALSE	FALSE	FALSE	FALSE	TRUE
R13G10.4	cnnm-5	III:3826378-3829205	182.212	209.942	41.1387	16.7267	25.1551	8.1789	144.431	16.6869	3.10406	3.71e-06	0.000305763		FALSE	FALSE	FALSE	TRUE	FALSE	TRUE	FALSE	FALSE	FALSE	FALSE	FALSE	FALSE	FALSE	FALSE	FALSE	FALSE	FALSE	FALSE	FALSE	FALSE	FALSE	FALSE	FALSE	FALSE	FALSE	FALSE	FALSE	FALSE	FALSE	FALSE	TRUE
F08F8.6	F08F8.6	III:7343771-7345824	279.601	414.955	146.332	60.616	79.8373	32.6369	280.296	57.6967	2.27805	3.75e-06	0.000308118		FALSE	FALSE	FALSE	FALSE	FALSE	TRUE	FALSE	TRUE	FALSE	FALSE	FALSE	FALSE	FALSE	FALSE	FALSE	FALSE	FALSE	FALSE	FALSE	FALSE	FALSE	FALSE	FALSE	FALSE	TRUE	FALSE	FALSE	FALSE	FALSE	FALSE	TRUE
F56F3.4	F56F3.4	III:4468878-4470809	1241.19	1260.34	519.063	125.523	393.131	190.543	1006.87	236.399	2.08998	3.8e-06	0.000310917		FALSE	FALSE	FALSE	TRUE	FALSE	TRUE	FALSE	FALSE	FALSE	FALSE	FALSE	FALSE	FALSE	FALSE	FALSE	FALSE	FALSE	FALSE	FALSE	FALSE	FALSE	FALSE	FALSE	FALSE	FALSE	FALSE	TRUE	FALSE	FALSE	FALSE	TRUE
F44D12.8	F44D12.8	IV:10023321-10025270	596.223	883.544	329.417	62.8139	210.166	116.159	603.061	129.713	2.21584	3.82e-06	0.000311602		FALSE	FALSE	FALSE	TRUE	FALSE	TRUE	FALSE	TRUE	FALSE	FALSE	FALSE	FALSE	FALSE	FALSE	FALSE	FALSE	FALSE	FALSE	FALSE	FALSE	FALSE	FALSE	FALSE	FALSE	TRUE	FALSE	TRUE	FALSE	FALSE	FALSE	TRUE
T02B11.9	T02B11.9	V:876292-877166	329.321	325.112	129.426	15.7741	75.5034	25.4972	261.286	38.9249	2.74258	3.87e-06	0.000313444		FALSE	FALSE	FALSE	TRUE	FALSE	TRUE	FALSE	TRUE	FALSE	FALSE	FALSE	FALSE	FALSE	FALSE	FALSE	FALSE	FALSE	FALSE	FALSE	FALSE	FALSE	FALSE	FALSE	FALSE	FALSE	FALSE	FALSE	FALSE	FALSE	FALSE	TRUE
K08C9.2	K08C9.2	I:11486896-11488446	3593.97	3192.29	1245.75	441.163	1149.26	534.919	2677.33	708.448	1.91788	3.87e-06	0.000313444		FALSE	FALSE	FALSE	TRUE	FALSE	TRUE	FALSE	FALSE	FALSE	FALSE	FALSE	FALSE	FALSE	FALSE	FALSE	FALSE	FALSE	FALSE	FALSE	FALSE	FALSE	FALSE	FALSE	FALSE	TRUE	FALSE	TRUE	FALSE	FALSE	FALSE	TRUE
Y51B9A.7	Y51B9A.7	II:9400053-9400570	17.5469	16.6011	11.2158	1.39e-17	1.39e-17	1.39e-17	15.1213	1.39e-17	6.932	4e-06	0.000320468		FALSE	FALSE	FALSE	FALSE	FALSE	TRUE	FALSE	FALSE	FALSE	FALSE	FALSE	FALSE	FALSE	FALSE	FALSE	FALSE	FALSE	FALSE	FALSE	FALSE	FALSE	FALSE	FALSE	FALSE	FALSE	FALSE	FALSE	FALSE	FALSE	FALSE	FALSE
C04E6.5	C04E6.5	V:5902133-5904846	407.235	514.516	209.243	19.969	116.483	37.7256	376.998	58.059	2.696	4e-06	0.000320468		FALSE	FALSE	FALSE	TRUE	FALSE	TRUE	FALSE	TRUE	FALSE	FALSE	FALSE	FALSE	FALSE	FALSE	FALSE	FALSE	FALSE	FALSE	FALSE	FALSE	FALSE	FALSE	FALSE	FALSE	TRUE	FALSE	TRUE	FALSE	FALSE	FALSE	TRUE
F16C3.4	F16C3.4	I:10158951-10160377	398.484	380.745	213.96	103.463	104.095	80.5042	331.063	96.021	1.78442	4.23e-06	0.000336241		FALSE	FALSE	FALSE	FALSE	FALSE	TRUE	FALSE	TRUE	FALSE	FALSE	FALSE	FALSE	FALSE	FALSE	FALSE	FALSE	FALSE	FALSE	FALSE	FALSE	FALSE	FALSE	FALSE	FALSE	TRUE	FALSE	TRUE	FALSE	FALSE	FALSE	TRUE
B0379.2	B0379.2	I:10070923-10071830	738.483	856.193	322.835	86.8349	238.547	105.984	639.17	143.789	2.15127	4.42e-06	0.000350738		TRUE	FALSE	FALSE	TRUE	FALSE	TRUE	FALSE	TRUE	FALSE	FALSE	FALSE	FALSE	FALSE	FALSE	FALSE	FALSE	FALSE	FALSE	FALSE	FALSE	FALSE	FALSE	FALSE	FALSE	TRUE	FALSE	TRUE	FALSE	FALSE	FALSE	TRUE
F41G3.5	F41G3.5	II:6746742-6748624	956.713	1058.27	417.664	117.143	318.457	126.367	810.882	187.322	2.11323	4.72e-06	0.000368146		FALSE	FALSE	FALSE	FALSE	FALSE	TRUE	FALSE	TRUE	FALSE	FALSE	FALSE	FALSE	FALSE	FALSE	FALSE	FALSE	FALSE	FALSE	FALSE	FALSE	FALSE	FALSE	FALSE	FALSE	TRUE	FALSE	FALSE	FALSE	FALSE	FALSE	TRUE
Y6E2A.10	Y6E2A.10	V:15729201-15730600	364.396	348.539	141.632	21.0016	87.1027	38.7338	284.855	48.946	2.53773	4.81e-06	0.000373608		FALSE	FALSE	FALSE	TRUE	FALSE	TRUE	FALSE	FALSE	FALSE	FALSE	FALSE	FALSE	FALSE	FALSE	FALSE	FALSE	FALSE	FALSE	FALSE	FALSE	FALSE	FALSE	FALSE	FALSE	TRUE	FALSE	TRUE	FALSE	FALSE	FALSE	TRUE
F15B9.1	far-3	V:12996818-12997524	1036.54	1516.09	1644.03	432.769	677.193	542.03	1398.89	550.664	1.34489	4.86e-06	0.000376267		FALSE	FALSE	FALSE	FALSE	FALSE	TRUE	FALSE	FALSE	FALSE	FALSE	FALSE	FALSE	FALSE	FALSE	FALSE	FALSE	FALSE	FALSE	FALSE	FALSE	FALSE	FALSE	FALSE	FALSE	FALSE	FALSE	FALSE	FALSE	FALSE	FALSE	FALSE
T11F8.4	T11F8.4	IV:5474127-5476568	513.443	560.392	205.471	27.2795	134.348	36.7136	426.435	66.1138	2.68671	4.92e-06	0.00037974		TRUE	TRUE	FALSE	FALSE	FALSE	TRUE	FALSE	TRUE	FALSE	FALSE	FALSE	FALSE	FALSE	FALSE	FALSE	FALSE	FALSE	FALSE	FALSE	FALSE	FALSE	FALSE	FALSE	FALSE	FALSE	FALSE	TRUE	FALSE	FALSE	FALSE	TRUE
F42G4.6	F42G4.6	II:13079416-13080756	315.666	322.173	194.258	37.7064	103.963	50.9605	277.366	64.2099	2.10881	5.25e-06	0.000404453		FALSE	FALSE	FALSE	TRUE	FALSE	TRUE	FALSE	TRUE	FALSE	TRUE	FALSE	FALSE	FALSE	TRUE	FALSE	FALSE	TRUE	FALSE	FALSE	FALSE	FALSE	FALSE	FALSE	FALSE	TRUE	TRUE	TRUE	FALSE	TRUE	FALSE	FALSE
M7.7	M7.7	IV:11089797-11091835	573.832	712.691	271.201	68.029	179.714	122.264	519.241	123.336	2.07265	5.33e-06	0.000408796		FALSE	FALSE	FALSE	TRUE	FALSE	TRUE	FALSE	FALSE	FALSE	FALSE	FALSE	FALSE	FALSE	FALSE	FALSE	FALSE	FALSE	FALSE	FALSE	FALSE	FALSE	FALSE	FALSE	FALSE	TRUE	FALSE	TRUE	FALSE	FALSE	FALSE	TRUE
Y37E11AL.12	Y37E11AL.12	IV:3701290-3701944	112.074	115.234	27.0674	2.13741	13.536	2.05764	84.7918	5.91034	3.8131	5.42e-06	0.000414208		FALSE	FALSE	FALSE	TRUE	FALSE	TRUE	FALSE	TRUE	FALSE	TRUE	FALSE	FALSE	FALSE	FALSE	FALSE	FALSE	FALSE	FALSE	FALSE	FALSE	FALSE	FALSE	FALSE	FALSE	TRUE	FALSE	TRUE	FALSE	FALSE	FALSE	TRUE
F54D1.3	col-127	IV:11264947-11265877	374.14	337.793	157.603	75.2599	85.1562	66.2369	289.845	75.551	1.93803	5.66e-06	0.000431181		FALSE	FALSE	FALSE	FALSE	FALSE	TRUE	FALSE	FALSE	TRUE	FALSE	FALSE	FALSE	FALSE	FALSE	FALSE	FALSE	FALSE	FALSE	FALSE	FALSE	FALSE	FALSE	FALSE	FALSE	FALSE	FALSE	FALSE	FALSE	FALSE	FALSE	FALSE
C29E6.3	pph-2	IV:11876158-11877780	662.499	746.857	249.591	46.0813	178.509	39.7778	552.982	88.1228	2.64771	5.88e-06	0.000447012		FALSE	FALSE	FALSE	TRUE	FALSE	TRUE	FALSE	TRUE	FALSE	TRUE	FALSE	FALSE	FALSE	FALSE	FALSE	FALSE	FALSE	FALSE	FALSE	FALSE	FALSE	FALSE	FALSE	FALSE	TRUE	FALSE	FALSE	FALSE	FALSE	FALSE	TRUE
Y71F9AL.2	Y71F9AL.2	I:2915176-2918806	972.309	1014.34	374.467	81.6321	280.625	160.986	787.037	174.415	2.17306	6.08e-06	0.00046054		TRUE	FALSE	FALSE	TRUE	FALSE	TRUE	FALSE	TRUE	FALSE	FALSE	FALSE	FALSE	FALSE	FALSE	FALSE	FALSE	FALSE	FALSE	FALSE	FALSE	FALSE	FALSE	FALSE	FALSE	TRUE	FALSE	TRUE	FALSE	FALSE	FALSE	TRUE
K01D12.7	K01D12.7	V:12401151-12401840	1009.33	1037.76	447.714	124.463	341.599	145.722	831.6	203.928	2.02717	6.16e-06	0.000464893		FALSE	FALSE	FALSE	TRUE	FALSE	TRUE	FALSE	FALSE	FALSE	FALSE	FALSE	FALSE	FALSE	FALSE	FALSE	FALSE	FALSE	FALSE	FALSE	FALSE	FALSE	FALSE	FALSE	FALSE	FALSE	FALSE	FALSE	FALSE	FALSE	FALSE	FALSE
C47E8.11	C47E8.11	V:14688637-14688920	73.0509	118.17	58.1267	5.2894	11.5782	19.3262	83.1159	12.0646	2.77109	6.32e-06	0.000475732		FALSE	FALSE	FALSE	TRUE	FALSE	TRUE	FALSE	TRUE	FALSE	TRUE	FALSE	FALSE	FALSE	FALSE	FALSE	FALSE	FALSE	FALSE	FALSE	FALSE	FALSE	FALSE	FALSE	FALSE	TRUE	FALSE	TRUE	FALSE	FALSE	FALSE	TRUE
F42A9.3	F42A9.3	IV:8617253-8618190	423.821	424.689	166.04	35.6281	112.374	60.1245	338.183	69.3756	2.28317	6.42e-06	0.000481301		FALSE	FALSE	FALSE	TRUE	FALSE	TRUE	FALSE	TRUE	FALSE	FALSE	FALSE	FALSE	FALSE	FALSE	FALSE	FALSE	FALSE	FALSE	FALSE	FALSE	FALSE	FALSE	FALSE	FALSE	FALSE	FALSE	FALSE	FALSE	FALSE	FALSE	TRUE
K05F1.8	K05F1.8	II:5799318-5799658	205.585	210.89	99.4029	14.6866	46.0603	6.15219	171.959	22.2997	2.93937	6.46e-06	0.000482681		FALSE	FALSE	FALSE	FALSE	FALSE	TRUE	FALSE	TRUE	FALSE	TRUE	FALSE	FALSE	FALSE	FALSE	FALSE	FALSE	FALSE	TRUE	FALSE	FALSE	FALSE	FALSE	FALSE	FALSE	TRUE	FALSE	TRUE	FALSE	FALSE	FALSE	TRUE
K10D2.8	K10D2.8	III:5188726-5190175	592.334	760.523	348.211	123.375	230.167	93.7665	567.022	149.103	1.92629	6.48e-06	0.000482752		FALSE	FALSE	FALSE	FALSE	FALSE	TRUE	FALSE	TRUE	FALSE	FALSE	FALSE	TRUE	TRUE	TRUE	TRUE	TRUE	FALSE	FALSE	FALSE	FALSE	TRUE	TRUE	FALSE	FALSE	FALSE	TRUE	TRUE	TRUE	TRUE	FALSE	TRUE
ZK354.2	ZK354.2	IV:5313482-5315525	1394.14	1567.86	567.877	106.729	409.994	284.254	1176.63	266.992	2.13922	6.58e-06	0.000488567		TRUE	FALSE	FALSE	TRUE	FALSE	TRUE	FALSE	FALSE	FALSE	FALSE	FALSE	FALSE	FALSE	FALSE	FALSE	FALSE	FALSE	FALSE	FALSE	FALSE	FALSE	FALSE	FALSE	FALSE	FALSE	FALSE	FALSE	FALSE	FALSE	FALSE	TRUE
C17H12.5	C17H12.5	IV:6815911-6817632	1368.82	1313.05	619.535	181.935	469.863	137.586	1100.47	263.128	2.06378	6.66e-06	0.000493466		TRUE	FALSE	FALSE	FALSE	FALSE	TRUE	FALSE	FALSE	FALSE	FALSE	FALSE	FALSE	FALSE	FALSE	FALSE	FALSE	FALSE	FALSE	FALSE	FALSE	FALSE	FALSE	FALSE	FALSE	TRUE	FALSE	TRUE	FALSE	FALSE	FALSE	TRUE
F10C1.3	F10C1.3	II:5756860-5758815	560.211	499.84	295.644	79.5134	181.823	118.194	451.898	126.51	1.83572	6.78e-06	0.000500422		FALSE	FALSE	FALSE	TRUE	FALSE	TRUE	FALSE	FALSE	FALSE	TRUE	FALSE	FALSE	FALSE	TRUE	FALSE	FALSE	FALSE	TRUE	FALSE	FALSE	FALSE	FALSE	FALSE	FALSE	TRUE	FALSE	TRUE	FALSE	FALSE	FALSE	TRUE
Y57G11B.7	irld-18	IV:14579234-14581038	522.212	536.954	233.651	60.706	161.812	89.672	430.939	104.063	2.0487	6.91e-06	0.000507043		FALSE	FALSE	FALSE	TRUE	FALSE	TRUE	FALSE	FALSE	FALSE	TRUE	FALSE	FALSE	FALSE	FALSE	FALSE	FALSE	FALSE	FALSE	FALSE	FALSE	FALSE	FALSE	FALSE	FALSE	FALSE	FALSE	FALSE	FALSE	FALSE	FALSE	TRUE
Y54E5A.2	Y54E5A.2	I:14682348-14700417	691.717	684.349	450.582	201.749	229.251	232.294	608.883	221.098	1.4609	7.11e-06	0.00051831		FALSE	FALSE	FALSE	FALSE	FALSE	TRUE	FALSE	TRUE	FALSE	FALSE	FALSE	FALSE	TRUE	TRUE	TRUE	FALSE	FALSE	TRUE	FALSE	FALSE	FALSE	FALSE	FALSE	TRUE	FALSE	FALSE	FALSE	TRUE	TRUE	FALSE	TRUE
Y57G11B.3	Y57G11B.3	IV:14573547-14574339	474.497	389.528	174.493	83.637	108.275	80.5002	346.173	90.8041	1.92921	7.41e-06	0.000536946		FALSE	FALSE	FALSE	FALSE	FALSE	TRUE	FALSE	TRUE	FALSE	TRUE	FALSE	FALSE	FALSE	FALSE	FALSE	FALSE	FALSE	FALSE	FALSE	FALSE	FALSE	FALSE	FALSE	FALSE	TRUE	FALSE	TRUE	FALSE	FALSE	FALSE	TRUE
AC3.10	spe-10	V:10384157-10385711	303.012	341.725	96.5446	35.5825	70.3424	32.6265	247.094	46.1838	2.41644	7.53e-06	0.00054354		FALSE	FALSE	FALSE	TRUE	FALSE	TRUE	FALSE	TRUE	FALSE	FALSE	FALSE	FALSE	FALSE	FALSE	FALSE	FALSE	TRUE	FALSE	FALSE	FALSE	FALSE	FALSE	FALSE	FALSE	TRUE	FALSE	TRUE	FALSE	FALSE	FALSE	TRUE
F54C9.14	F54C9.14	II:8562428-8563718	632.293	699.989	303.131	86.8147	213.286	66.2633	545.137	122.121	2.15718	7.6e-06	0.000547465		FALSE	FALSE	FALSE	TRUE	FALSE	TRUE	FALSE	TRUE	FALSE	FALSE	FALSE	FALSE	FALSE	FALSE	FALSE	FALSE	FALSE	FALSE	FALSE	FALSE	FALSE	FALSE	FALSE	FALSE	TRUE	FALSE	FALSE	FALSE	FALSE	FALSE	TRUE
F54D1.2	col-126	IV:11263401-11264331	359.523	333.889	159.485	78.389	87.2553	63.1843	284.299	76.2762	1.89644	7.9e-06	0.000566927		FALSE	FALSE	FALSE	FALSE	FALSE	TRUE	FALSE	FALSE	TRUE	FALSE	FALSE	FALSE	FALSE	FALSE	FALSE	FALSE	FALSE	FALSE	FALSE	FALSE	FALSE	FALSE	FALSE	FALSE	FALSE	FALSE	FALSE	FALSE	FALSE	FALSE	FALSE
F52G3.4	F52G3.4	X:16948355-16952113	60.3852	64.4214	83.6129	9.44228	14.7052	14.2593	69.4731	12.8022	2.42893	8.24e-06	0.000587658		FALSE	FALSE	FALSE	FALSE	FALSE	FALSE	FALSE	TRUE	FALSE	FALSE	FALSE	TRUE	TRUE	TRUE	TRUE	TRUE	TRUE	TRUE	TRUE	TRUE	TRUE	FALSE	TRUE	TRUE	TRUE	TRUE	FALSE	TRUE	TRUE	TRUE	FALSE
F31E8.5	F31E8.5	II:6805065-6807245	1596.77	1970.08	668.336	285.408	601.399	316.882	1411.73	401.23	1.81465	8.82e-06	0.000623814		FALSE	FALSE	FALSE	TRUE	FALSE	TRUE	FALSE	FALSE	FALSE	FALSE	FALSE	FALSE	FALSE	FALSE	FALSE	FALSE	FALSE	FALSE	FALSE	FALSE	FALSE	FALSE	FALSE	FALSE	TRUE	FALSE	TRUE	FALSE	FALSE	FALSE	TRUE
T04B2.8	T04B2.8	IV:10050581-10051185	102.322	111.329	31.773	10.4692	12.6138	12.2258	81.8082	11.7696	2.78442	9.62e-06	0.000677968		FALSE	FALSE	FALSE	FALSE	FALSE	TRUE	FALSE	FALSE	FALSE	FALSE	FALSE	FALSE	FALSE	FALSE	FALSE	FALSE	FALSE	FALSE	FALSE	FALSE	FALSE	FALSE	FALSE	FALSE	FALSE	FALSE	FALSE	FALSE	FALSE	FALSE	TRUE
F58A6.5	F58A6.5	II:5146968-5148461	797.912	999.714	257.087	96.2146	228	61.1735	684.904	128.463	2.41336	9.72e-06	0.000682937		FALSE	FALSE	FALSE	TRUE	FALSE	TRUE	FALSE	TRUE	FALSE	FALSE	FALSE	FALSE	FALSE	FALSE	FALSE	FALSE	FALSE	TRUE	FALSE	FALSE	FALSE	FALSE	FALSE	FALSE	TRUE	FALSE	TRUE	FALSE	FALSE	FALSE	TRUE
K09F6.3	K09F6.3	II:2256306-2261167	1119.41	1229.1	531.278	115.078	405.736	189.525	959.93	236.78	2.01879	1.1e-05	0.000770673		TRUE	FALSE	FALSE	TRUE	FALSE	TRUE	FALSE	TRUE	FALSE	FALSE	FALSE	FALSE	FALSE	FALSE	FALSE	FALSE	FALSE	TRUE	FALSE	FALSE	FALSE	FALSE	FALSE	FALSE	TRUE	FALSE	TRUE	FALSE	FALSE	FALSE	TRUE
Y116A8A.6	Y116A8A.6	IV:16826324-16828017	349.78	356.356	125.661	13.695	80.7764	35.6746	277.266	43.382	2.6722	1.11e-05	0.000774362		FALSE	FALSE	FALSE	FALSE	FALSE	TRUE	FALSE	TRUE	FALSE	FALSE	FALSE	FALSE	FALSE	FALSE	FALSE	FALSE	FALSE	FALSE	FALSE	FALSE	FALSE	FALSE	FALSE	FALSE	FALSE	FALSE	FALSE	FALSE	FALSE	FALSE	FALSE
R08C7.8	R08C7.8	IV:4433086-4434541	243.579	260.683	112.539	16.801	64.9752	14.3003	205.6	32.0255	2.6774	1.11e-05	0.000776177		FALSE	FALSE	FALSE	TRUE	FALSE	TRUE	FALSE	TRUE	FALSE	FALSE	FALSE	FALSE	FALSE	FALSE	FALSE	FALSE	FALSE	FALSE	FALSE	FALSE	FALSE	FALSE	FALSE	FALSE	TRUE	FALSE	TRUE	FALSE	FALSE	FALSE	TRUE
C28C12.11	C28C12.11	IV:8474099-8475280	696.604	683.386	290.917	121.295	217.589	130.429	556.969	156.438	1.8312	1.12e-05	0.000778334		FALSE	FALSE	FALSE	TRUE	FALSE	TRUE	FALSE	FALSE	FALSE	FALSE	FALSE	FALSE	FALSE	FALSE	FALSE	FALSE	FALSE	FALSE	FALSE	FALSE	FALSE	FALSE	FALSE	FALSE	TRUE	FALSE	TRUE	FALSE	FALSE	FALSE	TRUE
F15E11.12	pud-4	V:2326679-2327262	79.9432	45.8665	34.6476	6.28756	9.43573	6.12074	53.4858	7.28134	2.85649	1.14e-05	0.000789833		FALSE	FALSE	FALSE	FALSE	FALSE	TRUE	FALSE	TRUE	FALSE	FALSE	FALSE	FALSE	FALSE	FALSE	FALSE	FALSE	FALSE	FALSE	FALSE	FALSE	FALSE	FALSE	FALSE	FALSE	FALSE	FALSE	FALSE	FALSE	FALSE	FALSE	FALSE
Y53C10A.9	abt-5	I:12011276-12018668	385.795	543.813	199.849	35.642	116.634	96.7775	376.486	83.018	2.17928	1.15e-05	0.000792892		FALSE	FALSE	FALSE	TRUE	FALSE	TRUE	FALSE	FALSE	FALSE	FALSE	FALSE	FALSE	FALSE	FALSE	FALSE	FALSE	FALSE	FALSE	FALSE	FALSE	FALSE	FALSE	FALSE	FALSE	TRUE	FALSE	TRUE	FALSE	FALSE	FALSE	TRUE
Y105E8A.27	Y105E8A.27	I:14441540-14444332	719.969	896.227	299.355	68.0413	234.343	123.294	638.517	141.893	2.16888	1.17e-05	0.000802215		FALSE	FALSE	FALSE	TRUE	FALSE	TRUE	FALSE	FALSE	FALSE	FALSE	FALSE	FALSE	FALSE	FALSE	FALSE	FALSE	FALSE	FALSE	FALSE	FALSE	FALSE	FALSE	FALSE	FALSE	FALSE	FALSE	FALSE	FALSE	FALSE	FALSE	TRUE
Y57G11C.6	ptp-5.2	IV:14758419-14760896	697.577	675.572	316.276	42.9645	212.166	64.221	563.142	106.45	2.40178	1.19e-05	0.000813803		FALSE	FALSE	FALSE	FALSE	FALSE	TRUE	FALSE	TRUE	FALSE	FALSE	FALSE	FALSE	FALSE	FALSE	FALSE	FALSE	FALSE	FALSE	FALSE	FALSE	FALSE	FALSE	FALSE	FALSE	FALSE	FALSE	TRUE	FALSE	FALSE	FALSE	TRUE
C34D4.2	C34D4.2	IV:7154724-7156017	612.815	693.166	214.847	39.8269	170.17	80.5048	506.943	96.8338	2.3866	1.22e-05	0.000830082		FALSE	FALSE	FALSE	TRUE	FALSE	TRUE	FALSE	TRUE	FALSE	FALSE	FALSE	FALSE	FALSE	FALSE	FALSE	FALSE	FALSE	FALSE	FALSE	FALSE	FALSE	FALSE	FALSE	FALSE	TRUE	FALSE	TRUE	FALSE	FALSE	FALSE	TRUE
ZC168.6	ssp-34	IV:10738204-10738658	3641.68	4110.93	1680.46	487.164	1546.73	573.643	3144.36	869.179	1.85489	1.26e-05	0.000859214		TRUE	FALSE	FALSE	TRUE	FALSE	TRUE	FALSE	FALSE	FALSE	FALSE	FALSE	FALSE	FALSE	FALSE	FALSE	FALSE	FALSE	FALSE	FALSE	FALSE	FALSE	FALSE	FALSE	FALSE	FALSE	FALSE	TRUE	FALSE	FALSE	FALSE	TRUE
T19D7.5	T19D7.5	X:664715-666201	11.6787	19.5554	9.33214	1.39e-17	1.39e-17	1.39e-17	13.5221	1.39e-17	6.77218	1.27e-05	0.00086236		FALSE	FALSE	FALSE	FALSE	FALSE	TRUE	FALSE	FALSE	FALSE	FALSE	FALSE	FALSE	FALSE	FALSE	FALSE	FALSE	FALSE	FALSE	FALSE	FALSE	FALSE	FALSE	FALSE	FALSE	FALSE	FALSE	FALSE	FALSE	FALSE	FALSE	FALSE
M117.4	M117.4	IV:11830799-11833545	206.607	94.6612	98.5054	9.4906	32.5272	27.4977	133.258	23.1718	2.51714	1.3e-05	0.000876611		FALSE	FALSE	FALSE	TRUE	FALSE	TRUE	FALSE	FALSE	FALSE	TRUE	FALSE	FALSE	FALSE	FALSE	FALSE	FALSE	FALSE	FALSE	FALSE	FALSE	FALSE	FALSE	FALSE	FALSE	TRUE	FALSE	TRUE	FALSE	FALSE	FALSE	TRUE
F58E6.5	F58E6.5	V:9753425-9754578	3051.31	3176.68	1145.29	330.392	1077.75	577.7	2457.76	661.947	1.89235	1.31e-05	0.000880536		TRUE	FALSE	FALSE	TRUE	FALSE	TRUE	FALSE	FALSE	FALSE	FALSE	FALSE	FALSE	FALSE	FALSE	FALSE	FALSE	FALSE	FALSE	FALSE	FALSE	FALSE	FALSE	FALSE	FALSE	TRUE	FALSE	TRUE	FALSE	FALSE	FALSE	TRUE
F08G2.5	F08G2.5	II:13832853-13833631	726.777	782.948	576.418	74.3272	238.659	258.754	695.381	190.58	1.86661	1.32e-05	0.000884143		FALSE	FALSE	FALSE	FALSE	FALSE	TRUE	FALSE	FALSE	FALSE	FALSE	FALSE	FALSE	FALSE	FALSE	FALSE	FALSE	FALSE	FALSE	FALSE	FALSE	FALSE	FALSE	FALSE	TRUE	FALSE	FALSE	FALSE	FALSE	FALSE	FALSE	FALSE
W03B1.3	W03B1.3	IV:4332719-4335372	191.947	222.627	61.8091	8.4488	38.7772	21.4016	158.794	22.8759	2.78814	1.33e-05	0.000888585		FALSE	FALSE	FALSE	FALSE	FALSE	TRUE	FALSE	TRUE	FALSE	TRUE	FALSE	FALSE	FALSE	TRUE	FALSE	FALSE	FALSE	FALSE	FALSE	FALSE	FALSE	FALSE	FALSE	FALSE	TRUE	FALSE	FALSE	FALSE	FALSE	FALSE	TRUE
M05D6.1	M05D6.1	II:8473845-8475568	781.366	728.288	322.84	157.838	238.601	92.7522	610.831	163.064	1.9046	1.35e-05	0.000900547		FALSE	FALSE	FALSE	TRUE	FALSE	TRUE	FALSE	TRUE	FALSE	FALSE	FALSE	FALSE	FALSE	FALSE	FALSE	FALSE	FALSE	FALSE	FALSE	FALSE	FALSE	FALSE	FALSE	FALSE	FALSE	FALSE	FALSE	FALSE	FALSE	FALSE	TRUE
F55D12.6	F55D12.6	I:7901951-7903200	989.841	1089.51	372.585	127.59	330.026	126.369	817.312	194.661	2.06921	1.4e-05	0.000925334		FALSE	FALSE	FALSE	TRUE	FALSE	TRUE	FALSE	FALSE	FALSE	FALSE	FALSE	FALSE	FALSE	FALSE	FALSE	FALSE	FALSE	TRUE	FALSE	FALSE	FALSE	FALSE	FALSE	FALSE	TRUE	FALSE	TRUE	FALSE	FALSE	FALSE	TRUE
C26H9A.2	wdfy-3	IV:12653489-12674881	3220.77	4314.94	3820.31	1745.54	2268.34	1962.3	3785.34	1992.06	0.926132	1.42e-05	0.000932604		FALSE	FALSE	FALSE	FALSE	FALSE	FALSE	FALSE	TRUE	FALSE	FALSE	FALSE	TRUE	FALSE	FALSE	FALSE	FALSE	FALSE	TRUE	FALSE	FALSE	TRUE	TRUE	FALSE	FALSE	FALSE	TRUE	FALSE	FALSE	FALSE	TRUE	FALSE
D2045.5	D2045.5	III:10468060-10469503	650.787	883.537	339.744	105.647	252.269	154.875	624.689	170.93	1.86895	1.52e-05	0.000994455		TRUE	FALSE	FALSE	TRUE	FALSE	TRUE	FALSE	TRUE	FALSE	FALSE	FALSE	FALSE	FALSE	FALSE	FALSE	FALSE	FALSE	FALSE	FALSE	FALSE	FALSE	FALSE	FALSE	FALSE	TRUE	FALSE	FALSE	FALSE	FALSE	FALSE	TRUE
W09C3.2	W09C3.2	I:4711341-4713565	228.955	278.265	115.358	6.3779	53.4826	33.6178	207.526	31.1594	2.73006	1.54e-05	0.00100464		FALSE	FALSE	FALSE	TRUE	FALSE	TRUE	FALSE	TRUE	FALSE	FALSE	FALSE	FALSE	FALSE	FALSE	FALSE	FALSE	FALSE	FALSE	FALSE	FALSE	FALSE	FALSE	FALSE	FALSE	TRUE	FALSE	TRUE	FALSE	FALSE	FALSE	TRUE
F02C9.4	irld-3	V:3137472-3138210	535.844	598.462	254.308	72.1997	189.14	93.7533	462.871	118.364	1.96624	1.55e-05	0.00101059		FALSE	FALSE	FALSE	TRUE	FALSE	TRUE	FALSE	TRUE	FALSE	TRUE	FALSE	FALSE	FALSE	FALSE	FALSE	FALSE	FALSE	FALSE	FALSE	FALSE	FALSE	FALSE	FALSE	FALSE	FALSE	FALSE	FALSE	FALSE	FALSE	FALSE	TRUE
Y41G9A.1	osm-5	X:2984278-2991450	61.3787	81.0659	34.633	12.4973	7.38286	6.12665	59.0259	8.66894	2.75038	1.55e-05	0.00101059		FALSE	FALSE	FALSE	FALSE	FALSE	TRUE	FALSE	FALSE	FALSE	FALSE	FALSE	TRUE	FALSE	FALSE	FALSE	FALSE	FALSE	FALSE	FALSE	TRUE	FALSE	FALSE	FALSE	FALSE	FALSE	FALSE	FALSE	FALSE	FALSE	FALSE	TRUE
F07A5.2	F07A5.2	I:7352444-7353707	5270.6	5668.99	2050.37	735.924	2118.86	1051.47	4329.99	1302.09	1.73344	1.6e-05	0.00103562		FALSE	FALSE	FALSE	TRUE	FALSE	TRUE	FALSE	FALSE	FALSE	FALSE	FALSE	FALSE	FALSE	FALSE	FALSE	FALSE	FALSE	FALSE	FALSE	FALSE	FALSE	FALSE	FALSE	FALSE	TRUE	FALSE	TRUE	FALSE	FALSE	FALSE	TRUE
C27D6.11	C27D6.11	II:5159716-5161130	742.383	852.289	296.539	98.3336	239.654	153.853	630.404	163.947	1.94221	1.63e-05	0.00105393		FALSE	FALSE	FALSE	TRUE	FALSE	TRUE	FALSE	FALSE	FALSE	FALSE	FALSE	FALSE	FALSE	FALSE	FALSE	FALSE	FALSE	FALSE	FALSE	FALSE	FALSE	FALSE	FALSE	FALSE	FALSE	FALSE	FALSE	FALSE	FALSE	FALSE	TRUE
F42G4.2	F42G4.2	II:13047941-13050803	562.143	642.391	303.142	107.72	211.278	134.499	502.559	151.166	1.73234	1.71e-05	0.00110311		FALSE	FALSE	FALSE	TRUE	FALSE	TRUE	FALSE	TRUE	FALSE	FALSE	FALSE	FALSE	FALSE	FALSE	FALSE	FALSE	FALSE	FALSE	FALSE	FALSE	FALSE	FALSE	FALSE	FALSE	TRUE	FALSE	TRUE	FALSE	FALSE	FALSE	TRUE
C32E12.1	C32E12.1	I:5232576-5235276	400.433	420.786	172.619	66.9432	123.99	70.3181	331.279	87.0839	1.92608	1.72e-05	0.00110311		FALSE	FALSE	FALSE	TRUE	FALSE	TRUE	FALSE	TRUE	FALSE	FALSE	FALSE	FALSE	FALSE	FALSE	FALSE	FALSE	FALSE	FALSE	FALSE	FALSE	FALSE	FALSE	FALSE	FALSE	TRUE	FALSE	TRUE	FALSE	FALSE	FALSE	TRUE
K08D10.7	scrm-8	IV:4164692-4166229	179.26	258.759	83.4201	11.583	51.3447	18.3618	173.813	27.0965	2.67534	1.74e-05	0.00111363		FALSE	FALSE	FALSE	FALSE	FALSE	TRUE	FALSE	FALSE	FALSE	FALSE	FALSE	FALSE	FALSE	FALSE	FALSE	FALSE	FALSE	FALSE	FALSE	FALSE	FALSE	FALSE	FALSE	FALSE	FALSE	FALSE	FALSE	FALSE	FALSE	FALSE	TRUE
C24B9.9	dod-3	V:2730510-2731097	207.533	221.634	93.7603	48.0608	37.8875	42.7934	174.309	42.9139	2.01893	1.79e-05	0.00113864		FALSE	FALSE	FALSE	FALSE	FALSE	TRUE	FALSE	FALSE	FALSE	FALSE	FALSE	FALSE	FALSE	FALSE	FALSE	FALSE	FALSE	FALSE	FALSE	FALSE	FALSE	FALSE	FALSE	FALSE	FALSE	FALSE	FALSE	FALSE	FALSE	FALSE	FALSE
C27D8.1	C27D8.1	IV:12717883-12719390	1901.73	1793.36	697.442	176.748	630.787	307.709	1464.18	371.748	1.97731	1.79e-05	0.00113864		TRUE	FALSE	FALSE	TRUE	FALSE	TRUE	FALSE	TRUE	FALSE	FALSE	FALSE	FALSE	FALSE	FALSE	FALSE	FALSE	FALSE	FALSE	FALSE	FALSE	FALSE	FALSE	FALSE	FALSE	FALSE	FALSE	TRUE	FALSE	FALSE	FALSE	TRUE
ZK84.2	ZK84.2	II:6014374-6015838	1131.11	1094.38	480.573	158.953	403.668	198.696	902.02	253.772	1.82912	1.8e-05	0.00113954		FALSE	FALSE	FALSE	TRUE	FALSE	TRUE	FALSE	FALSE	FALSE	FALSE	FALSE	FALSE	FALSE	FALSE	FALSE	FALSE	FALSE	FALSE	FALSE	FALSE	FALSE	FALSE	FALSE	FALSE	TRUE	FALSE	FALSE	FALSE	FALSE	FALSE	TRUE
R01H2.2	R01H2.2	III:7056578-7058496	467.66	471.548	183.879	32.5056	136.512	59.1129	374.362	76.0436	2.2975	1.86e-05	0.00117486		FALSE	FALSE	FALSE	FALSE	FALSE	TRUE	FALSE	FALSE	FALSE	FALSE	FALSE	FALSE	FALSE	FALSE	FALSE	FALSE	FALSE	FALSE	FALSE	FALSE	FALSE	FALSE	FALSE	FALSE	TRUE	FALSE	TRUE	FALSE	FALSE	FALSE	TRUE
C55A1.7	C55A1.7	V:15646983-15647809	22.456	10.7215	8.37996	1.39e-17	1.39e-17	1.39e-17	13.8525	1.39e-17	6.80665	1.86e-05	0.00117533		FALSE	FALSE	FALSE	FALSE	FALSE	TRUE	FALSE	FALSE	FALSE	FALSE	FALSE	FALSE	FALSE	FALSE	FALSE	FALSE	FALSE	FALSE	FALSE	FALSE	FALSE	FALSE	FALSE	FALSE	FALSE	FALSE	FALSE	FALSE	FALSE	FALSE	FALSE
F53F4.18	F53F4.18	V:13590155-13590747	550.457	603.34	274.03	47.1319	191.135	48.9441	475.942	95.737	2.312	1.89e-05	0.00118878		FALSE	FALSE	FALSE	TRUE	FALSE	TRUE	FALSE	TRUE	FALSE	FALSE	FALSE	FALSE	FALSE	FALSE	FALSE	FALSE	FALSE	FALSE	FALSE	FALSE	FALSE	FALSE	FALSE	FALSE	TRUE	FALSE	TRUE	FALSE	FALSE	FALSE	TRUE
F53B2.2	tsp-4	IV:12519118-12520231	35.0337	92.8196	34.6456	0.0239889	0.0272941	8.10683	54.1663	2.71937	4.2443	1.93e-05	0.00121196		FALSE	FALSE	FALSE	FALSE	FALSE	TRUE	FALSE	FALSE	FALSE	FALSE	FALSE	FALSE	FALSE	FALSE	FALSE	FALSE	FALSE	FALSE	FALSE	FALSE	FALSE	FALSE	FALSE	FALSE	FALSE	FALSE	FALSE	FALSE	FALSE	FALSE	FALSE
F14D7.5	F14D7.5	V:14299180-14299642	67.2209	94.7399	37.4429	0.0383043	12.4841	3.06992	66.4679	5.19745	3.64108	1.95e-05	0.00121902		FALSE	FALSE	FALSE	FALSE	FALSE	TRUE	FALSE	FALSE	FALSE	FALSE	FALSE	FALSE	FALSE	FALSE	FALSE	FALSE	FALSE	FALSE	FALSE	FALSE	FALSE	FALSE	FALSE	FALSE	FALSE	FALSE	FALSE	FALSE	FALSE	FALSE	FALSE
ZK930.7	ZK930.7	II:11914566-11915421	242.639	179.632	81.5438	33.4483	48.2803	17.353	167.938	33.0272	2.34195	2e-05	0.00124704		FALSE	FALSE	FALSE	TRUE	FALSE	TRUE	FALSE	FALSE	FALSE	FALSE	FALSE	FALSE	FALSE	FALSE	FALSE	FALSE	FALSE	FALSE	FALSE	FALSE	FALSE	FALSE	FALSE	FALSE	TRUE	FALSE	TRUE	FALSE	FALSE	FALSE	TRUE
F42G8.8	F42G8.8	IV:8119090-8122360	756.037	726.34	286.214	100.406	242.747	89.6916	589.53	144.282	2.02974	2.09e-05	0.00129875		FALSE	FALSE	FALSE	FALSE	FALSE	TRUE	FALSE	TRUE	FALSE	FALSE	TRUE	FALSE	FALSE	FALSE	FALSE	FALSE	FALSE	FALSE	FALSE	FALSE	FALSE	FALSE	FALSE	FALSE	TRUE	FALSE	FALSE	FALSE	FALSE	FALSE	TRUE
F58B4.7	F58B4.7	V:10922986-10923336	264.06	241.154	81.5289	45.9719	51.4803	26.5172	195.581	41.3231	2.23942	2.1e-05	0.00130197		FALSE	FALSE	TRUE	TRUE	FALSE	TRUE	FALSE	FALSE	FALSE	FALSE	FALSE	FALSE	FALSE	FALSE	FALSE	FALSE	FALSE	FALSE	FALSE	FALSE	FALSE	FALSE	FALSE	FALSE	TRUE	FALSE	TRUE	FALSE	FALSE	FALSE	TRUE
Y46D2A.1	Y46D2A.1	II:3324021-3326431	112.016	148.399	135.201	26.1779	39.9388	39.727	131.872	35.2813	1.89847	2.11e-05	0.00130672		FALSE	FALSE	FALSE	FALSE	TRUE	FALSE	FALSE	TRUE	FALSE	FALSE	FALSE	FALSE	FALSE	FALSE	FALSE	FALSE	FALSE	FALSE	TRUE	TRUE	FALSE	FALSE	FALSE	FALSE	TRUE	FALSE	TRUE	FALSE	TRUE	FALSE	FALSE
F35C5.1	F35C5.1	II:12880804-12882229	345.868	347.554	208.339	55.4713	91.4879	118.157	300.587	88.3721	1.76446	2.13e-05	0.00130978		FALSE	FALSE	FALSE	FALSE	FALSE	TRUE	FALSE	TRUE	FALSE	TRUE	FALSE	FALSE	FALSE	FALSE	FALSE	FALSE	FALSE	FALSE	FALSE	FALSE	FALSE	FALSE	FALSE	FALSE	TRUE	FALSE	TRUE	FALSE	FALSE	FALSE	TRUE
F56A11.6	F56A11.6	IV:580270-582230	470.561	597.498	228.014	47.1349	170.181	80.5065	432.024	99.2742	2.12015	2.2e-05	0.00135355		TRUE	FALSE	FALSE	TRUE	FALSE	TRUE	FALSE	TRUE	FALSE	FALSE	FALSE	FALSE	FALSE	FALSE	FALSE	FALSE	FALSE	FALSE	FALSE	FALSE	FALSE	FALSE	FALSE	FALSE	TRUE	FALSE	TRUE	FALSE	FALSE	FALSE	TRUE
F18C5.4	mpz-3	II:6563796-6565154	196.791	267.528	128.525	31.4233	71.4081	43.8201	197.615	48.8838	2.01252	2.23e-05	0.00136929		FALSE	FALSE	FALSE	TRUE	FALSE	TRUE	FALSE	TRUE	FALSE	TRUE	FALSE	FALSE	FALSE	FALSE	FALSE	FALSE	FALSE	FALSE	FALSE	FALSE	FALSE	FALSE	FALSE	FALSE	TRUE	FALSE	TRUE	FALSE	FALSE	FALSE	TRUE
T04D3.5	T04D3.5	I:13329175-13330951	5829.78	6113.15	4405.18	3300.77	2944.58	2954.66	5449.37	3066.67	0.829377	2.36e-05	0.001444		FALSE	FALSE	FALSE	FALSE	FALSE	FALSE	FALSE	TRUE	FALSE	FALSE	FALSE	FALSE	FALSE	FALSE	FALSE	FALSE	FALSE	TRUE	FALSE	FALSE	FALSE	FALSE	FALSE	FALSE	FALSE	FALSE	FALSE	FALSE	FALSE	FALSE	FALSE
F36A4.2	F36A4.2	IV:4271215-4271882	212.392	247.017	120.068	60.6019	50.4969	50.9485	193.159	54.0158	1.83593	2.39e-05	0.00145512		FALSE	FALSE	FALSE	TRUE	FALSE	TRUE	FALSE	FALSE	FALSE	FALSE	FALSE	FALSE	FALSE	FALSE	FALSE	FALSE	FALSE	FALSE	FALSE	FALSE	FALSE	FALSE	FALSE	FALSE	TRUE	FALSE	FALSE	FALSE	FALSE	FALSE	TRUE
ZK1053.2	ZK1053.2	I:13232157-13234684	1275.3	1221.29	455.207	153.733	426.786	194.623	983.933	258.381	1.92854	2.42e-05	0.00147253		TRUE	FALSE	FALSE	TRUE	FALSE	TRUE	FALSE	FALSE	FALSE	FALSE	TRUE	FALSE	FALSE	FALSE	FALSE	FALSE	FALSE	FALSE	FALSE	FALSE	FALSE	FALSE	FALSE	FALSE	TRUE	FALSE	TRUE	FALSE	FALSE	FALSE	TRUE
B0545.3	scl-23	IV:86875-90082	149.126	81.9854	57.1618	20.8512	18.891	5.12638	96.091	14.9562	2.67372	2.51e-05	0.00151981		FALSE	FALSE	FALSE	FALSE	FALSE	TRUE	FALSE	FALSE	FALSE	TRUE	FALSE	FALSE	FALSE	FALSE	FALSE	FALSE	FALSE	FALSE	FALSE	FALSE	FALSE	FALSE	FALSE	FALSE	TRUE	FALSE	TRUE	FALSE	FALSE	FALSE	TRUE
Y71G12A.4	Y71G12A.4	I:1885205-1894863	669.293	907.937	409.239	193.4	284.929	201.743	662.157	226.691	1.54593	2.52e-05	0.00152203		FALSE	FALSE	FALSE	TRUE	FALSE	TRUE	FALSE	TRUE	FALSE	FALSE	FALSE	TRUE	TRUE	TRUE	TRUE	TRUE	TRUE	FALSE	TRUE	FALSE	FALSE	FALSE	TRUE	TRUE	FALSE	FALSE	FALSE	TRUE	TRUE	FALSE	TRUE
F13E9.5	F13E9.5	IV:10882932-10884363	495.913	490.093	204.539	36.6844	155.41	53.0096	396.849	81.7014	2.27825	2.56e-05	0.00154567		FALSE	FALSE	FALSE	TRUE	FALSE	TRUE	FALSE	TRUE	FALSE	FALSE	FALSE	FALSE	FALSE	FALSE	FALSE	FALSE	FALSE	FALSE	FALSE	FALSE	FALSE	FALSE	FALSE	FALSE	FALSE	FALSE	FALSE	FALSE	FALSE	FALSE	TRUE
Y119C1B.1	Y119C1B.1	I:4554150-4555203	635.214	722.445	303.129	55.5015	230.073	81.5371	553.596	122.371	2.17634	2.6e-05	0.0015629		FALSE	FALSE	FALSE	TRUE	FALSE	TRUE	FALSE	TRUE	FALSE	FALSE	FALSE	FALSE	FALSE	FALSE	FALSE	FALSE	FALSE	FALSE	FALSE	FALSE	FALSE	FALSE	FALSE	FALSE	TRUE	FALSE	TRUE	FALSE	FALSE	FALSE	TRUE
Y47G6A.13	Y47G6A.13	I:3439370-3442188	320.559	311.447	105.001	33.5054	83.959	27.5414	245.669	48.3353	2.34249	2.65e-05	0.00158913		TRUE	FALSE	FALSE	FALSE	FALSE	TRUE	FALSE	TRUE	FALSE	TRUE	FALSE	FALSE	FALSE	FALSE	FALSE	FALSE	FALSE	FALSE	FALSE	FALSE	FALSE	FALSE	FALSE	FALSE	TRUE	FALSE	TRUE	FALSE	FALSE	FALSE	TRUE
F23C8.7	F23C8.7	I:2422334-2425073	164.623	289.02	134.167	50.182	65.1495	41.79	195.937	52.3738	1.90109	2.74e-05	0.00163619		FALSE	FALSE	FALSE	TRUE	FALSE	TRUE	FALSE	TRUE	FALSE	TRUE	FALSE	FALSE	FALSE	FALSE	FALSE	FALSE	FALSE	FALSE	FALSE	FALSE	FALSE	FALSE	FALSE	FALSE	FALSE	FALSE	FALSE	FALSE	FALSE	FALSE	TRUE
C09G9.4	hdl-2	IV:8874147-8876976	915.786	1160.78	399.818	96.2648	342.646	169.145	825.463	202.685	2.02525	2.91e-05	0.00172868		FALSE	FALSE	FALSE	TRUE	FALSE	TRUE	FALSE	TRUE	FALSE	FALSE	FALSE	FALSE	FALSE	FALSE	FALSE	FALSE	FALSE	FALSE	FALSE	FALSE	FALSE	FALSE	FALSE	FALSE	FALSE	FALSE	TRUE	FALSE	FALSE	FALSE	TRUE
K01D12.15	K01D12.15	V:12386312-12386765	556.307	580.883	267.457	80.5476	204.873	66.2616	468.216	117.227	1.99673	2.94e-05	0.00174036		FALSE	FALSE	FALSE	TRUE	FALSE	TRUE	FALSE	FALSE	FALSE	TRUE	FALSE	FALSE	FALSE	FALSE	FALSE	FALSE	FALSE	FALSE	FALSE	FALSE	FALSE	FALSE	FALSE	FALSE	TRUE	FALSE	TRUE	FALSE	FALSE	FALSE	TRUE
K07C6.3	cyp-35B2	V:3942215-3944519	264.983	392.496	165.128	77.2677	72.4946	16.3491	274.202	55.3705	2.30545	2.98e-05	0.00176484		FALSE	FALSE	FALSE	FALSE	FALSE	TRUE	FALSE	FALSE	FALSE	FALSE	FALSE	FALSE	FALSE	FALSE	FALSE	FALSE	FALSE	FALSE	FALSE	FALSE	FALSE	FALSE	FALSE	FALSE	FALSE	FALSE	FALSE	FALSE	FALSE	FALSE	FALSE
C50D2.3	txt-1	II:106257-107521	413.093	448.12	194.221	24.1539	129.152	62.1624	351.811	71.8227	2.29009	3.11e-05	0.001836		FALSE	FALSE	FALSE	TRUE	FALSE	TRUE	FALSE	TRUE	FALSE	FALSE	FALSE	FALSE	FALSE	FALSE	FALSE	FALSE	FALSE	FALSE	FALSE	FALSE	FALSE	FALSE	FALSE	FALSE	FALSE	FALSE	FALSE	FALSE	FALSE	FALSE	TRUE
Y38H8A.2	Y38H8A.2	IV:13474432-13476217	237.723	297.795	107.835	39.7713	67.254	56.0357	214.451	54.3537	1.97768	3.25e-05	0.0019073		FALSE	FALSE	FALSE	FALSE	FALSE	TRUE	FALSE	FALSE	FALSE	FALSE	FALSE	FALSE	FALSE	FALSE	FALSE	FALSE	FALSE	FALSE	FALSE	FALSE	FALSE	FALSE	FALSE	FALSE	FALSE	FALSE	FALSE	FALSE	FALSE	FALSE	TRUE
C02F5.2	C02F5.2	III:8249637-8250193	391.651	503.785	165.096	49.2069	134.462	69.2981	353.511	84.3222	2.0661	3.26e-05	0.0019073		FALSE	FALSE	FALSE	TRUE	FALSE	TRUE	FALSE	FALSE	FALSE	FALSE	FALSE	FALSE	FALSE	FALSE	FALSE	FALSE	FALSE	FALSE	FALSE	FALSE	FALSE	FALSE	FALSE	FALSE	FALSE	FALSE	FALSE	FALSE	FALSE	FALSE	TRUE
B0280.17	B0280.17	III:7135022-7136127	1838.38	2260.99	880.536	367.989	827.498	456.461	1659.97	550.649	1.59173	3.27e-05	0.0019073		FALSE	FALSE	FALSE	TRUE	FALSE	TRUE	FALSE	FALSE	FALSE	FALSE	FALSE	FALSE	FALSE	FALSE	FALSE	FALSE	FALSE	FALSE	FALSE	FALSE	FALSE	FALSE	FALSE	FALSE	TRUE	FALSE	TRUE	FALSE	FALSE	FALSE	TRUE
ZK1098.6	ZK1098.6	III:9527175-9528781	553.374	664.851	274.964	115.025	213.372	119.224	497.73	149.207	1.73723	3.36e-05	0.00195723		FALSE	FALSE	TRUE	TRUE	FALSE	TRUE	FALSE	FALSE	FALSE	FALSE	FALSE	FALSE	FALSE	TRUE	FALSE	FALSE	FALSE	FALSE	FALSE	FALSE	FALSE	FALSE	FALSE	FALSE	TRUE	FALSE	TRUE	FALSE	FALSE	FALSE	TRUE
B0207.7	B0207.7	I:5945757-5947342	109.087	247.083	57.1206	13.6524	27.3164	29.5303	137.763	23.4997	2.54509	3.42e-05	0.00198317		FALSE	FALSE	FALSE	TRUE	FALSE	TRUE	FALSE	FALSE	FALSE	FALSE	TRUE	FALSE	FALSE	FALSE	FALSE	FALSE	FALSE	FALSE	FALSE	FALSE	FALSE	FALSE	FALSE	FALSE	TRUE	FALSE	FALSE	FALSE	FALSE	FALSE	TRUE
F47D12.9	F47D12.9	III:6299330-6303843	11881.7	12653.9	11778.3	8806.92	7306.74	6339.29	12104.6	7484.32	0.693614	3.57e-05	0.00205695		FALSE	FALSE	FALSE	FALSE	FALSE	TRUE	FALSE	FALSE	FALSE	FALSE	FALSE	FALSE	FALSE	TRUE	FALSE	FALSE	FALSE	FALSE	FALSE	TRUE	FALSE	FALSE	TRUE	FALSE	FALSE	FALSE	FALSE	TRUE	FALSE	TRUE	FALSE
T05A7.6	T05A7.6	II:4668644-4671790	1424.33	1696.72	752.861	249.893	651.86	353.556	1291.3	418.436	1.62546	3.58e-05	0.00206047		TRUE	FALSE	FALSE	TRUE	FALSE	TRUE	FALSE	TRUE	FALSE	FALSE	FALSE	FALSE	FALSE	FALSE	FALSE	FALSE	FALSE	TRUE	FALSE	FALSE	FALSE	FALSE	FALSE	FALSE	TRUE	FALSE	TRUE	FALSE	FALSE	FALSE	TRUE
C24D10.8	nspd-6	IV:5162737-5165841	4027.5	3698.95	1510.52	596.899	1603.55	659.224	3078.99	953.223	1.69144	3.66e-05	0.00210235		TRUE	FALSE	FALSE	TRUE	FALSE	TRUE	FALSE	FALSE	FALSE	FALSE	FALSE	FALSE	FALSE	FALSE	FALSE	FALSE	FALSE	FALSE	FALSE	FALSE	FALSE	FALSE	FALSE	FALSE	FALSE	FALSE	FALSE	FALSE	FALSE	FALSE	TRUE
F39E9.6	F39E9.6	II:3311926-3312547	20.5063	9.74603	7.4421	1.39e-17	1.39e-17	1.39e-17	12.5648	1.39e-17	6.66723	3.67e-05	0.00210307		FALSE	FALSE	FALSE	FALSE	FALSE	FALSE	FALSE	FALSE	FALSE	FALSE	FALSE	TRUE	TRUE	FALSE	FALSE	FALSE	TRUE	FALSE	TRUE	TRUE	FALSE	FALSE	FALSE	FALSE	TRUE	TRUE	TRUE	FALSE	FALSE	FALSE	FALSE
W03F11.4	W03F11.4	I:2235608-2241357	790.124	845.448	325.65	95.2093	273.284	165.061	653.741	177.852	1.87727	3.75e-05	0.00214041		FALSE	FALSE	FALSE	TRUE	FALSE	TRUE	FALSE	FALSE	FALSE	FALSE	FALSE	FALSE	FALSE	FALSE	FALSE	FALSE	FALSE	FALSE	FALSE	FALSE	FALSE	FALSE	FALSE	FALSE	TRUE	FALSE	TRUE	FALSE	FALSE	FALSE	FALSE
W06D4.3	W06D4.3	I:9058889-9060454	237.715	285.087	161.4	46.0523	88.266	67.2454	228.067	67.1879	1.76128	3.8e-05	0.00215826		FALSE	FALSE	FALSE	FALSE	FALSE	TRUE	FALSE	TRUE	FALSE	FALSE	FALSE	FALSE	FALSE	FALSE	FALSE	FALSE	FALSE	FALSE	FALSE	FALSE	FALSE	FALSE	FALSE	FALSE	TRUE	FALSE	TRUE	FALSE	FALSE	FALSE	TRUE
F58D5.7	F58D5.7	I:12032334-12033703	1853.99	1993.5	587.576	178.832	640.204	216.03	1478.35	345.022	2.0988	3.87e-05	0.00219605		FALSE	FALSE	FALSE	TRUE	FALSE	TRUE	FALSE	TRUE	FALSE	FALSE	FALSE	FALSE	FALSE	FALSE	FALSE	FALSE	FALSE	FALSE	FALSE	FALSE	FALSE	FALSE	FALSE	FALSE	TRUE	FALSE	TRUE	FALSE	FALSE	FALSE	TRUE
B0331.2	pitr-4	V:9658931-9661614	17.5317	23.4519	13.0876	0.00711506	2.0721	0.00302003	18.0237	0.694078	4.46999	4.11e-05	0.00232655		FALSE	FALSE	FALSE	FALSE	FALSE	TRUE	FALSE	FALSE	FALSE	FALSE	FALSE	FALSE	FALSE	FALSE	FALSE	FALSE	FALSE	FALSE	FALSE	FALSE	FALSE	FALSE	FALSE	FALSE	FALSE	FALSE	FALSE	FALSE	FALSE	FALSE	FALSE
Y45F3A.1	Y45F3A.1	III:10558189-10561706	584.557	599.427	309.719	123.388	230.199	130.431	497.901	161.339	1.62505	4.21e-05	0.00237708		FALSE	FALSE	FALSE	FALSE	FALSE	TRUE	FALSE	FALSE	FALSE	TRUE	FALSE	FALSE	FALSE	FALSE	FALSE	FALSE	FALSE	FALSE	FALSE	FALSE	FALSE	FALSE	FALSE	FALSE	FALSE	FALSE	FALSE	FALSE	FALSE	FALSE	TRUE
C50F4.2	pfk-1.2	V:9531819-9534537	531.939	656.068	262.756	47.1414	203.785	74.4034	483.588	108.443	2.15543	4.22e-05	0.00237708		TRUE	FALSE	FALSE	TRUE	FALSE	TRUE	FALSE	TRUE	FALSE	FALSE	FALSE	FALSE	FALSE	FALSE	FALSE	TRUE	FALSE	FALSE	FALSE	FALSE	FALSE	FALSE	FALSE	FALSE	FALSE	FALSE	TRUE	FALSE	FALSE	FALSE	TRUE
W02D7.4	W02D7.4	V:8296558-8297542	890.449	1119.77	520.966	238.355	412.14	243.523	843.729	298.006	1.50107	4.24e-05	0.00238172		FALSE	FALSE	FALSE	TRUE	FALSE	TRUE	FALSE	TRUE	FALSE	FALSE	FALSE	FALSE	FALSE	FALSE	FALSE	FALSE	FALSE	FALSE	FALSE	FALSE	FALSE	FALSE	FALSE	FALSE	TRUE	FALSE	TRUE	FALSE	FALSE	FALSE	TRUE
Y39G10AR.25	peel-1	I:2352835-2356238	204.617	210.897	79.6656	27.225	54.5855	29.5629	165.06	37.1245	2.14883	4.32e-05	0.00242075		FALSE	FALSE	FALSE	TRUE	FALSE	TRUE	FALSE	FALSE	FALSE	FALSE	FALSE	FALSE	FALSE	FALSE	FALSE	FALSE	FALSE	FALSE	FALSE	FALSE	FALSE	FALSE	FALSE	FALSE	TRUE	FALSE	FALSE	FALSE	FALSE	FALSE	TRUE
F55H12.5	spe-54	I:8869715-8871531	1611.4	1682.07	636.416	296.898	633.97	257.801	1309.96	396.223	1.72484	4.33e-05	0.00242075		FALSE	FALSE	FALSE	TRUE	FALSE	TRUE	FALSE	FALSE	FALSE	FALSE	FALSE	FALSE	FALSE	FALSE	FALSE	FALSE	FALSE	FALSE	FALSE	FALSE	FALSE	FALSE	FALSE	FALSE	TRUE	FALSE	TRUE	FALSE	FALSE	FALSE	TRUE
ZK622.1	ZK622.1	II:5293817-5295628	467.659	487.172	174.484	52.3434	152.311	65.2304	376.439	89.9617	2.06346	4.39e-05	0.00244657		TRUE	FALSE	FALSE	TRUE	FALSE	TRUE	FALSE	TRUE	FALSE	FALSE	FALSE	FALSE	FALSE	FALSE	FALSE	FALSE	FALSE	FALSE	FALSE	FALSE	FALSE	FALSE	FALSE	FALSE	FALSE	FALSE	TRUE	FALSE	FALSE	FALSE	TRUE
F21C10.11	F21C10.11	V:9123488-9123840	71.0974	116.211	68.4802	0.0544898	9.46699	18.292	85.2628	9.27115	3.18148	4.41e-05	0.00244845		FALSE	FALSE	FALSE	FALSE	FALSE	TRUE	FALSE	FALSE	FALSE	FALSE	FALSE	FALSE	FALSE	FALSE	FALSE	FALSE	FALSE	FALSE	FALSE	FALSE	FALSE	FALSE	FALSE	FALSE	FALSE	FALSE	FALSE	FALSE	FALSE	FALSE	FALSE
Y43F8C.5	Y43F8C.5	V:19631369-19632658	1068.78	864.953	350.052	151.625	322.732	190.539	761.262	221.632	1.77964	4.41e-05	0.00244845		FALSE	FALSE	FALSE	TRUE	FALSE	TRUE	FALSE	FALSE	FALSE	FALSE	FALSE	FALSE	FALSE	FALSE	FALSE	FALSE	FALSE	FALSE	FALSE	FALSE	TRUE	FALSE	FALSE	FALSE	TRUE	FALSE	TRUE	FALSE	FALSE	FALSE	TRUE
F36H12.4	F36H12.4	IV:5269091-5269625	508.596	420.769	176.365	33.5523	141.775	64.2051	368.577	79.8441	2.20479	4.46e-05	0.00246445		FALSE	FALSE	FALSE	TRUE	FALSE	TRUE	FALSE	TRUE	FALSE	TRUE	FALSE	FALSE	FALSE	FALSE	FALSE	FALSE	FALSE	FALSE	FALSE	FALSE	FALSE	FALSE	FALSE	FALSE	TRUE	FALSE	TRUE	FALSE	FALSE	FALSE	TRUE
F10D11.3	F10D11.3	I:8439756-8440470	113.048	95.6811	48.7071	18.6557	0.0554785	4.09367	85.8119	7.60162	3.47101	4.73e-05	0.00260659		FALSE	FALSE	FALSE	TRUE	FALSE	FALSE	FALSE	TRUE	FALSE	TRUE	FALSE	FALSE	FALSE	FALSE	FALSE	FALSE	FALSE	FALSE	FALSE	FALSE	FALSE	FALSE	FALSE	FALSE	TRUE	FALSE	TRUE	FALSE	FALSE	FALSE	TRUE
F36H12.10	F36H12.10	IV:5253441-5254740	657.627	790.798	206.387	63.852	211.184	88.664	551.604	121.233	2.1846	4.77e-05	0.00261235		TRUE	FALSE	FALSE	FALSE	FALSE	TRUE	FALSE	TRUE	FALSE	FALSE	FALSE	FALSE	FALSE	FALSE	FALSE	FALSE	FALSE	FALSE	FALSE	FALSE	FALSE	FALSE	FALSE	FALSE	FALSE	FALSE	FALSE	FALSE	FALSE	FALSE	TRUE
K04H4.5	K04H4.5	III:9360269-9361331	1382.46	1341.36	535.019	250.914	517.271	271.035	1086.28	346.406	1.64851	4.77e-05	0.00261235		FALSE	FALSE	FALSE	TRUE	FALSE	TRUE	FALSE	FALSE	FALSE	FALSE	FALSE	FALSE	FALSE	FALSE	FALSE	FALSE	FALSE	FALSE	FALSE	FALSE	FALSE	FALSE	FALSE	FALSE	TRUE	FALSE	TRUE	FALSE	FALSE	FALSE	TRUE
C55B7.10	C55B7.10	I:6502307-6503353	400.428	476.447	145.372	30.4178	109.261	85.5726	340.749	75.0839	2.18012	4.77e-05	0.00261235		FALSE	FALSE	FALSE	TRUE	FALSE	TRUE	FALSE	FALSE	FALSE	FALSE	FALSE	FALSE	FALSE	FALSE	FALSE	FALSE	FALSE	FALSE	FALSE	FALSE	FALSE	FALSE	FALSE	FALSE	TRUE	FALSE	FALSE	FALSE	FALSE	FALSE	TRUE
ZC581.10	ZC581.10	I:6642736-6643415	322.524	256.762	99.371	28.2813	78.6727	19.396	226.219	42.1167	2.42155	4.82e-05	0.00263144		FALSE	FALSE	TRUE	TRUE	FALSE	TRUE	FALSE	FALSE	FALSE	FALSE	FALSE	FALSE	FALSE	FALSE	FALSE	FALSE	FALSE	FALSE	FALSE	FALSE	FALSE	FALSE	FALSE	FALSE	TRUE	FALSE	TRUE	FALSE	FALSE	FALSE	TRUE
C30G7.3	C30G7.3	V:14942133-14945668	865.115	1193	474.947	134.924	402.589	178.322	844.354	238.611	1.82264	5.03e-05	0.00273465		FALSE	FALSE	FALSE	TRUE	FALSE	TRUE	FALSE	FALSE	FALSE	FALSE	FALSE	FALSE	FALSE	FALSE	FALSE	FALSE	FALSE	FALSE	FALSE	FALSE	FALSE	FALSE	FALSE	FALSE	TRUE	FALSE	TRUE	FALSE	FALSE	FALSE	FALSE
C10G11.9	spch-2	I:6274575-6275268	477.4	504.745	184.814	62.7901	160.752	80.5079	388.986	101.35	1.93904	5.06e-05	0.0027418		TRUE	FALSE	FALSE	TRUE	FALSE	TRUE	FALSE	FALSE	FALSE	FALSE	FALSE	FALSE	FALSE	TRUE	FALSE	FALSE	FALSE	FALSE	FALSE	FALSE	FALSE	FALSE	FALSE	FALSE	FALSE	FALSE	TRUE	FALSE	FALSE	FALSE	TRUE
C09H5.7	C09H5.7	V:8084120-8085241	433.549	531.118	162.272	55.4679	149.145	53.012	375.647	85.875	2.12739	5.07e-05	0.00274275		FALSE	FALSE	FALSE	FALSE	FALSE	TRUE	FALSE	FALSE	FALSE	FALSE	FALSE	FALSE	FALSE	FALSE	FALSE	FALSE	FALSE	FALSE	FALSE	FALSE	FALSE	FALSE	FALSE	FALSE	TRUE	FALSE	TRUE	FALSE	FALSE	FALSE	TRUE
C34B2.4	C34B2.4	I:10671460-10672589	180.275	166.962	53.3627	11.5728	38.7865	20.3874	133.533	23.5822	2.49494	5.15e-05	0.00277882		FALSE	FALSE	FALSE	FALSE	FALSE	TRUE	FALSE	TRUE	FALSE	FALSE	FALSE	FALSE	FALSE	FALSE	FALSE	FALSE	FALSE	FALSE	FALSE	FALSE	FALSE	FALSE	FALSE	FALSE	FALSE	FALSE	FALSE	FALSE	FALSE	FALSE	TRUE
C35E7.10	C35E7.10	I:10810648-10812865	567.068	432.485	128.456	56.5139	122.946	84.5693	376.003	88.0096	2.09339	5.19e-05	0.002797		FALSE	FALSE	FALSE	FALSE	FALSE	TRUE	FALSE	TRUE	FALSE	FALSE	FALSE	FALSE	FALSE	FALSE	FALSE	FALSE	FALSE	FALSE	FALSE	FALSE	FALSE	FALSE	FALSE	FALSE	TRUE	FALSE	TRUE	FALSE	FALSE	FALSE	TRUE
C37A5.8	fipr-24	I:14157628-14158078	159.823	108.354	73.1325	33.3625	24.1729	8.18653	113.77	21.9073	2.37016	5.26e-05	0.00282685		FALSE	FALSE	FALSE	FALSE	FALSE	TRUE	FALSE	TRUE	FALSE	FALSE	FALSE	FALSE	FALSE	FALSE	FALSE	FALSE	FALSE	FALSE	FALSE	FALSE	FALSE	FALSE	FALSE	FALSE	FALSE	FALSE	FALSE	FALSE	FALSE	FALSE	FALSE
C02B10.6	C02B10.6	IV:5070931-5072229	711.208	883.545	206.382	79.522	224.881	105.981	600.378	136.795	2.13278	5.28e-05	0.00282884		FALSE	FALSE	FALSE	FALSE	FALSE	TRUE	FALSE	FALSE	FALSE	FALSE	FALSE	FALSE	FALSE	FALSE	FALSE	FALSE	FALSE	FALSE	FALSE	FALSE	FALSE	FALSE	FALSE	FALSE	FALSE	FALSE	FALSE	FALSE	FALSE	FALSE	FALSE
K08F8.5	nsph-1.1	II:8767185-8769307	343.922	392.483	145.386	16.8365	103.901	45.8635	293.931	55.5336	2.40107	5.4e-05	0.00288607		FALSE	FALSE	FALSE	FALSE	FALSE	TRUE	FALSE	FALSE	FALSE	FALSE	FALSE	FALSE	FALSE	FALSE	FALSE	FALSE	FALSE	FALSE	FALSE	FALSE	FALSE	FALSE	FALSE	FALSE	FALSE	FALSE	FALSE	FALSE	FALSE	FALSE	TRUE
F26B1.5	F26B1.5	I:6309114-6310805	148.081	203.099	90.9632	24.0899	54.5501	21.4217	147.381	33.3539	2.13953	5.44e-05	0.00290434		FALSE	FALSE	FALSE	FALSE	FALSE	TRUE	FALSE	FALSE	FALSE	FALSE	FALSE	FALSE	FALSE	FALSE	FALSE	FALSE	FALSE	FALSE	FALSE	FALSE	FALSE	FALSE	FALSE	FALSE	FALSE	FALSE	FALSE	FALSE	FALSE	FALSE	TRUE
Y39E4A.1	Y39E4A.1	III:12951429-12952342	219.245	203.084	63.6874	12.6292	48.2405	26.4979	162.005	29.1225	2.4705	5.55e-05	0.00294641		FALSE	FALSE	FALSE	TRUE	FALSE	TRUE	FALSE	TRUE	FALSE	TRUE	FALSE	FALSE	FALSE	FALSE	FALSE	FALSE	FALSE	FALSE	FALSE	FALSE	FALSE	FALSE	FALSE	FALSE	TRUE	FALSE	TRUE	FALSE	FALSE	FALSE	TRUE
T19D12.5	T19D12.5	II:6634915-6636163	332.239	355.383	128.482	32.4929	98.7275	62.1542	272.034	64.4582	2.07512	5.65e-05	0.00298824		FALSE	FALSE	FALSE	FALSE	FALSE	TRUE	FALSE	TRUE	FALSE	FALSE	FALSE	FALSE	FALSE	FALSE	FALSE	FALSE	FALSE	TRUE	FALSE	FALSE	FALSE	FALSE	FALSE	FALSE	FALSE	FALSE	TRUE	FALSE	FALSE	FALSE	TRUE
D1081.12	D1081.12	I:8474082-8474732	708.299	696.08	259.922	94.1479	239.618	118.207	554.767	150.658	1.87972	5.67e-05	0.00299095		FALSE	FALSE	FALSE	FALSE	FALSE	TRUE	FALSE	FALSE	FALSE	FALSE	FALSE	FALSE	FALSE	FALSE	FALSE	FALSE	FALSE	FALSE	FALSE	FALSE	FALSE	FALSE	FALSE	FALSE	TRUE	FALSE	TRUE	FALSE	FALSE	FALSE	TRUE
C16D2.1	C16D2.1	II:9132215-9134539	826.212	637.494	187.604	95.1588	201.731	59.1342	550.437	118.675	2.21231	5.84e-05	0.00306277		FALSE	FALSE	FALSE	TRUE	FALSE	TRUE	FALSE	TRUE	FALSE	FALSE	FALSE	FALSE	FALSE	FALSE	FALSE	FALSE	FALSE	FALSE	FALSE	FALSE	FALSE	FALSE	FALSE	FALSE	TRUE	FALSE	TRUE	FALSE	FALSE	FALSE	TRUE
F35F11.2	F35F11.2	IV:4040308-4041532	143.211	151.321	129.537	30.3545	57.7387	29.566	141.356	39.2197	1.84667	5.85e-05	0.00306277		FALSE	FALSE	FALSE	FALSE	FALSE	TRUE	FALSE	TRUE	FALSE	FALSE	FALSE	FALSE	TRUE	TRUE	FALSE	FALSE	FALSE	TRUE	FALSE	FALSE	FALSE	FALSE	FALSE	FALSE	TRUE	FALSE	FALSE	TRUE	FALSE	FALSE	TRUE
T05A10.5	vap-2	X:10789678-10792018	2214.47	1990.56	582.876	343.93	700.235	304.666	1595.97	449.61	1.8274	5.87e-05	0.00306277		FALSE	TRUE	FALSE	FALSE	FALSE	TRUE	FALSE	FALSE	TRUE	FALSE	FALSE	FALSE	FALSE	FALSE	FALSE	FALSE	FALSE	FALSE	FALSE	FALSE	FALSE	FALSE	FALSE	FALSE	FALSE	FALSE	FALSE	FALSE	FALSE	FALSE	FALSE
Y116A8C.24	Y116A8C.24	IV:17068790-17070865	439.403	465.694	179.186	66.9594	152.347	74.3975	361.428	97.9014	1.88297	5.87e-05	0.00306277		FALSE	FALSE	FALSE	FALSE	FALSE	TRUE	FALSE	FALSE	FALSE	FALSE	FALSE	FALSE	FALSE	FALSE	FALSE	FALSE	FALSE	FALSE	FALSE	FALSE	FALSE	FALSE	FALSE	FALSE	FALSE	FALSE	FALSE	FALSE	FALSE	FALSE	FALSE
B0024.2	col-150	V:10293565-10294621	611.818	748.8	396.11	148.474	295.374	141.645	585.576	195.165	1.58461	5.94e-05	0.00308128		FALSE	FALSE	FALSE	FALSE	FALSE	TRUE	FALSE	FALSE	TRUE	FALSE	FALSE	FALSE	FALSE	FALSE	FALSE	FALSE	FALSE	FALSE	FALSE	FALSE	FALSE	FALSE	FALSE	FALSE	FALSE	FALSE	FALSE	FALSE	FALSE	FALSE	FALSE
K06A5.3	K06A5.3	I:6466850-6467515	415.026	576.031	189.51	94.105	157.642	82.55	393.522	111.432	1.81915	5.94e-05	0.00308128		FALSE	FALSE	FALSE	TRUE	FALSE	TRUE	FALSE	FALSE	FALSE	TRUE	FALSE	FALSE	FALSE	TRUE	FALSE	FALSE	FALSE	FALSE	FALSE	FALSE	FALSE	FALSE	FALSE	FALSE	TRUE	FALSE	TRUE	FALSE	FALSE	FALSE	TRUE
C53D6.10	C53D6.10	IV:9033588-9034206	661.522	719.513	305.005	51.3234	243.695	61.1708	562.013	118.73	2.24155	6.24e-05	0.00320505		FALSE	FALSE	FALSE	FALSE	FALSE	TRUE	FALSE	FALSE	FALSE	TRUE	FALSE	FALSE	FALSE	FALSE	FALSE	FALSE	FALSE	FALSE	FALSE	FALSE	FALSE	FALSE	FALSE	FALSE	TRUE	FALSE	TRUE	FALSE	FALSE	FALSE	TRUE
W03C9.8	W03C9.8	II:11948744-11949467	528.106	374.882	117.19	48.1337	117.587	30.6058	340.059	65.442	2.3751	6.35e-05	0.00325507		FALSE	FALSE	TRUE	TRUE	FALSE	TRUE	FALSE	TRUE	FALSE	TRUE	FALSE	FALSE	FALSE	FALSE	FALSE	FALSE	FALSE	FALSE	FALSE	FALSE	FALSE	FALSE	FALSE	FALSE	TRUE	FALSE	TRUE	FALSE	FALSE	FALSE	TRUE
ZK809.1	ZK809.1	IV:11642102-11643706	710.241	706.816	305.942	78.4825	264.783	85.6178	574.333	142.961	2.00527	6.56e-05	0.00335623		TRUE	FALSE	FALSE	TRUE	FALSE	TRUE	FALSE	TRUE	FALSE	FALSE	FALSE	FALSE	FALSE	FALSE	FALSE	FALSE	FALSE	FALSE	FALSE	FALSE	FALSE	FALSE	FALSE	FALSE	TRUE	FALSE	FALSE	FALSE	FALSE	FALSE	TRUE
F30A10.12	F30A10.12	I:9481608-9482278	618.654	661.911	309.71	82.6621	252.206	110.059	530.092	148.309	1.83675	6.65e-05	0.00339151		FALSE	FALSE	FALSE	TRUE	FALSE	TRUE	FALSE	TRUE	FALSE	FALSE	FALSE	FALSE	FALSE	FALSE	FALSE	FALSE	FALSE	FALSE	FALSE	FALSE	FALSE	FALSE	FALSE	FALSE	FALSE	FALSE	FALSE	FALSE	FALSE	FALSE	TRUE
Y51A2B.16	Y51A2B.16	V:18397323-18397888	4.83358	16.6215	14.1109	1.39e-17	1.39e-17	1.39e-17	11.8553	1.39e-17	6.58358	6.94e-05	0.00353343		FALSE	FALSE	FALSE	FALSE	FALSE	FALSE	FALSE	TRUE	FALSE	FALSE	FALSE	FALSE	FALSE	FALSE	FALSE	FALSE	FALSE	FALSE	FALSE	FALSE	FALSE	FALSE	FALSE	FALSE	FALSE	FALSE	FALSE	FALSE	FALSE	FALSE	FALSE
Y106G6G.3	dlc-6	I:10323554-10324148	303.998	296.806	93.731	9.51124	74.3941	17.3538	231.512	33.753	2.77248	7.06e-05	0.00358794		FALSE	FALSE	FALSE	FALSE	FALSE	TRUE	FALSE	TRUE	FALSE	TRUE	FALSE	FALSE	FALSE	FALSE	FALSE	FALSE	FALSE	FALSE	FALSE	FALSE	FALSE	FALSE	FALSE	FALSE	TRUE	FALSE	TRUE	FALSE	FALSE	FALSE	TRUE
K05F1.7	msp-63	II:5797065-5797479	362.454	348.545	109.69	47.093	99.7854	51.9801	273.563	66.2862	2.04301	7.09e-05	0.00359663		TRUE	FALSE	FALSE	FALSE	FALSE	TRUE	FALSE	FALSE	FALSE	FALSE	FALSE	FALSE	FALSE	FALSE	FALSE	FALSE	FALSE	FALSE	FALSE	FALSE	FALSE	FALSE	FALSE	FALSE	FALSE	FALSE	FALSE	FALSE	FALSE	FALSE	FALSE
F29B9.7	F29B9.7	IV:4649763-4650657	735.583	656.045	278.707	69.0887	235.412	139.589	556.778	148.03	1.91026	7.14e-05	0.00361323		TRUE	FALSE	FALSE	FALSE	FALSE	TRUE	FALSE	TRUE	FALSE	FALSE	FALSE	FALSE	FALSE	FALSE	FALSE	FALSE	FALSE	FALSE	FALSE	FALSE	FALSE	FALSE	FALSE	FALSE	TRUE	FALSE	TRUE	FALSE	FALSE	FALSE	TRUE
T21G5.4	smz-2	I:6872597-6873755	5251.12	4976.84	1852.26	650.224	2120.94	982.19	4026.74	1251.12	1.68629	7.31e-05	0.00368816		FALSE	FALSE	FALSE	TRUE	FALSE	TRUE	FALSE	FALSE	FALSE	FALSE	TRUE	FALSE	FALSE	FALSE	FALSE	FALSE	FALSE	FALSE	FALSE	FALSE	FALSE	FALSE	FALSE	FALSE	TRUE	FALSE	FALSE	FALSE	FALSE	FALSE	TRUE
M03E7.3	M03E7.3	V:5615025-5616181	100.363	108.388	50.5886	8.4273	27.2348	14.2737	86.4465	16.6453	2.3679	7.51e-05	0.00377553		FALSE	FALSE	FALSE	TRUE	FALSE	TRUE	FALSE	TRUE	FALSE	FALSE	FALSE	FALSE	FALSE	FALSE	FALSE	FALSE	FALSE	FALSE	FALSE	FALSE	FALSE	FALSE	FALSE	FALSE	TRUE	FALSE	TRUE	FALSE	FALSE	FALSE	TRUE
C09B9.4	C09B9.4	IV:5031568-5033387	515.4	488.137	214.87	58.625	178.622	95.7851	406.136	111.011	1.87004	7.53e-05	0.00377553		FALSE	FALSE	FALSE	TRUE	FALSE	TRUE	FALSE	FALSE	FALSE	FALSE	TRUE	FALSE	FALSE	FALSE	FALSE	FALSE	FALSE	FALSE	FALSE	FALSE	FALSE	FALSE	FALSE	FALSE	TRUE	FALSE	FALSE	FALSE	FALSE	FALSE	TRUE
C15H9.1	nnt-1	X:6122315-6127541	339.073	273.35	153.862	63.8007	75.7327	98.8082	255.428	79.4472	1.6831	7.55e-05	0.00378117		FALSE	FALSE	FALSE	FALSE	FALSE	TRUE	FALSE	TRUE	FALSE	FALSE	FALSE	FALSE	FALSE	FALSE	FALSE	FALSE	FALSE	FALSE	FALSE	FALSE	FALSE	FALSE	FALSE	FALSE	FALSE	FALSE	FALSE	FALSE	FALSE	FALSE	FALSE
C37A2.3	acdh-5	I:6784881-6787139	924.56	1071.94	410.152	137.01	385.773	177.302	802.217	233.362	1.78087	7.85e-05	0.00392174		TRUE	FALSE	FALSE	TRUE	FALSE	TRUE	FALSE	FALSE	FALSE	FALSE	FALSE	FALSE	FALSE	FALSE	FALSE	FALSE	FALSE	FALSE	FALSE	FALSE	FALSE	FALSE	FALSE	FALSE	TRUE	FALSE	TRUE	FALSE	FALSE	FALSE	TRUE
F08F8.1	numr-2	III:7364607-7366497	11.659	42.0869	2.68901	1.39e-17	1.39e-17	1.39e-17	18.8116	1.39e-17	7.24451	7.99e-05	0.00397495		FALSE	FALSE	FALSE	FALSE	FALSE	TRUE	FALSE	FALSE	FALSE	FALSE	FALSE	FALSE	FALSE	FALSE	FALSE	FALSE	FALSE	FALSE	FALSE	FALSE	FALSE	FALSE	FALSE	FALSE	FALSE	FALSE	FALSE	FALSE	FALSE	FALSE	FALSE
Y73B3A.21	Y73B3A.21	X:34809-41771	1018.06	1025.03	1194.29	498.581	545.789	524.708	1079.13	523.026	1.04477	8.04e-05	0.00398809		FALSE	FALSE	FALSE	FALSE	FALSE	TRUE	FALSE	FALSE	FALSE	FALSE	FALSE	FALSE	FALSE	FALSE	FALSE	FALSE	FALSE	FALSE	FALSE	FALSE	FALSE	FALSE	FALSE	FALSE	FALSE	FALSE	FALSE	FALSE	FALSE	TRUE	FALSE
ZC581.2	ZC581.2	I:6655711-6658775	446.203	573.091	233.655	56.5413	179.69	112.078	417.649	116.103	1.8457	8.13e-05	0.00402429		FALSE	FALSE	FALSE	FALSE	FALSE	TRUE	FALSE	FALSE	FALSE	FALSE	FALSE	FALSE	FALSE	FALSE	FALSE	FALSE	FALSE	FALSE	FALSE	FALSE	FALSE	FALSE	FALSE	FALSE	TRUE	FALSE	TRUE	FALSE	FALSE	FALSE	TRUE
ZK354.7	ZK354.7	IV:5302141-5303100	78.8993	100.567	81.6605	10.4697	24.0301	1.05034	87.0422	11.8501	2.86276	8.17e-05	0.00403669		FALSE	FALSE	FALSE	FALSE	FALSE	TRUE	FALSE	FALSE	FALSE	FALSE	FALSE	FALSE	FALSE	FALSE	FALSE	FALSE	FALSE	FALSE	FALSE	FALSE	FALSE	FALSE	FALSE	FALSE	TRUE	FALSE	FALSE	FALSE	FALSE	FALSE	TRUE
ZC581.7	ZC581.7	I:6660448-6662314	540.727	575.037	185.743	62.8016	177.581	98.8407	433.836	113.074	1.93864	8.28e-05	0.00408398		FALSE	FALSE	FALSE	FALSE	FALSE	TRUE	FALSE	TRUE	FALSE	FALSE	FALSE	FALSE	FALSE	FALSE	FALSE	FALSE	FALSE	FALSE	FALSE	FALSE	FALSE	FALSE	FALSE	FALSE	TRUE	FALSE	TRUE	FALSE	FALSE	FALSE	TRUE
R07E5.6	R07E5.6	III:4398813-4400942	240.655	277.291	94.6822	25.1562	77.6235	22.4482	204.209	41.7426	2.28682	8.39e-05	0.00412041		TRUE	FALSE	FALSE	TRUE	FALSE	TRUE	FALSE	FALSE	FALSE	FALSE	FALSE	FALSE	FALSE	FALSE	FALSE	FALSE	FALSE	FALSE	FALSE	FALSE	FALSE	FALSE	FALSE	FALSE	TRUE	FALSE	FALSE	FALSE	FALSE	FALSE	TRUE
Y39A1A.2	Y39A1A.2	III:10601905-10603549	382.913	351.466	133.174	29.3691	98.7533	79.4589	289.184	69.1938	2.06115	8.79e-05	0.0042959		FALSE	FALSE	TRUE	TRUE	FALSE	TRUE	FALSE	TRUE	FALSE	FALSE	FALSE	FALSE	FALSE	FALSE	FALSE	FALSE	FALSE	FALSE	FALSE	FALSE	FALSE	FALSE	FALSE	FALSE	FALSE	FALSE	FALSE	FALSE	FALSE	FALSE	TRUE
F36A2.11	F36A2.11	I:8822188-8823637	627.445	591.624	193.25	59.6747	188.092	108.007	470.773	118.591	1.98782	8.84e-05	0.00430658		FALSE	FALSE	FALSE	TRUE	FALSE	TRUE	FALSE	TRUE	FALSE	FALSE	FALSE	FALSE	FALSE	FALSE	FALSE	FALSE	FALSE	FALSE	FALSE	FALSE	FALSE	FALSE	FALSE	FALSE	TRUE	FALSE	TRUE	FALSE	FALSE	FALSE	TRUE
Y44A6E.1	pbo-5	V:20915486-20922738	384.846	362.196	203.632	102.449	134.558	93.7484	316.891	110.252	1.52216	9.34e-05	0.00454175		FALSE	FALSE	FALSE	FALSE	FALSE	TRUE	FALSE	FALSE	TRUE	FALSE	FALSE	FALSE	FALSE	FALSE	FALSE	FALSE	FALSE	FALSE	FALSE	FALSE	FALSE	FALSE	FALSE	FALSE	FALSE	FALSE	FALSE	FALSE	FALSE	FALSE	FALSE
F39E9.2	btb-16	II:3296908-3298176	345.853	453.012	203.623	102.424	139.76	49.9629	334.163	97.3823	1.77762	9.59e-05	0.00463231		FALSE	FALSE	FALSE	FALSE	FALSE	TRUE	FALSE	FALSE	FALSE	FALSE	FALSE	FALSE	FALSE	FALSE	FALSE	FALSE	FALSE	TRUE	FALSE	FALSE	FALSE	FALSE	FALSE	FALSE	FALSE	FALSE	FALSE	FALSE	FALSE	FALSE	FALSE
H12D21.2	H12D21.2	V:14882967-14889538	83.8076	82.0224	40.264	11.5227	19.9158	10.2038	68.698	13.8808	2.29725	9.71e-05	0.00467823		FALSE	FALSE	TRUE	TRUE	FALSE	TRUE	FALSE	FALSE	FALSE	FALSE	FALSE	FALSE	FALSE	FALSE	FALSE	FALSE	FALSE	FALSE	FALSE	FALSE	FALSE	FALSE	FALSE	FALSE	TRUE	FALSE	TRUE	FALSE	FALSE	FALSE	TRUE
T04B2.2	frk-1	IV:10043761-10045703	909.952	940.135	436.455	127.604	389.942	138.596	762.181	218.714	1.8005	9.82e-05	0.00472342		TRUE	FALSE	FALSE	FALSE	FALSE	TRUE	FALSE	FALSE	FALSE	FALSE	FALSE	FALSE	FALSE	FALSE	FALSE	FALSE	FALSE	FALSE	FALSE	FALSE	FALSE	FALSE	FALSE	FALSE	FALSE	FALSE	TRUE	FALSE	FALSE	FALSE	TRUE
C01G12.3	C01G12.3	II:14581465-14582360	782.319	876.683	429.894	217.443	346.952	212.957	696.299	259.117	1.42569	9.84e-05	0.00472342		TRUE	FALSE	FALSE	FALSE	FALSE	TRUE	FALSE	TRUE	FALSE	FALSE	FALSE	FALSE	FALSE	FALSE	FALSE	FALSE	FALSE	FALSE	FALSE	FALSE	FALSE	FALSE	FALSE	FALSE	FALSE	FALSE	FALSE	FALSE	FALSE	FALSE	TRUE
D1081.3	D1081.3	I:8463323-8469309	244.63	122.989	51.4791	19.9089	35.705	28.5281	139.7	28.0473	2.31127	0.000102854	0.00492755		FALSE	FALSE	FALSE	FALSE	FALSE	TRUE	FALSE	FALSE	FALSE	FALSE	FALSE	FALSE	FALSE	FALSE	FALSE	FALSE	FALSE	FALSE	FALSE	FALSE	FALSE	FALSE	FALSE	TRUE	TRUE	FALSE	FALSE	FALSE	FALSE	FALSE	FALSE
T05C12.1	T05C12.1	II:8173680-8174862	786.221	849.348	392.33	115.064	342.647	150.813	675.966	202.841	1.73598	0.000104635	0.00499453		FALSE	FALSE	FALSE	TRUE	FALSE	TRUE	FALSE	TRUE	FALSE	FALSE	FALSE	FALSE	FALSE	FALSE	FALSE	FALSE	FALSE	FALSE	FALSE	FALSE	FALSE	FALSE	FALSE	FALSE	TRUE	FALSE	TRUE	FALSE	FALSE	FALSE	TRUE
T07E3.2	T07E3.2	III:6905648-6908012	323.438	416.879	253.425	85.7676	149.272	122.261	331.247	119.1	1.47474	0.000104678	0.00499453		FALSE	FALSE	FALSE	FALSE	FALSE	TRUE	FALSE	TRUE	FALSE	FALSE	FALSE	TRUE	TRUE	FALSE	FALSE	FALSE	FALSE	TRUE	FALSE	FALSE	TRUE	FALSE	FALSE	TRUE	TRUE	FALSE	TRUE	TRUE	TRUE	FALSE	FALSE
F32B6.7	ssp-32	IV:9895407-9896147	202.654	278.292	55.223	12.6301	55.5499	20.3992	178.723	29.5264	2.59205	0.000115502	0.00548869		FALSE	FALSE	FALSE	FALSE	FALSE	TRUE	FALSE	FALSE	FALSE	FALSE	FALSE	FALSE	FALSE	FALSE	FALSE	FALSE	FALSE	FALSE	FALSE	FALSE	FALSE	FALSE	FALSE	FALSE	FALSE	FALSE	FALSE	FALSE	FALSE	FALSE	TRUE
C43F9.7	C43F9.7	IV:10593068-10593575	5.81766	9.75745	15.096	1.39e-17	1.39e-17	1.39e-17	10.2237	1.39e-17	6.37206	0.00011672	0.00553534		FALSE	FALSE	FALSE	FALSE	FALSE	TRUE	FALSE	FALSE	FALSE	FALSE	FALSE	FALSE	FALSE	FALSE	FALSE	FALSE	FALSE	FALSE	FALSE	FALSE	FALSE	FALSE	FALSE	FALSE	FALSE	FALSE	FALSE	FALSE	FALSE	FALSE	FALSE
F02E11.1	wht-4	II:3279089-3281706	315.663	392.491	136.935	14.7417	104.861	20.4168	281.696	46.673	2.5895	0.000117557	0.00556381		TRUE	FALSE	FALSE	FALSE	FALSE	TRUE	FALSE	TRUE	FALSE	FALSE	FALSE	FALSE	FALSE	FALSE	FALSE	FALSE	FALSE	FALSE	FALSE	FALSE	FALSE	FALSE	FALSE	FALSE	TRUE	FALSE	TRUE	FALSE	FALSE	FALSE	TRUE
F40F11.4	F40F11.4	IV:11588319-11592240	288.425	232.357	88.1042	31.4282	54.6737	67.219	202.962	51.107	1.98684	0.000118262	0.00558593		FALSE	FALSE	FALSE	FALSE	FALSE	TRUE	FALSE	FALSE	FALSE	FALSE	FALSE	FALSE	FALSE	FALSE	FALSE	FALSE	FALSE	FALSE	FALSE	FALSE	FALSE	FALSE	FALSE	FALSE	FALSE	FALSE	FALSE	FALSE	FALSE	FALSE	FALSE
C15H11.1	C15H11.1	V:14393858-14394464	616.69	826.914	326.602	83.7164	284.8	128.396	590.069	165.638	1.83203	0.00011925	0.00562126		FALSE	FALSE	TRUE	TRUE	FALSE	TRUE	FALSE	FALSE	FALSE	FALSE	FALSE	FALSE	FALSE	FALSE	FALSE	FALSE	FALSE	FALSE	FALSE	FALSE	FALSE	FALSE	FALSE	FALSE	FALSE	FALSE	FALSE	FALSE	FALSE	FALSE	FALSE
Y116A8C.23	Y116A8C.23	IV:17053555-17055473	287.425	275.316	136.959	10.5607	88.0423	18.376	233.233	38.993	2.57575	0.000119579	0.00562547		FALSE	FALSE	FALSE	TRUE	FALSE	TRUE	FALSE	FALSE	FALSE	FALSE	FALSE	FALSE	FALSE	FALSE	FALSE	FALSE	FALSE	TRUE	FALSE	FALSE	FALSE	FALSE	FALSE	FALSE	TRUE	FALSE	TRUE	FALSE	FALSE	FALSE	TRUE
F53B6.7	F53B6.7	I:8948778-8954394	945.983	1078.76	608.302	247.776	497.297	271.033	877.681	338.702	1.37338	0.000121679	0.00571281		FALSE	FALSE	FALSE	TRUE	FALSE	TRUE	FALSE	FALSE	FALSE	FALSE	FALSE	TRUE	TRUE	TRUE	TRUE	TRUE	TRUE	FALSE	TRUE	FALSE	TRUE	TRUE	FALSE	FALSE	TRUE	TRUE	FALSE	TRUE	TRUE	TRUE	TRUE
C14C6.4	nhr-155	V:539202-541486	12.6837	9.76096	6.5213	1.39e-17	1.39e-17	1.39e-17	9.65533	1.39e-17	6.29167	0.000123366	0.00578048		FALSE	FALSE	FALSE	FALSE	FALSE	TRUE	FALSE	FALSE	FALSE	FALSE	FALSE	FALSE	FALSE	FALSE	FALSE	FALSE	FALSE	FALSE	FALSE	FALSE	FALSE	FALSE	FALSE	FALSE	FALSE	FALSE	FALSE	FALSE	FALSE	FALSE	FALSE
R03D7.5	gskl-1	II:10947566-10949184	215.332	193.303	116.324	29.3373	74.5398	39.7497	174.986	47.8756	1.86718	0.000124991	0.00584493		FALSE	FALSE	FALSE	FALSE	FALSE	TRUE	FALSE	FALSE	FALSE	FALSE	FALSE	FALSE	FALSE	FALSE	FALSE	FALSE	FALSE	FALSE	FALSE	FALSE	FALSE	FALSE	FALSE	FALSE	FALSE	FALSE	FALSE	FALSE	FALSE	FALSE	TRUE
F25H5.7	F25H5.7	I:9155539-9157411	311.777	304.602	160.438	59.6232	118.698	49.9523	258.939	76.0912	1.76523	0.00012636	0.00588742		TRUE	FALSE	FALSE	TRUE	FALSE	TRUE	FALSE	FALSE	FALSE	FALSE	FALSE	FALSE	FALSE	FALSE	FALSE	FALSE	FALSE	FALSE	FALSE	FALSE	FALSE	FALSE	FALSE	FALSE	FALSE	FALSE	TRUE	FALSE	FALSE	FALSE	TRUE
D2062.4	D2062.4	II:2623923-2624530	214.352	251.913	74.9571	13.6849	60.8452	33.6285	180.408	36.0529	2.31878	0.000126401	0.00588742		FALSE	FALSE	FALSE	TRUE	FALSE	TRUE	FALSE	FALSE	FALSE	FALSE	TRUE	FALSE	FALSE	FALSE	FALSE	FALSE	FALSE	FALSE	FALSE	FALSE	FALSE	FALSE	FALSE	FALSE	TRUE	FALSE	TRUE	FALSE	FALSE	FALSE	TRUE
K01H12.4	K01H12.4	IV:9713220-9714886	2070.26	2235.6	812.924	265.582	898.916	321.988	1706.26	495.495	1.78362	0.000127315	0.00591825		TRUE	FALSE	FALSE	TRUE	FALSE	TRUE	FALSE	FALSE	FALSE	FALSE	FALSE	FALSE	FALSE	TRUE	FALSE	FALSE	FALSE	FALSE	FALSE	FALSE	FALSE	FALSE	FALSE	FALSE	TRUE	FALSE	TRUE	FALSE	FALSE	FALSE	TRUE
R10F2.6	R10F2.6	III:2937047-2944044	741.394	811.264	529.455	214.324	378.499	252.685	694.038	281.836	1.2998	0.000128212	0.00594818		TRUE	FALSE	FALSE	FALSE	FALSE	TRUE	FALSE	FALSE	FALSE	FALSE	FALSE	FALSE	FALSE	TRUE	FALSE	FALSE	FALSE	FALSE	FALSE	TRUE	FALSE	FALSE	TRUE	FALSE	FALSE	FALSE	FALSE	TRUE	FALSE	TRUE	FALSE
R03D7.8	R03D7.8	II:10953594-10956878	176.346	217.741	85.3101	42.869	46.2733	47.8836	159.799	45.6753	1.8039	0.000129443	0.00599342		FALSE	FALSE	FALSE	FALSE	FALSE	TRUE	FALSE	TRUE	FALSE	FALSE	TRUE	FALSE	FALSE	FALSE	FALSE	FALSE	FALSE	FALSE	FALSE	FALSE	FALSE	FALSE	FALSE	FALSE	FALSE	FALSE	TRUE	FALSE	FALSE	FALSE	TRUE
ZK1251.1	htas-1	IV:9682984-9683532	1630.9	1540.51	580.079	271.83	636.088	324.014	1250.5	410.644	1.60624	0.000130177	0.00601558		FALSE	FALSE	FALSE	TRUE	FALSE	TRUE	FALSE	FALSE	FALSE	FALSE	FALSE	FALSE	FALSE	FALSE	FALSE	FALSE	FALSE	FALSE	FALSE	FALSE	FALSE	FALSE	FALSE	FALSE	TRUE	FALSE	TRUE	FALSE	FALSE	FALSE	TRUE
C09G5.4	col-39	II:10704903-10706020	2791.17	3233.3	1545.28	742.173	1463.78	1054.51	2523.25	1086.82	1.21506	0.000134621	0.00620871		FALSE	FALSE	FALSE	FALSE	FALSE	TRUE	FALSE	FALSE	TRUE	FALSE	FALSE	FALSE	FALSE	FALSE	FALSE	FALSE	FALSE	FALSE	FALSE	FALSE	FALSE	FALSE	FALSE	TRUE	FALSE	FALSE	FALSE	FALSE	FALSE	FALSE	FALSE
F22D3.4	F22D3.4	II:6924230-6925951	160.75	202.114	102.24	20.9876	57.7516	43.8064	155.034	40.8485	1.92088	0.000135523	0.00623388		FALSE	FALSE	FALSE	FALSE	FALSE	TRUE	FALSE	FALSE	FALSE	FALSE	FALSE	FALSE	FALSE	FALSE	FALSE	FALSE	FALSE	FALSE	FALSE	FALSE	FALSE	FALSE	FALSE	FALSE	FALSE	FALSE	FALSE	FALSE	FALSE	FALSE	TRUE
F44F4.9	F44F4.9	II:10915280-10915774	246.525	220.652	75.8967	8.46532	59.7506	26.5029	181.025	31.5729	2.5141	0.000135698	0.00623388		FALSE	FALSE	FALSE	FALSE	FALSE	FALSE	FALSE	TRUE	FALSE	FALSE	FALSE	FALSE	FALSE	FALSE	FALSE	FALSE	FALSE	FALSE	FALSE	FALSE	FALSE	FALSE	FALSE	FALSE	FALSE	FALSE	FALSE	FALSE	FALSE	FALSE	TRUE
T04F3.5	T04F3.5	V:11760671-11761894	13.6651	8.77886	6.5213	1.39e-17	1.39e-17	1.39e-17	9.65508	1.39e-17	6.29161	0.000136441	0.00624462		FALSE	FALSE	FALSE	FALSE	FALSE	TRUE	FALSE	FALSE	FALSE	FALSE	FALSE	FALSE	FALSE	FALSE	FALSE	FALSE	FALSE	FALSE	FALSE	FALSE	FALSE	FALSE	FALSE	FALSE	FALSE	FALSE	FALSE	FALSE	FALSE	FALSE	FALSE
C17G10.3	C17G10.3	II:5583036-5584751	584.588	475.437	198.897	39.821	182.706	43.8507	419.641	88.7927	2.23879	0.000137565	0.00627503		TRUE	FALSE	FALSE	TRUE	FALSE	TRUE	FALSE	TRUE	FALSE	FALSE	FALSE	FALSE	FALSE	FALSE	FALSE	FALSE	FALSE	FALSE	FALSE	FALSE	FALSE	FALSE	FALSE	FALSE	TRUE	FALSE	TRUE	FALSE	FALSE	FALSE	TRUE
C04G2.2	ttbk-5	IV:10090734-10092379	781.356	882.554	273.057	109.809	284.758	63.2154	645.656	152.594	2.08009	0.000137663	0.00627503		FALSE	FALSE	FALSE	FALSE	FALSE	TRUE	FALSE	FALSE	FALSE	FALSE	FALSE	FALSE	FALSE	FALSE	FALSE	FALSE	FALSE	FALSE	FALSE	FALSE	FALSE	FALSE	FALSE	FALSE	FALSE	FALSE	FALSE	FALSE	FALSE	FALSE	TRUE
R02D5.7	R02D5.7	V:14480383-14481330	483.247	505.722	175.42	87.8463	170.235	79.4962	388.13	112.526	1.78516	0.000138313	0.00629246		FALSE	FALSE	FALSE	TRUE	FALSE	TRUE	FALSE	FALSE	FALSE	TRUE	FALSE	FALSE	FALSE	FALSE	FALSE	FALSE	FALSE	FALSE	FALSE	FALSE	FALSE	FALSE	FALSE	FALSE	TRUE	FALSE	TRUE	FALSE	FALSE	FALSE	TRUE
C03B8.3	C03B8.3	III:7712330-7717312	455.952	549.658	216.749	76.3775	193.348	94.7732	407.453	121.5	1.74463	0.000138771	0.00630105		FALSE	FALSE	FALSE	FALSE	FALSE	TRUE	FALSE	FALSE	FALSE	FALSE	FALSE	FALSE	FALSE	FALSE	FALSE	FALSE	FALSE	FALSE	FALSE	FALSE	FALSE	FALSE	TRUE	TRUE	FALSE	FALSE	FALSE	FALSE	FALSE	TRUE	TRUE
Y18D10A.21	Y18D10A.21	I:12929372-12931110	330.285	369.052	137.875	60.6659	119.746	47.9165	279.071	76.1095	1.87279	0.000139557	0.00631962		FALSE	FALSE	FALSE	TRUE	FALSE	TRUE	FALSE	TRUE	FALSE	FALSE	FALSE	TRUE	FALSE	TRUE	TRUE	FALSE	TRUE	FALSE	TRUE	TRUE	TRUE	TRUE	TRUE	TRUE	TRUE	TRUE	TRUE	TRUE	TRUE	TRUE	TRUE
H32C10.1	H32C10.1	IV:5934351-5937445	691.724	720.483	338.814	92.0783	282.742	169.136	583.674	181.319	1.68591	0.000139718	0.00631962		FALSE	FALSE	FALSE	TRUE	FALSE	TRUE	FALSE	FALSE	FALSE	FALSE	FALSE	FALSE	FALSE	FALSE	FALSE	TRUE	FALSE	FALSE	FALSE	FALSE	FALSE	FALSE	FALSE	FALSE	TRUE	FALSE	FALSE	FALSE	FALSE	FALSE	TRUE
Y53H1C.3	Y53H1C.3	I:11417844-11421273	103.281	114.244	59.0505	14.689	25.224	28.5121	92.1917	22.8084	2.00899	0.000140994	0.00636506		FALSE	FALSE	FALSE	FALSE	FALSE	TRUE	FALSE	FALSE	FALSE	FALSE	FALSE	FALSE	FALSE	FALSE	FALSE	FALSE	FALSE	FALSE	FALSE	FALSE	FALSE	FALSE	FALSE	FALSE	FALSE	FALSE	TRUE	FALSE	FALSE	FALSE	FALSE
R02D5.10	R02D5.10	V:14482230-14482836	221.197	188.43	72.1479	13.6605	55.4953	8.19035	160.592	25.7821	2.63222	0.000142329	0.00641301		FALSE	FALSE	FALSE	TRUE	FALSE	TRUE	FALSE	TRUE	FALSE	TRUE	FALSE	FALSE	FALSE	FALSE	FALSE	FALSE	FALSE	FALSE	FALSE	FALSE	FALSE	FALSE	FALSE	FALSE	TRUE	FALSE	TRUE	FALSE	FALSE	FALSE	TRUE
F12A10.4	nep-5	II:5488151-5490606	284.515	254.816	105.015	10.5598	79.6748	24.4792	214.782	38.2379	2.48524	0.000143374	0.00644769		FALSE	FALSE	FALSE	FALSE	FALSE	TRUE	FALSE	TRUE	FALSE	FALSE	FALSE	FALSE	FALSE	FALSE	FALSE	FALSE	FALSE	FALSE	FALSE	FALSE	FALSE	FALSE	FALSE	FALSE	TRUE	FALSE	TRUE	FALSE	FALSE	FALSE	TRUE
T22B3.3	T22B3.3	IV:11703182-11703785	382.88	481.323	199.856	77.4114	163.94	95.786	354.686	112.379	1.65708	0.000143974	0.00646232		TRUE	FALSE	FALSE	TRUE	FALSE	TRUE	FALSE	FALSE	FALSE	FALSE	FALSE	FALSE	FALSE	FALSE	FALSE	FALSE	FALSE	FALSE	FALSE	FALSE	FALSE	FALSE	FALSE	FALSE	FALSE	FALSE	FALSE	FALSE	FALSE	FALSE	TRUE
F13H8.12	F13H8.12	II:6262537-6263324	378.998	359.266	211.149	38.7779	144.97	84.5706	316.471	89.4394	1.82157	0.000145057	0.00649851		FALSE	FALSE	FALSE	FALSE	FALSE	TRUE	FALSE	FALSE	FALSE	FALSE	FALSE	FALSE	FALSE	FALSE	FALSE	FALSE	FALSE	FALSE	FALSE	FALSE	FALSE	FALSE	FALSE	FALSE	FALSE	FALSE	FALSE	FALSE	FALSE	FALSE	TRUE
T05C12.9	T05C12.9	II:8191773-8193329	72.0748	133.812	44.9454	0.0544898	9.46699	18.292	83.6107	9.27115	3.15364	0.000148472	0.0066388		FALSE	FALSE	FALSE	FALSE	FALSE	TRUE	FALSE	FALSE	FALSE	FALSE	FALSE	FALSE	FALSE	FALSE	FALSE	FALSE	FALSE	FALSE	FALSE	FALSE	FALSE	FALSE	FALSE	FALSE	TRUE	FALSE	TRUE	FALSE	FALSE	FALSE	TRUE
F55B11.7	F55B11.7	IV:14419711-14421976	180.247	203.087	91.8929	28.2863	58.8198	44.8294	158.409	43.9785	1.84578	0.00015572	0.00693765		FALSE	FALSE	FALSE	FALSE	FALSE	TRUE	FALSE	FALSE	FALSE	FALSE	FALSE	FALSE	FALSE	FALSE	FALSE	FALSE	FALSE	FALSE	FALSE	FALSE	FALSE	FALSE	FALSE	FALSE	TRUE	FALSE	FALSE	FALSE	FALSE	FALSE	FALSE
F42C5.5	F42C5.5	IV:7292536-7294131	915.804	933.305	360.387	209.084	351.146	200.733	736.499	253.654	1.53736	0.000155746	0.00693765		FALSE	FALSE	FALSE	FALSE	FALSE	TRUE	FALSE	FALSE	FALSE	FALSE	FALSE	FALSE	FALSE	FALSE	FALSE	FALSE	FALSE	FALSE	FALSE	FALSE	FALSE	FALSE	FALSE	FALSE	TRUE	FALSE	FALSE	FALSE	FALSE	FALSE	TRUE
T04F3.3	T04F3.3	V:11758935-11760548	899.223	1128.57	415.785	120.299	409.928	167.117	814.525	232.448	1.80847	0.000156078	0.00693924		FALSE	FALSE	FALSE	TRUE	FALSE	TRUE	FALSE	TRUE	FALSE	FALSE	FALSE	FALSE	FALSE	FALSE	FALSE	FALSE	FALSE	FALSE	FALSE	FALSE	FALSE	FALSE	FALSE	FALSE	FALSE	FALSE	FALSE	FALSE	FALSE	FALSE	TRUE
F42H11.1	F42H11.1	I:9576357-9577907	66.389	0	20.5873	1.39e-17	1.39e-17	1.39e-17	28.9921	1.39e-17	7.86366	0.000157405	0.00698505		FALSE	FALSE	FALSE	FALSE	FALSE	TRUE	FALSE	FALSE	FALSE	FALSE	FALSE	FALSE	FALSE	FALSE	FALSE	FALSE	FALSE	FALSE	FALSE	FALSE	FALSE	FALSE	FALSE	FALSE	FALSE	FALSE	FALSE	FALSE	FALSE	FALSE	FALSE
ZK1127.2	acs-6	II:7062002-7064779	1739.03	1710.38	693.692	311.551	745.457	386.163	1381.03	481.057	1.52122	0.000158747	0.00703131		TRUE	FALSE	FALSE	TRUE	FALSE	TRUE	FALSE	FALSE	FALSE	FALSE	FALSE	FALSE	FALSE	FALSE	FALSE	FALSE	FALSE	FALSE	FALSE	FALSE	FALSE	FALSE	FALSE	FALSE	TRUE	FALSE	TRUE	FALSE	FALSE	FALSE	TRUE
ZK892.3	ZK892.3	II:10001846-10003971	354.626	494.031	145.374	42.9504	118.75	100.854	331.344	87.518	1.91905	0.000159225	0.0070392		FALSE	FALSE	FALSE	TRUE	FALSE	TRUE	FALSE	FALSE	FALSE	FALSE	TRUE	FALSE	FALSE	FALSE	FALSE	FALSE	FALSE	TRUE	FALSE	FALSE	FALSE	FALSE	FALSE	FALSE	TRUE	FALSE	TRUE	FALSE	FALSE	FALSE	TRUE
C24D10.2	C24D10.2	IV:5163339-5164351	310.79	390.538	141.633	35.6212	123.863	33.6589	280.987	64.3809	2.12345	0.000163972	0.00719769		FALSE	FALSE	FALSE	TRUE	FALSE	TRUE	FALSE	TRUE	FALSE	TRUE	FALSE	FALSE	FALSE	FALSE	FALSE	FALSE	FALSE	FALSE	FALSE	FALSE	FALSE	FALSE	FALSE	FALSE	TRUE	FALSE	TRUE	FALSE	FALSE	FALSE	TRUE
C15A11.5	col-7	I:7401675-7402756	1785.77	2025.7	1105.9	457.878	989.468	617.433	1639.12	688.26	1.25175	0.000164037	0.00719769		FALSE	FALSE	FALSE	FALSE	FALSE	TRUE	FALSE	FALSE	TRUE	FALSE	FALSE	FALSE	FALSE	FALSE	FALSE	FALSE	FALSE	FALSE	FALSE	FALSE	FALSE	FALSE	FALSE	FALSE	FALSE	FALSE	FALSE	FALSE	FALSE	FALSE	FALSE
Y47H10A.5	Y47H10A.5	I:12095735-12097939	607.93	354.329	682.641	84.7671	242.837	209.868	548.3	179.158	1.61304	0.00016456	0.00720718		FALSE	FALSE	TRUE	TRUE	FALSE	FALSE	TRUE	TRUE	FALSE	FALSE	FALSE	TRUE	TRUE	TRUE	TRUE	FALSE	FALSE	FALSE	TRUE	TRUE	TRUE	TRUE	FALSE	TRUE	TRUE	TRUE	TRUE	FALSE	TRUE	FALSE	FALSE
B0218.7	B0218.7	IV:8164594-8166078	2080.98	2198.5	867.386	363.818	954.711	450.354	1715.62	589.627	1.54065	0.00016508	0.00721649		FALSE	FALSE	FALSE	TRUE	FALSE	TRUE	FALSE	FALSE	FALSE	FALSE	FALSE	FALSE	FALSE	FALSE	FALSE	FALSE	FALSE	FALSE	FALSE	FALSE	FALSE	FALSE	FALSE	FALSE	TRUE	FALSE	TRUE	FALSE	FALSE	FALSE	TRUE
F14H8.1	obr-2	V:15011870-15014222	2878.86	3143.48	1669.23	1130.95	1484.86	1161.5	2563.85	1259.1	1.02583	0.000168734	0.00736251		FALSE	FALSE	FALSE	TRUE	FALSE	TRUE	FALSE	FALSE	FALSE	FALSE	FALSE	FALSE	FALSE	FALSE	FALSE	FALSE	FALSE	FALSE	FALSE	FALSE	FALSE	FALSE	FALSE	FALSE	FALSE	FALSE	FALSE	FALSE	FALSE	FALSE	TRUE
Y53F4B.36	Y53F4B.36	II:15175943-15177343	146.172	107.379	80.6638	9.49442	41.9271	22.4222	111.405	24.6146	2.17227	0.000170932	0.00744457		FALSE	FALSE	FALSE	TRUE	FALSE	TRUE	FALSE	FALSE	FALSE	FALSE	TRUE	FALSE	FALSE	FALSE	FALSE	FALSE	FALSE	FALSE	FALSE	FALSE	FALSE	FALSE	FALSE	FALSE	FALSE	FALSE	FALSE	FALSE	FALSE	FALSE	FALSE
F55D12.4	unc-55	I:7899037-7903334	64.2913	87.8918	50.6294	13.5944	21.994	6.14108	67.6042	13.9098	2.27119	0.000176426	0.00766965		FALSE	FALSE	FALSE	FALSE	FALSE	TRUE	FALSE	FALSE	FALSE	FALSE	FALSE	FALSE	FALSE	FALSE	FALSE	FALSE	FALSE	FALSE	FALSE	FALSE	FALSE	FALSE	FALSE	FALSE	FALSE	FALSE	FALSE	FALSE	FALSE	FALSE	TRUE
ZK353.4	ZK353.4	III:8388460-8389639	268.904	304.618	129.439	41.8672	104.978	31.6203	234.32	59.4886	1.97551	0.000176831	0.00767304		FALSE	FALSE	FALSE	FALSE	FALSE	TRUE	FALSE	FALSE	FALSE	FALSE	FALSE	FALSE	FALSE	FALSE	FALSE	FALSE	FALSE	FALSE	FALSE	FALSE	FALSE	FALSE	FALSE	FALSE	TRUE	FALSE	TRUE	FALSE	FALSE	FALSE	TRUE
F53G12.8	F53G12.8	I:113807-114711	593.319	660.936	324.74	112.946	276.38	85.6222	526.332	158.316	1.7324	0.000179753	0.00775678		FALSE	FALSE	FALSE	TRUE	FALSE	TRUE	FALSE	FALSE	FALSE	FALSE	FALSE	TRUE	TRUE	TRUE	FALSE	FALSE	FALSE	TRUE	FALSE	FALSE	FALSE	FALSE	FALSE	TRUE	TRUE	FALSE	TRUE	TRUE	FALSE	FALSE	TRUE
ZC412.5	ZC412.5	V:14874198-14875428	452.088	413.949	130.343	65.9004	138.669	57.0848	332.127	87.218	1.92749	0.000181362	0.00781187		FALSE	FALSE	FALSE	TRUE	FALSE	TRUE	FALSE	TRUE	FALSE	FALSE	FALSE	FALSE	FALSE	FALSE	FALSE	FALSE	FALSE	FALSE	FALSE	FALSE	FALSE	FALSE	FALSE	FALSE	FALSE	FALSE	TRUE	FALSE	FALSE	FALSE	TRUE
ZK616.8	ZK616.8	IV:5408426-5412206	418.921	573.098	212.053	63.8411	194.346	67.2764	401.357	108.488	1.8861	0.000184045	0.00791292		FALSE	FALSE	FALSE	TRUE	FALSE	TRUE	FALSE	FALSE	FALSE	FALSE	TRUE	FALSE	FALSE	FALSE	FALSE	FALSE	FALSE	FALSE	FALSE	FALSE	FALSE	FALSE	FALSE	FALSE	FALSE	FALSE	TRUE	FALSE	FALSE	FALSE	TRUE
C39E9.3	col-131	IV:13065729-13067288	7.78011	5.83445	15.1106	1.39e-17	1.39e-17	1.39e-17	9.57505	1.39e-17	6.27843	0.000185927	0.00796468		FALSE	FALSE	FALSE	FALSE	FALSE	TRUE	FALSE	FALSE	FALSE	FALSE	FALSE	FALSE	FALSE	FALSE	FALSE	FALSE	FALSE	FALSE	FALSE	FALSE	FALSE	FALSE	FALSE	FALSE	FALSE	FALSE	FALSE	FALSE	FALSE	FALSE	FALSE
F36D1.4	F36D1.4	I:11271708-11272346	161.792	97.6141	52.4469	17.8114	33.5779	20.3882	103.951	23.9259	2.11355	0.000189992	0.008105		FALSE	FALSE	FALSE	TRUE	FALSE	TRUE	FALSE	FALSE	FALSE	TRUE	FALSE	FALSE	FALSE	FALSE	FALSE	FALSE	FALSE	FALSE	FALSE	FALSE	FALSE	FALSE	FALSE	FALSE	TRUE	FALSE	FALSE	FALSE	FALSE	FALSE	TRUE
C49D10.10	nep-3	II:3873541-3877227	90.5949	111.307	84.4623	15.7402	37.7683	23.4409	95.4547	25.6498	1.89088	0.000190239	0.008105		FALSE	FALSE	FALSE	TRUE	FALSE	FALSE	FALSE	FALSE	FALSE	FALSE	FALSE	FALSE	FALSE	FALSE	FALSE	FALSE	FALSE	FALSE	FALSE	FALSE	FALSE	FALSE	FALSE	TRUE	TRUE	FALSE	TRUE	FALSE	FALSE	FALSE	FALSE
B0523.1	kin-31	III:8671704-8673626	262.09	267.51	131.328	19.9636	95.5054	42.8079	220.309	52.759	2.05922	0.000191789	0.00815626		TRUE	FALSE	FALSE	FALSE	FALSE	TRUE	FALSE	FALSE	FALSE	TRUE	FALSE	FALSE	FALSE	FALSE	FALSE	FALSE	FALSE	FALSE	FALSE	FALSE	FALSE	FALSE	FALSE	FALSE	TRUE	FALSE	FALSE	FALSE	FALSE	FALSE	TRUE
T11B7.7	linc-97	IV:8845498-8846073	15.6188	12.7013	3.66454	1.39e-17	1.39e-17	1.39e-17	10.6616	1.39e-17	6.4329	0.000192146	0.00815666		FALSE	FALSE	FALSE	FALSE	FALSE	TRUE	FALSE	FALSE	FALSE	FALSE	FALSE	FALSE	FALSE	FALSE	FALSE	FALSE	FALSE	FALSE	FALSE	FALSE	FALSE	FALSE	FALSE	FALSE	FALSE	FALSE	FALSE	FALSE	FALSE	FALSE	FALSE
F26H9.8	uggt-2	I:9317736-9327212	304.934	399.318	186.729	63.828	139.758	86.6126	296.994	96.7329	1.6171	0.000194254	0.00821644		FALSE	FALSE	FALSE	FALSE	FALSE	TRUE	FALSE	FALSE	FALSE	FALSE	FALSE	FALSE	FALSE	FALSE	FALSE	FALSE	FALSE	FALSE	FALSE	FALSE	FALSE	FALSE	FALSE	FALSE	TRUE	FALSE	TRUE	FALSE	FALSE	FALSE	TRUE
Y39B6A.30	Y39B6A.30	V:19014637-19020062	415.047	424.687	188.587	56.5264	167.032	72.3619	342.773	98.6402	1.79568	0.000196408	0.00829258		TRUE	FALSE	FALSE	FALSE	FALSE	TRUE	FALSE	TRUE	FALSE	FALSE	FALSE	FALSE	FALSE	FALSE	FALSE	FALSE	FALSE	FALSE	FALSE	FALSE	FALSE	FALSE	FALSE	FALSE	TRUE	FALSE	FALSE	FALSE	FALSE	FALSE	TRUE
F01G10.5	F01G10.5	IV:10228100-10231060	327.367	325.108	152.915	33.5436	123.907	55.0374	268.463	70.8294	1.92033	0.000201439	0.00847452		FALSE	FALSE	FALSE	TRUE	FALSE	TRUE	FALSE	TRUE	FALSE	FALSE	FALSE	FALSE	FALSE	FALSE	FALSE	FALSE	FALSE	FALSE	FALSE	FALSE	FALSE	FALSE	FALSE	FALSE	FALSE	FALSE	FALSE	FALSE	FALSE	FALSE	TRUE
Y6E2A.9	sfxn-1.3	V:15726863-15728353	70.1908	65.4394	12.9887	8.34085	5.28165	6.11725	49.5396	6.57991	2.88948	0.00020304	0.00852657		FALSE	FALSE	FALSE	FALSE	FALSE	TRUE	FALSE	TRUE	FALSE	FALSE	FALSE	FALSE	FALSE	FALSE	FALSE	FALSE	FALSE	FALSE	FALSE	FALSE	FALSE	FALSE	FALSE	FALSE	TRUE	FALSE	TRUE	FALSE	FALSE	FALSE	TRUE
Y39B6A.47	nhr-145	V:19087715-19092661	332.176	523.275	508.907	215.285	178.794	171.176	454.786	188.419	1.27078	0.000205424	0.00861128		FALSE	FALSE	FALSE	FALSE	FALSE	FALSE	FALSE	FALSE	FALSE	FALSE	FALSE	TRUE	TRUE	FALSE	TRUE	FALSE	FALSE	TRUE	FALSE	FALSE	FALSE	FALSE	TRUE	TRUE	FALSE	FALSE	TRUE	TRUE	TRUE	FALSE	TRUE
C24H11.2	C24H11.2	III:11790536-11792245	308.831	492.098	104.047	48.1487	114.493	58.093	301.658	73.5783	2.03364	0.000211506	0.00883468		FALSE	FALSE	FALSE	TRUE	FALSE	TRUE	FALSE	TRUE	FALSE	FALSE	TRUE	FALSE	FALSE	FALSE	FALSE	FALSE	FALSE	FALSE	FALSE	FALSE	FALSE	FALSE	FALSE	FALSE	TRUE	FALSE	FALSE	FALSE	FALSE	FALSE	TRUE
B0361.11	B0361.11	III:7277604-7281217	296.161	381.737	221.496	92.0176	146.101	94.767	299.798	110.962	1.43297	0.000218563	0.00909785		FALSE	FALSE	FALSE	FALSE	FALSE	TRUE	FALSE	FALSE	FALSE	FALSE	FALSE	FALSE	FALSE	FALSE	FALSE	FALSE	FALSE	FALSE	FALSE	FALSE	FALSE	FALSE	FALSE	FALSE	TRUE	FALSE	TRUE	FALSE	FALSE	FALSE	TRUE
T02E1.6	T02E1.6	I:8211111-8212411	825.181	1014.34	412.978	141.192	399.444	184.434	750.834	241.69	1.63482	0.000218939	0.00909785		FALSE	FALSE	FALSE	TRUE	FALSE	TRUE	FALSE	FALSE	FALSE	FALSE	FALSE	FALSE	FALSE	FALSE	FALSE	FALSE	FALSE	FALSE	FALSE	FALSE	FALSE	FALSE	FALSE	FALSE	FALSE	FALSE	FALSE	FALSE	FALSE	FALSE	FALSE
T14D7.3	snb-6	II:8859071-8859623	340.001	531.135	163.22	53.3947	146.053	92.7209	344.785	97.3895	1.82247	0.000218968	0.00909785		FALSE	FALSE	FALSE	FALSE	FALSE	TRUE	FALSE	FALSE	FALSE	FALSE	FALSE	FALSE	FALSE	FALSE	FALSE	FALSE	FALSE	FALSE	FALSE	FALSE	FALSE	FALSE	FALSE	FALSE	FALSE	FALSE	FALSE	FALSE	FALSE	FALSE	TRUE
K08E7.4	K08E7.4	IV:12570601-12571053	169.591	112.271	36.4563	8.429	33.4801	9.1958	106.106	17.035	2.62936	0.000219363	0.00909814		FALSE	FALSE	FALSE	FALSE	FALSE	TRUE	FALSE	TRUE	FALSE	TRUE	FALSE	FALSE	FALSE	FALSE	FALSE	FALSE	FALSE	FALSE	FALSE	FALSE	FALSE	FALSE	FALSE	FALSE	FALSE	FALSE	FALSE	FALSE	FALSE	FALSE	TRUE
C25D7.1	melo-3	V:15036301-15036828	931.386	939.155	462.749	158.96	426.805	222.126	777.763	269.297	1.52969	0.000228008	0.00944003		FALSE	FALSE	FALSE	TRUE	FALSE	TRUE	FALSE	TRUE	FALSE	FALSE	FALSE	FALSE	FALSE	FALSE	FALSE	FALSE	FALSE	FALSE	FALSE	FALSE	FALSE	FALSE	FALSE	FALSE	FALSE	FALSE	FALSE	FALSE	FALSE	FALSE	FALSE
F14F7.7	F14F7.7	III:13030920-13031858	97.5022	55.638	22.3894	0.0306105	0.0348371	11.1505	58.5099	3.73863	3.91646	0.000229682	0.0094772		FALSE	FALSE	FALSE	TRUE	FALSE	FALSE	FALSE	TRUE	FALSE	FALSE	FALSE	TRUE	FALSE	FALSE	FALSE	FALSE	TRUE	FALSE	TRUE	FALSE	FALSE	FALSE	FALSE	FALSE	TRUE	TRUE	TRUE	FALSE	FALSE	FALSE	FALSE
AH6.2	sfxn-1.1	II:9517568-9518896	702.46	616.018	269.32	83.7087	266.914	105.988	529.266	152.203	1.79711	0.000229714	0.0094772		FALSE	FALSE	FALSE	FALSE	FALSE	TRUE	FALSE	TRUE	FALSE	FALSE	FALSE	FALSE	FALSE	TRUE	FALSE	FALSE	FALSE	FALSE	FALSE	FALSE	FALSE	FALSE	FALSE	FALSE	TRUE	FALSE	FALSE	FALSE	FALSE	FALSE	TRUE
ZK546.4	ZK546.4	II:4938056-4938602	442.301	594.57	245.864	115.027	202.88	135.518	427.578	151.141	1.49951	0.000234599	0.00966179		FALSE	FALSE	FALSE	TRUE	FALSE	TRUE	FALSE	FALSE	FALSE	FALSE	FALSE	FALSE	FALSE	FALSE	FALSE	FALSE	FALSE	FALSE	FALSE	FALSE	FALSE	FALSE	FALSE	FALSE	FALSE	FALSE	FALSE	FALSE	FALSE	FALSE	TRUE
B0261.6	B0261.6	I:5255447-5256923	2487.22	3028.3	1170.65	426.537	1313.26	458.516	2228.72	732.772	1.60461	0.000237794	0.0097421		FALSE	FALSE	FALSE	TRUE	FALSE	TRUE	FALSE	FALSE	FALSE	FALSE	FALSE	FALSE	FALSE	FALSE	FALSE	FALSE	FALSE	FALSE	FALSE	FALSE	FALSE	FALSE	FALSE	FALSE	TRUE	FALSE	TRUE	FALSE	FALSE	FALSE	TRUE
Y51A2B.4	Y51A2B.4	V:18386252-18389146	54.5639	70.329	26.1722	0.041541	10.4405	7.12602	50.355	5.86936	3.07095	0.000239352	0.0097675		FALSE	FALSE	FALSE	FALSE	FALSE	TRUE	FALSE	FALSE	FALSE	FALSE	FALSE	FALSE	FALSE	FALSE	FALSE	FALSE	FALSE	FALSE	FALSE	FALSE	FALSE	FALSE	FALSE	FALSE	FALSE	FALSE	FALSE	FALSE	FALSE	FALSE	TRUE
F57A8.6	F57A8.6	V:10071945-10073893	321.528	338.79	104.059	46.0333	103.924	25.5126	254.792	58.4899	2.12054	0.000240071	0.0097675		FALSE	FALSE	FALSE	FALSE	FALSE	TRUE	FALSE	FALSE	FALSE	FALSE	TRUE	FALSE	FALSE	FALSE	FALSE	FALSE	FALSE	FALSE	FALSE	FALSE	FALSE	FALSE	FALSE	FALSE	FALSE	FALSE	FALSE	FALSE	FALSE	FALSE	TRUE
C01B10.44	C01B10.44	IV:6623690-6624493	77.9292	114.26	56.2441	4.26011	29.2766	10.2059	82.8112	14.5809	2.49474	0.000240079	0.0097675		FALSE	FALSE	FALSE	TRUE	FALSE	TRUE	FALSE	FALSE	FALSE	FALSE	TRUE	FALSE	FALSE	FALSE	FALSE	FALSE	FALSE	FALSE	FALSE	FALSE	FALSE	FALSE	FALSE	TRUE	FALSE	FALSE	FALSE	FALSE	FALSE	FALSE	FALSE
Y53C12A.8	Y53C12A.8	II:9698279-9700432	30.1631	65.4471	45.0512	6.30788	10.5049	11.1996	46.8872	9.33747	2.31297	0.0002407	0.00977583		FALSE	FALSE	FALSE	FALSE	FALSE	TRUE	FALSE	FALSE	FALSE	FALSE	FALSE	FALSE	FALSE	FALSE	FALSE	FALSE	FALSE	FALSE	FALSE	FALSE	FALSE	FALSE	FALSE	FALSE	FALSE	FALSE	FALSE	FALSE	FALSE	FALSE	TRUE
K06B9.6	K06B9.6	IV:4196173-4196695	213.363	203.056	179.293	94.0004	67.3177	48.9301	198.571	70.0828	1.50108	0.000243525	0.00987349		FALSE	FALSE	FALSE	TRUE	TRUE	FALSE	FALSE	TRUE	FALSE	FALSE	FALSE	FALSE	TRUE	FALSE	FALSE	FALSE	TRUE	FALSE	TRUE	FALSE	FALSE	TRUE	FALSE	FALSE	TRUE	TRUE	TRUE	FALSE	TRUE	FALSE	FALSE
F55A11.11	F55A11.11	V:11783379-11784563	1065.81	1387.27	515.309	151.661	517.225	271.027	989.464	313.305	1.65866	0.00024727	0.0100081		FALSE	FALSE	FALSE	TRUE	FALSE	TRUE	FALSE	FALSE	FALSE	FALSE	FALSE	FALSE	FALSE	FALSE	FALSE	FALSE	FALSE	FALSE	FALSE	FALSE	FALSE	FALSE	FALSE	FALSE	FALSE	FALSE	FALSE	FALSE	FALSE	FALSE	TRUE
T07C12.11	madf-4	V:9960872-9962474	163.653	155.2	238.559	68.9783	73.5911	55.0327	185.804	65.8674	1.49472	0.000248635	0.010046		FALSE	FALSE	FALSE	FALSE	FALSE	FALSE	FALSE	FALSE	FALSE	FALSE	FALSE	TRUE	TRUE	FALSE	FALSE	FALSE	FALSE	TRUE	FALSE	FALSE	FALSE	FALSE	FALSE	TRUE	FALSE	TRUE	FALSE	FALSE	TRUE	FALSE	FALSE
F59A6.4	F59A6.4	II:5005091-5008068	784.26	935.258	485.299	134.924	420.445	161.008	734.939	238.792	1.62137	0.000249601	0.0100677		TRUE	FALSE	FALSE	FALSE	FALSE	TRUE	FALSE	TRUE	FALSE	FALSE	FALSE	FALSE	FALSE	FALSE	FALSE	FALSE	FALSE	FALSE	FALSE	FALSE	FALSE	FALSE	FALSE	FALSE	TRUE	FALSE	TRUE	FALSE	FALSE	FALSE	TRUE
C33H5.16	C33H5.16	IV:7801825-7803347	159.795	167.939	74.9893	11.5847	54.4834	17.3463	134.241	27.8048	2.26584	0.000251401	0.0101229		TRUE	FALSE	FALSE	FALSE	FALSE	TRUE	FALSE	FALSE	FALSE	FALSE	FALSE	FALSE	FALSE	FALSE	FALSE	FALSE	FALSE	FALSE	FALSE	FALSE	FALSE	FALSE	FALSE	FALSE	TRUE	FALSE	TRUE	FALSE	FALSE	FALSE	TRUE
ZK849.6	ZK849.6	I:14198612-14199058	241.638	249.947	89.9883	35.5973	80.8463	38.737	193.858	51.7269	1.90344	0.000251957	0.0101279		FALSE	FALSE	FALSE	FALSE	FALSE	TRUE	FALSE	TRUE	FALSE	FALSE	FALSE	FALSE	FALSE	FALSE	FALSE	FALSE	FALSE	FALSE	FALSE	FALSE	FALSE	FALSE	FALSE	FALSE	TRUE	FALSE	TRUE	FALSE	FALSE	FALSE	TRUE
Y18H1A.15	Y18H1A.15	I:731068-736552	132.532	94.6855	75.0364	14.6895	41.9039	12.2554	100.751	22.9496	2.12816	0.000254137	0.0101981		TRUE	FALSE	FALSE	FALSE	FALSE	TRUE	FALSE	TRUE	FALSE	FALSE	FALSE	FALSE	FALSE	FALSE	FALSE	FALSE	FALSE	FALSE	FALSE	FALSE	FALSE	FALSE	FALSE	FALSE	FALSE	FALSE	FALSE	FALSE	FALSE	FALSE	TRUE
ZC477.1	ssq-3	IV:7111632-7112861	487.123	619.952	231.768	85.7856	223.833	101.908	446.281	137.176	1.70101	0.000262359	0.0105061		TRUE	FALSE	FALSE	TRUE	FALSE	TRUE	FALSE	FALSE	FALSE	FALSE	FALSE	FALSE	FALSE	FALSE	FALSE	FALSE	FALSE	FALSE	FALSE	FALSE	FALSE	FALSE	FALSE	FALSE	TRUE	FALSE	TRUE	FALSE	FALSE	FALSE	FALSE
T16G1.13	T16G1.13	V:12949939-12950248	185.146	150.348	75.9269	32.4172	53.5195	18.3721	137.141	34.7696	1.976	0.000263071	0.0105061		FALSE	FALSE	FALSE	FALSE	FALSE	TRUE	FALSE	FALSE	FALSE	FALSE	FALSE	FALSE	FALSE	FALSE	FALSE	FALSE	FALSE	FALSE	FALSE	FALSE	FALSE	FALSE	FALSE	FALSE	FALSE	FALSE	FALSE	FALSE	FALSE	FALSE	TRUE
M88.3	M88.3	III:4543574-4545001	798.916	649.204	288.095	120.28	275.418	183.399	578.739	193.032	1.58342	0.000263157	0.0105061		FALSE	FALSE	FALSE	FALSE	FALSE	TRUE	FALSE	FALSE	FALSE	TRUE	FALSE	FALSE	FALSE	FALSE	FALSE	FALSE	FALSE	FALSE	FALSE	FALSE	FALSE	FALSE	FALSE	FALSE	TRUE	FALSE	TRUE	FALSE	FALSE	FALSE	TRUE
ZC376.8	ZC376.8	V:14180247-14181535	55.5556	52.7324	26.1871	0.0399045	8.36783	8.13574	44.825	5.51449	2.99168	0.000265758	0.010592		FALSE	FALSE	FALSE	TRUE	FALSE	TRUE	FALSE	FALSE	FALSE	TRUE	FALSE	FALSE	FALSE	FALSE	FALSE	FALSE	FALSE	FALSE	FALSE	FALSE	FALSE	FALSE	FALSE	FALSE	FALSE	FALSE	FALSE	FALSE	FALSE	FALSE	TRUE
ZK795.2	ZK795.2	IV:12557074-12558958	872.916	1110.02	440.204	184.033	435.228	222.129	807.712	280.463	1.52561	0.000268418	0.0106799		FALSE	FALSE	FALSE	TRUE	FALSE	TRUE	FALSE	FALSE	FALSE	FALSE	FALSE	TRUE	TRUE	TRUE	FALSE	FALSE	FALSE	TRUE	FALSE	TRUE	FALSE	FALSE	FALSE	TRUE	FALSE	FALSE	TRUE	TRUE	TRUE	FALSE	TRUE
F37H8.3	bigr-1	II:11181654-11183147	1442.84	1265.18	1290.01	842.389	592.106	610.301	1332.68	681.599	0.967226	0.000278893	0.0110432		FALSE	FALSE	FALSE	FALSE	FALSE	TRUE	FALSE	FALSE	FALSE	FALSE	FALSE	TRUE	FALSE	FALSE	TRUE	FALSE	FALSE	TRUE	FALSE	FALSE	TRUE	TRUE	TRUE	TRUE	FALSE	TRUE	FALSE	TRUE	TRUE	TRUE	FALSE
F52F12.5	F52F12.5	I:9921211-9921938	441.362	419.804	166.039	55.4767	165.956	57.0878	342.401	92.84	1.88139	0.000278961	0.0110432		FALSE	FALSE	FALSE	TRUE	FALSE	TRUE	FALSE	FALSE	FALSE	TRUE	FALSE	FALSE	FALSE	FALSE	FALSE	FALSE	FALSE	FALSE	FALSE	FALSE	FALSE	FALSE	FALSE	FALSE	TRUE	FALSE	TRUE	FALSE	FALSE	FALSE	TRUE
T21G5.1	T21G5.1	I:6874304-6876928	866.102	1076.83	379.164	114.026	405.693	134.522	774.031	218.08	1.82689	0.000283147	0.01119		FALSE	FALSE	FALSE	FALSE	FALSE	TRUE	FALSE	FALSE	FALSE	FALSE	FALSE	FALSE	FALSE	FALSE	FALSE	FALSE	FALSE	FALSE	FALSE	FALSE	FALSE	FALSE	FALSE	FALSE	FALSE	FALSE	FALSE	FALSE	FALSE	FALSE	TRUE
Y76A2A.1	tag-164	III:13459558-13460644	959.647	920.607	399.828	109.853	401.521	180.357	760.027	230.577	1.72022	0.000288582	0.0113475		FALSE	FALSE	FALSE	FALSE	FALSE	TRUE	FALSE	FALSE	FALSE	FALSE	FALSE	FALSE	FALSE	FALSE	FALSE	FALSE	FALSE	FALSE	FALSE	FALSE	FALSE	FALSE	FALSE	FALSE	TRUE	FALSE	TRUE	FALSE	FALSE	FALSE	TRUE
C36E6.8	C36E6.8	X:17438619-17439696	144.182	155.225	138.935	46.0158	58.8673	51.9633	146.114	52.2821	1.48061	0.00029497	0.0115793		FALSE	FALSE	FALSE	FALSE	FALSE	TRUE	FALSE	FALSE	FALSE	FALSE	FALSE	FALSE	FALSE	FALSE	FALSE	FALSE	FALSE	FALSE	FALSE	FALSE	FALSE	FALSE	FALSE	TRUE	FALSE	FALSE	TRUE	FALSE	FALSE	FALSE	FALSE
F23B2.7	F23B2.7	IV:9150491-9152043	184.15	215.791	68.3905	14.723	60.8235	26.5073	156.11	34.0179	2.19375	0.000295643	0.0115863		FALSE	FALSE	FALSE	TRUE	FALSE	TRUE	FALSE	FALSE	FALSE	FALSE	FALSE	FALSE	FALSE	FALSE	FALSE	FALSE	FALSE	FALSE	FALSE	FALSE	FALSE	FALSE	FALSE	FALSE	TRUE	FALSE	TRUE	FALSE	FALSE	FALSE	TRUE
C18A3.7	C18A3.7	II:5729591-5730422	467.666	437.373	182.943	72.1942	178.629	87.6414	362.661	112.821	1.68346	0.000314969	0.0122822		FALSE	FALSE	FALSE	TRUE	FALSE	TRUE	FALSE	FALSE	FALSE	FALSE	FALSE	FALSE	FALSE	FALSE	FALSE	FALSE	FALSE	FALSE	FALSE	FALSE	FALSE	FALSE	FALSE	FALSE	TRUE	FALSE	TRUE	FALSE	FALSE	FALSE	TRUE
T21C12.8	T21C12.8	III:10551102-10552989	253.303	259.683	214.965	56.514	123.994	83.5514	242.65	88.0199	1.46173	0.00032609	0.0126528		FALSE	FALSE	FALSE	FALSE	FALSE	FALSE	FALSE	FALSE	FALSE	FALSE	FALSE	FALSE	FALSE	FALSE	FALSE	FALSE	FALSE	FALSE	FALSE	FALSE	FALSE	FALSE	FALSE	FALSE	FALSE	FALSE	FALSE	FALSE	FALSE	FALSE	TRUE
ZK892.5	ZK892.5	II:10008231-10009381	760.897	847.407	289.025	110.87	323.671	89.6997	632.443	174.747	1.85487	0.000327568	0.0126811		FALSE	FALSE	FALSE	TRUE	FALSE	TRUE	FALSE	FALSE	FALSE	FALSE	FALSE	FALSE	FALSE	FALSE	FALSE	FALSE	FALSE	FALSE	FALSE	FALSE	FALSE	FALSE	FALSE	FALSE	TRUE	FALSE	TRUE	FALSE	FALSE	FALSE	TRUE
C15A11.6	col-62	I:7403341-7404352	1436.01	1843.16	840.184	488.161	788.645	540.001	1373.12	605.602	1.18084	0.000328335	0.0126811		FALSE	FALSE	FALSE	FALSE	FALSE	TRUE	FALSE	FALSE	TRUE	FALSE	FALSE	FALSE	FALSE	FALSE	FALSE	FALSE	FALSE	FALSE	FALSE	FALSE	FALSE	FALSE	FALSE	FALSE	FALSE	FALSE	FALSE	FALSE	FALSE	FALSE	FALSE
W03B1.9	W03B1.9	IV:4352618-4356979	258.191	282.163	116.291	41.8649	101.83	31.6196	218.882	58.4381	1.90288	0.000328485	0.0126811		FALSE	FALSE	FALSE	FALSE	FALSE	TRUE	FALSE	FALSE	FALSE	FALSE	TRUE	FALSE	FALSE	FALSE	FALSE	FALSE	FALSE	FALSE	FALSE	FALSE	FALSE	FALSE	FALSE	FALSE	FALSE	FALSE	FALSE	FALSE	FALSE	FALSE	TRUE
F08A8.5	F08A8.5	I:12954012-12957902	164.602	369.073	212.139	65.89	62.1037	116.111	248.605	81.3683	1.60963	0.00032898	0.0126811		FALSE	TRUE	FALSE	FALSE	FALSE	TRUE	FALSE	FALSE	FALSE	FALSE	FALSE	FALSE	TRUE	FALSE	FALSE	FALSE	TRUE	FALSE	FALSE	FALSE	FALSE	TRUE	FALSE	TRUE	TRUE	FALSE	TRUE	TRUE	TRUE	FALSE	FALSE
F45E6.1	F45E6.1	X:12475659-12477441	16.6133	5.83557	5.57358	1.39e-17	1.39e-17	1.39e-17	9.34082	1.39e-17	6.24438	0.000335157	0.012877		FALSE	FALSE	FALSE	FALSE	FALSE	TRUE	FALSE	FALSE	FALSE	FALSE	FALSE	FALSE	FALSE	FALSE	FALSE	FALSE	FALSE	FALSE	FALSE	FALSE	FALSE	FALSE	FALSE	FALSE	FALSE	FALSE	FALSE	FALSE	FALSE	FALSE	FALSE
C03C11.1	C03C11.1	I:10014731-10015497	122.785	108.373	58.1024	27.1801	22.1236	32.5908	96.4201	27.2981	1.81566	0.000346601	0.0132732		FALSE	FALSE	FALSE	TRUE	FALSE	TRUE	FALSE	FALSE	FALSE	FALSE	FALSE	FALSE	FALSE	FALSE	FALSE	FALSE	FALSE	FALSE	FALSE	FALSE	FALSE	FALSE	FALSE	FALSE	TRUE	FALSE	TRUE	FALSE	FALSE	FALSE	TRUE
C24G7.1	delm-2	I:4109407-4112385	9.74553	3.87554	13.213	1.39e-17	1.39e-17	1.39e-17	8.94468	1.39e-17	6.18151	0.000353778	0.013526		FALSE	FALSE	FALSE	FALSE	FALSE	TRUE	FALSE	FALSE	FALSE	FALSE	FALSE	FALSE	FALSE	FALSE	FALSE	FALSE	FALSE	FALSE	FALSE	FALSE	FALSE	FALSE	FALSE	FALSE	FALSE	FALSE	FALSE	FALSE	FALSE	FALSE	FALSE
C25E10.1	nhr-30	V:9045171-9047584	63.3258	84.9718	36.5114	0.0499811	15.6565	8.15142	61.603	7.95263	2.9308	0.000355783	0.0135805		FALSE	FALSE	FALSE	FALSE	FALSE	TRUE	FALSE	FALSE	FALSE	FALSE	FALSE	FALSE	FALSE	FALSE	FALSE	FALSE	FALSE	FALSE	FALSE	FALSE	FALSE	FALSE	FALSE	FALSE	FALSE	FALSE	FALSE	FALSE	FALSE	FALSE	FALSE
F48C1.9	F48C1.9	I:5332247-5332781	15.6316	3.87436	8.43101	1.39e-17	1.39e-17	1.39e-17	9.31232	1.39e-17	6.23969	0.000356446	0.0135837		FALSE	FALSE	FALSE	TRUE	FALSE	TRUE	FALSE	FALSE	FALSE	FALSE	FALSE	FALSE	FALSE	FALSE	FALSE	FALSE	FALSE	FALSE	FALSE	FALSE	FALSE	FALSE	FALSE	FALSE	FALSE	FALSE	FALSE	FALSE	FALSE	FALSE	FALSE
ZK1025.10	nhr-245	I:11477822-11480071	8.75173	2.8903	21.7616	1.39e-17	1.39e-17	1.39e-17	11.1345	1.39e-17	6.49153	0.000359349	0.01365		FALSE	FALSE	FALSE	FALSE	FALSE	FALSE	FALSE	FALSE	FALSE	FALSE	FALSE	TRUE	FALSE	FALSE	TRUE	FALSE	TRUE	FALSE	TRUE	FALSE	TRUE	FALSE	TRUE	TRUE	FALSE	TRUE	TRUE	TRUE	TRUE	FALSE	TRUE
F54A3.4	cbs-2	II:2220432-2223540	229.94	237.248	113.487	31.4401	86.1189	55.0229	193.559	57.5273	1.74819	0.00036904	0.0139729		FALSE	TRUE	FALSE	FALSE	FALSE	TRUE	FALSE	FALSE	FALSE	FALSE	FALSE	FALSE	FALSE	FALSE	FALSE	FALSE	FALSE	FALSE	FALSE	FALSE	FALSE	FALSE	FALSE	FALSE	FALSE	FALSE	FALSE	FALSE	FALSE	FALSE	FALSE
W02B12.7	klp-17	II:11465939-11467641	493.98	376.826	219.583	61.7548	194.35	72.3676	363.463	109.491	1.72982	0.000373321	0.0140693		FALSE	FALSE	FALSE	FALSE	FALSE	TRUE	FALSE	FALSE	FALSE	FALSE	FALSE	FALSE	FALSE	FALSE	FALSE	FALSE	FALSE	FALSE	FALSE	FALSE	FALSE	FALSE	FALSE	FALSE	TRUE	FALSE	TRUE	FALSE	FALSE	FALSE	TRUE
C54D10.4	C54D10.4	V:12418590-12420944	445.247	520.379	140.668	78.4463	166.013	72.3657	368.765	105.608	1.80273	0.000373382	0.0140693		FALSE	FALSE	FALSE	TRUE	FALSE	TRUE	FALSE	FALSE	FALSE	FALSE	FALSE	FALSE	FALSE	FALSE	FALSE	FALSE	FALSE	FALSE	FALSE	FALSE	FALSE	FALSE	FALSE	FALSE	TRUE	FALSE	TRUE	FALSE	FALSE	FALSE	TRUE
C01G10.14	C01G10.14	V:15105376-15105927	527.074	597.487	254.308	38.7912	231.074	66.2597	459.623	112.042	2.03498	0.000374622	0.0140934		FALSE	FALSE	FALSE	TRUE	FALSE	TRUE	FALSE	FALSE	FALSE	FALSE	FALSE	FALSE	FALSE	FALSE	FALSE	FALSE	FALSE	FALSE	FALSE	FALSE	FALSE	FALSE	FALSE	FALSE	TRUE	FALSE	TRUE	FALSE	FALSE	FALSE	TRUE
Y37F4.5	Y37F4.5	I:10861193-10863564	197.772	221.622	147.337	38.7353	97.6317	34.6717	188.91	57.0129	1.72623	0.000378279	0.0142082		FALSE	FALSE	FALSE	FALSE	FALSE	TRUE	FALSE	FALSE	FALSE	FALSE	FALSE	FALSE	FALSE	FALSE	FALSE	FALSE	FALSE	FALSE	FALSE	FALSE	FALSE	FALSE	FALSE	FALSE	FALSE	FALSE	FALSE	FALSE	FALSE	FALSE	TRUE
ZK84.5	ZK84.5	II:6016256-6016524	253.319	255.791	141.67	58.5534	103.964	30.6052	216.927	64.3742	1.75078	0.000382036	0.0143229		TRUE	FALSE	FALSE	TRUE	FALSE	TRUE	FALSE	FALSE	FALSE	FALSE	FALSE	FALSE	FALSE	FALSE	FALSE	FALSE	FALSE	FALSE	FALSE	FALSE	FALSE	FALSE	FALSE	FALSE	FALSE	FALSE	FALSE	FALSE	FALSE	FALSE	TRUE
R04B5.11	R04B5.11	V:10090708-10091275	104.27	109.37	38.3569	12.5749	29.3033	6.14478	83.9989	16.0077	2.38222	0.000386495	0.0144378		FALSE	FALSE	FALSE	FALSE	FALSE	TRUE	FALSE	FALSE	FALSE	FALSE	FALSE	FALSE	FALSE	FALSE	FALSE	FALSE	FALSE	FALSE	FALSE	FALSE	FALSE	FALSE	FALSE	FALSE	FALSE	FALSE	FALSE	FALSE	FALSE	FALSE	TRUE
F28H1.5	F28H1.5	I:3978493-3979723	195.836	232.384	85.3019	19.9461	75.5254	27.5341	171.174	41.0019	2.05812	0.000386854	0.0144378		FALSE	FALSE	FALSE	FALSE	FALSE	TRUE	FALSE	FALSE	FALSE	FALSE	FALSE	FALSE	FALSE	FALSE	FALSE	FALSE	FALSE	FALSE	FALSE	FALSE	FALSE	FALSE	FALSE	FALSE	FALSE	FALSE	FALSE	FALSE	FALSE	FALSE	TRUE
C45B11.8	C45B11.8	V:11040328-11041473	263.078	254.824	90.9236	41.7881	63.9886	5.14113	202.942	36.9726	2.45197	0.000389085	0.014498		FALSE	FALSE	FALSE	FALSE	FALSE	TRUE	FALSE	FALSE	FALSE	FALSE	FALSE	FALSE	FALSE	FALSE	FALSE	FALSE	FALSE	FALSE	FALSE	FALSE	FALSE	FALSE	FALSE	FALSE	FALSE	FALSE	FALSE	FALSE	FALSE	FALSE	TRUE
T13H10.1	kin-5	IV:9967078-9969181	1284.05	1590.33	465.526	222.714	585.592	282.243	1113.3	363.516	1.6144	0.000393097	0.0146243		FALSE	FALSE	FALSE	FALSE	FALSE	TRUE	FALSE	TRUE	FALSE	FALSE	FALSE	FALSE	FALSE	FALSE	FALSE	FALSE	FALSE	FALSE	FALSE	FALSE	FALSE	FALSE	FALSE	FALSE	FALSE	FALSE	TRUE	FALSE	FALSE	FALSE	FALSE
F56D6.7	srz-62	IV:3900571-3902326	16.6063	10.741	2.7231	1.39e-17	1.39e-17	1.39e-17	10.0235	1.39e-17	6.34484	0.000401156	0.0149005		FALSE	FALSE	FALSE	FALSE	FALSE	FALSE	FALSE	FALSE	FALSE	FALSE	FALSE	FALSE	FALSE	FALSE	FALSE	FALSE	FALSE	FALSE	FALSE	FALSE	FALSE	FALSE	FALSE	FALSE	FALSE	FALSE	FALSE	FALSE	FALSE	FALSE	FALSE
C28C12.1	C28C12.1	IV:8501482-8502983	125.662	168.911	121.075	14.731	56.6868	43.8011	138.549	38.4063	1.84741	0.000405104	0.0149997		FALSE	FALSE	FALSE	FALSE	FALSE	TRUE	FALSE	FALSE	FALSE	FALSE	FALSE	FALSE	TRUE	TRUE	TRUE	FALSE	FALSE	FALSE	TRUE	FALSE	TRUE	TRUE	FALSE	TRUE	TRUE	TRUE	TRUE	TRUE	TRUE	FALSE	FALSE
F54C1.8	F54C1.8	I:5004960-5006029	394.57	515.497	189.518	74.2896	176.559	112.081	366.528	120.977	1.59816	0.00041415	0.0153105		FALSE	FALSE	FALSE	FALSE	FALSE	TRUE	FALSE	FALSE	FALSE	FALSE	FALSE	FALSE	FALSE	FALSE	FALSE	FALSE	FALSE	FALSE	FALSE	FALSE	FALSE	FALSE	TRUE	FALSE	TRUE	FALSE	FALSE	FALSE	FALSE	FALSE	FALSE
F35H10.2	F35H10.2	IV:8329225-8329866	661.522	712.678	314.398	96.2588	295.359	173.213	562.866	188.277	1.57926	0.000415184	0.0153246		FALSE	FALSE	FALSE	TRUE	FALSE	TRUE	FALSE	TRUE	FALSE	FALSE	FALSE	FALSE	FALSE	FALSE	FALSE	FALSE	FALSE	FALSE	FALSE	FALSE	FALSE	FALSE	FALSE	FALSE	FALSE	FALSE	FALSE	FALSE	FALSE	FALSE	TRUE
F57G8.7	F57G8.7	V:16329370-16330242	49.7487	25.364	17.7426	3.15852	4.21577	6.10388	30.9518	4.49272	2.75103	0.00041789	0.0154003		FALSE	FALSE	FALSE	FALSE	FALSE	TRUE	FALSE	FALSE	FALSE	FALSE	FALSE	FALSE	FALSE	FALSE	FALSE	FALSE	FALSE	FALSE	FALSE	FALSE	FALSE	FALSE	FALSE	FALSE	FALSE	FALSE	FALSE	FALSE	FALSE	FALSE	FALSE
B0207.1	B0207.1	I:5965062-5967211	57.4773	86.9392	28.0413	0.0328198	12.4488	0.0138718	57.4859	4.16515	3.73917	0.000421331	0.0155027		FALSE	FALSE	FALSE	FALSE	FALSE	TRUE	FALSE	FALSE	FALSE	FALSE	FALSE	FALSE	FALSE	FALSE	FALSE	FALSE	FALSE	FALSE	FALSE	FALSE	FALSE	FALSE	FALSE	FALSE	FALSE	FALSE	FALSE	FALSE	FALSE	FALSE	TRUE
T25B9.5	T25B9.5	IV:10752430-10754589	80.8452	125.975	67.5244	8.44591	33.5533	23.4302	91.4482	21.8098	2.06146	0.000425701	0.015639		FALSE	FALSE	FALSE	TRUE	FALSE	TRUE	FALSE	TRUE	FALSE	FALSE	FALSE	FALSE	FALSE	FALSE	FALSE	FALSE	FALSE	FALSE	FALSE	FALSE	FALSE	FALSE	FALSE	FALSE	FALSE	FALSE	FALSE	FALSE	FALSE	FALSE	TRUE
C25G4.6	smz-1	IV:12455117-12456200	5606.72	5491.31	1873.85	877.027	2612.05	1121.78	4323.96	1536.95	1.4922	0.000429387	0.0157401		TRUE	FALSE	FALSE	TRUE	FALSE	TRUE	FALSE	FALSE	FALSE	FALSE	FALSE	FALSE	FALSE	FALSE	FALSE	FALSE	FALSE	FALSE	FALSE	FALSE	FALSE	FALSE	FALSE	FALSE	TRUE	FALSE	TRUE	FALSE	TRUE	FALSE	TRUE
F30F8.2	glna-3	I:7826441-7831629	1333.72	1335.49	1064.64	535.182	818.083	493.142	1244.62	615.469	1.01585	0.000429792	0.0157401		FALSE	FALSE	FALSE	FALSE	FALSE	TRUE	FALSE	FALSE	FALSE	FALSE	FALSE	FALSE	FALSE	FALSE	FALSE	FALSE	FALSE	FALSE	FALSE	FALSE	FALSE	FALSE	FALSE	FALSE	FALSE	FALSE	FALSE	FALSE	FALSE	FALSE	FALSE
T06D4.4	nep-20	II:3391964-3395031	171.465	245.088	85.3045	17.8541	73.3902	19.3915	167.286	36.8786	2.17724	0.000431598	0.0157816		FALSE	FALSE	FALSE	FALSE	FALSE	TRUE	FALSE	FALSE	FALSE	FALSE	FALSE	FALSE	FALSE	FALSE	FALSE	FALSE	FALSE	TRUE	FALSE	FALSE	FALSE	FALSE	FALSE	FALSE	FALSE	FALSE	FALSE	FALSE	FALSE	FALSE	FALSE
T16G12.7	T16G12.7	III:10038543-10040176	468.653	389.531	156.646	37.7279	163.795	43.8477	338.277	81.7902	2.04629	0.000436436	0.0159336		FALSE	FALSE	FALSE	FALSE	FALSE	TRUE	FALSE	FALSE	FALSE	FALSE	FALSE	FALSE	FALSE	FALSE	FALSE	FALSE	FALSE	FALSE	FALSE	FALSE	FALSE	FALSE	FALSE	FALSE	TRUE	FALSE	TRUE	FALSE	FALSE	FALSE	TRUE
R105.1	R105.1	IV:4633697-4637944	875.856	917.686	381.05	170.445	397.377	213.976	724.864	260.599	1.47543	0.000440074	0.0160415		FALSE	FALSE	FALSE	FALSE	FALSE	TRUE	FALSE	FALSE	FALSE	FALSE	FALSE	FALSE	FALSE	FALSE	FALSE	FALSE	FALSE	FALSE	FALSE	FALSE	FALSE	FALSE	FALSE	FALSE	FALSE	FALSE	FALSE	FALSE	FALSE	FALSE	TRUE
C04F12.16	C04F12.16	I:9704952-9705293	167.612	146.454	55.2505	9.49925	45.0817	25.4759	123.105	26.6856	2.2001	0.000442402	0.0161014		FALSE	FALSE	TRUE	TRUE	FALSE	TRUE	FALSE	FALSE	FALSE	FALSE	FALSE	FALSE	FALSE	FALSE	FALSE	FALSE	FALSE	FALSE	FALSE	FALSE	FALSE	FALSE	FALSE	FALSE	TRUE	FALSE	TRUE	FALSE	FALSE	FALSE	TRUE
T10E9.9	acdh-4	I:6546677-6548590	940.15	936.221	536.001	306.285	442.682	337.247	804.124	362.071	1.15086	0.000448588	0.0163013		TRUE	FALSE	FALSE	FALSE	FALSE	TRUE	FALSE	FALSE	FALSE	FALSE	FALSE	FALSE	FALSE	FALSE	FALSE	FALSE	FALSE	FALSE	FALSE	FALSE	FALSE	FALSE	TRUE	FALSE	FALSE	FALSE	FALSE	FALSE	FALSE	FALSE	TRUE
C01G12.13	C01G12.13	II:14576957-14578075	82.7942	134.77	61.8727	4.2682	35.5658	12.2444	93.1456	17.3595	2.4143	0.000453744	0.0164631		FALSE	FALSE	FALSE	FALSE	FALSE	TRUE	FALSE	TRUE	FALSE	TRUE	FALSE	FALSE	FALSE	FALSE	FALSE	FALSE	FALSE	FALSE	FALSE	FALSE	FALSE	FALSE	FALSE	FALSE	TRUE	FALSE	TRUE	FALSE	FALSE	FALSE	TRUE
C27B7.6	C27B7.6	IV:8903222-8906205	243.57	275.326	136.029	24.1441	103.938	52.9915	218.308	60.3577	1.85244	0.000457254	0.0165649		FALSE	FALSE	FALSE	TRUE	FALSE	TRUE	FALSE	FALSE	FALSE	FALSE	FALSE	FALSE	FALSE	FALSE	FALSE	FALSE	FALSE	FALSE	FALSE	FALSE	FALSE	FALSE	FALSE	FALSE	TRUE	FALSE	TRUE	FALSE	FALSE	FALSE	TRUE
C48E7.8	oac-9	I:6265691-6269073	765.768	843.5	303.112	146.397	340.564	144.705	637.46	210.555	1.59756	0.000458851	0.0165971		FALSE	FALSE	FALSE	FALSE	FALSE	TRUE	FALSE	FALSE	FALSE	FALSE	FALSE	FALSE	FALSE	FALSE	FALSE	FALSE	FALSE	FALSE	FALSE	FALSE	FALSE	FALSE	FALSE	FALSE	FALSE	FALSE	FALSE	FALSE	FALSE	FALSE	FALSE
Y50E8A.9	scrm-7	V:14778334-14779714	284.485	337.81	154.799	53.3826	123.988	82.5323	259.032	86.6345	1.57869	0.000460232	0.0166215		FALSE	FALSE	FALSE	TRUE	FALSE	TRUE	FALSE	FALSE	FALSE	FALSE	FALSE	FALSE	FALSE	FALSE	FALSE	FALSE	FALSE	FALSE	FALSE	FALSE	FALSE	FALSE	FALSE	FALSE	FALSE	FALSE	TRUE	FALSE	FALSE	FALSE	TRUE
K09E4.1	K09E4.1	II:14137830-14140069	770.626	997.758	321.887	119.243	373.108	126.371	696.757	206.241	1.75567	0.00046268	0.0166842		TRUE	FALSE	FALSE	TRUE	FALSE	TRUE	FALSE	TRUE	FALSE	FALSE	FALSE	FALSE	FALSE	FALSE	FALSE	FALSE	FALSE	FALSE	FALSE	FALSE	FALSE	FALSE	FALSE	FALSE	FALSE	FALSE	FALSE	FALSE	FALSE	FALSE	FALSE
F54H12.7	F54H12.7	III:7969336-7970286	1194.45	1096.33	387.602	137.026	466.738	227.221	892.793	276.995	1.68798	0.000463587	0.0166913		FALSE	FALSE	FALSE	TRUE	FALSE	TRUE	FALSE	FALSE	FALSE	FALSE	FALSE	FALSE	FALSE	FALSE	FALSE	FALSE	FALSE	FALSE	FALSE	FALSE	FALSE	FALSE	FALSE	FALSE	TRUE	FALSE	TRUE	FALSE	FALSE	FALSE	TRUE
ZK697.7	srab-25	V:1738927-1741157	7.79236	5.84354	9.41464	1.39e-17	1.39e-17	1.39e-17	7.68351	1.39e-17	5.96648	0.000470974	0.0169313		FALSE	FALSE	FALSE	FALSE	FALSE	FALSE	FALSE	FALSE	FALSE	FALSE	FALSE	FALSE	FALSE	FALSE	FALSE	FALSE	FALSE	FALSE	FALSE	FALSE	FALSE	FALSE	FALSE	FALSE	FALSE	FALSE	FALSE	FALSE	FALSE	FALSE	FALSE
F49F1.12	F49F1.12	IV:4141743-4143019	62.4052	39.0412	23.3674	3.17933	12.5227	4.08985	41.6046	6.59728	2.63393	0.000477563	0.0171157		FALSE	FALSE	FALSE	FALSE	FALSE	TRUE	FALSE	FALSE	FALSE	TRUE	FALSE	FALSE	FALSE	FALSE	FALSE	FALSE	FALSE	FALSE	FALSE	FALSE	FALSE	FALSE	FALSE	FALSE	TRUE	FALSE	TRUE	FALSE	FALSE	FALSE	TRUE
T21D11.1	zmp-6	III:7245482-7247784	3.86625	7.8026	14.1775	1.39e-17	1.39e-17	1.39e-17	8.61547	1.39e-17	6.12774	0.000485746	0.0173787		FALSE	FALSE	FALSE	FALSE	FALSE	TRUE	FALSE	FALSE	FALSE	FALSE	FALSE	FALSE	FALSE	FALSE	FALSE	FALSE	FALSE	FALSE	FALSE	FALSE	FALSE	FALSE	FALSE	FALSE	FALSE	FALSE	FALSE	FALSE	FALSE	FALSE	FALSE
R01H10.5	rip-1	III:10257181-10258736	146.102	221.618	215.971	70.0456	70.4766	83.5368	194.564	74.6863	1.37986	0.000486381	0.0173787		FALSE	FALSE	FALSE	FALSE	FALSE	FALSE	FALSE	FALSE	FALSE	FALSE	FALSE	FALSE	FALSE	FALSE	FALSE	TRUE	FALSE	TRUE	FALSE	TRUE	FALSE	FALSE	FALSE	FALSE	FALSE	FALSE	FALSE	TRUE	FALSE	TRUE	FALSE
C03E10.6	clec-222	V:11271351-11272469	1221.67	1393.09	1172.64	868.469	443.858	499.253	1262.47	603.86	1.06382	0.000500382	0.0177977		FALSE	FALSE	FALSE	FALSE	FALSE	TRUE	FALSE	TRUE	FALSE	FALSE	FALSE	FALSE	FALSE	FALSE	FALSE	FALSE	FALSE	FALSE	FALSE	FALSE	FALSE	FALSE	FALSE	FALSE	FALSE	FALSE	FALSE	FALSE	FALSE	FALSE	FALSE
Y47D3A.13	Y47D3A.13	III:11223446-11224103	1426.33	1188.09	391.349	254.042	518.305	228.251	1001.92	333.533	1.5865	0.000501654	0.0178159		FALSE	FALSE	FALSE	TRUE	FALSE	TRUE	FALSE	FALSE	FALSE	FALSE	FALSE	FALSE	FALSE	FALSE	FALSE	FALSE	FALSE	FALSE	FALSE	FALSE	FALSE	FALSE	FALSE	FALSE	TRUE	FALSE	TRUE	FALSE	FALSE	FALSE	TRUE
ZK973.8	ZK973.8	I:4364906-4366995	440.345	527.182	385.832	210.089	207.176	205.81	451.12	207.692	1.11858	0.000505614	0.0179109		FALSE	FALSE	FALSE	FALSE	FALSE	TRUE	FALSE	FALSE	FALSE	FALSE	FALSE	TRUE	TRUE	TRUE	TRUE	FALSE	FALSE	FALSE	FALSE	FALSE	TRUE	TRUE	FALSE	TRUE	TRUE	TRUE	TRUE	TRUE	TRUE	FALSE	TRUE
F26B1.1	F26B1.1	I:6326875-6327972	109.16	95.6933	29.8949	6.3278	26.1115	4.10501	78.2495	12.1814	2.66978	0.000505854	0.0179109		FALSE	FALSE	FALSE	TRUE	FALSE	TRUE	FALSE	TRUE	FALSE	FALSE	FALSE	FALSE	FALSE	FALSE	FALSE	FALSE	FALSE	FALSE	FALSE	FALSE	FALSE	FALSE	FALSE	FALSE	FALSE	FALSE	FALSE	FALSE	FALSE	FALSE	TRUE
Y43F8A.2	Y43F8A.2	V:19371568-19376583	1070.7	1266.21	432.676	111.955	489.846	225.183	923.195	275.661	1.74323	0.00051511	0.0182112		FALSE	FALSE	FALSE	TRUE	FALSE	TRUE	FALSE	FALSE	FALSE	FALSE	FALSE	FALSE	FALSE	FALSE	FALSE	FALSE	FALSE	FALSE	FALSE	FALSE	FALSE	FALSE	FALSE	FALSE	TRUE	FALSE	TRUE	FALSE	FALSE	FALSE	TRUE
F41G3.4	fis-1	II:6755142-6755965	202.657	238.241	86.239	22.0418	71.398	48.9038	175.712	47.4479	1.88588	0.000518968	0.0183199		FALSE	FALSE	FALSE	TRUE	FALSE	TRUE	FALSE	FALSE	FALSE	FALSE	FALSE	FALSE	FALSE	FALSE	FALSE	FALSE	FALSE	FALSE	FALSE	FALSE	FALSE	FALSE	FALSE	FALSE	FALSE	FALSE	FALSE	FALSE	FALSE	FALSE	TRUE
T26H10.2	T26H10.2	V:11423579-11424475	88.7063	68.3461	27.0927	0.0485853	7.36898	15.2386	61.3817	7.55206	2.99991	0.000520716	0.0183541		FALSE	FALSE	FALSE	FALSE	FALSE	TRUE	FALSE	FALSE	FALSE	FALSE	FALSE	TRUE	FALSE	FALSE	FALSE	FALSE	FALSE	FALSE	FALSE	FALSE	FALSE	FALSE	FALSE	FALSE	FALSE	FALSE	FALSE	FALSE	FALSE	FALSE	TRUE
C34F11.2	C34F11.2	II:5212226-5212789	1001.54	1053.39	344.413	201.787	417.363	210.924	799.78	276.691	1.53089	0.000523424	0.0184218		FALSE	FALSE	FALSE	TRUE	FALSE	TRUE	FALSE	FALSE	FALSE	FALSE	FALSE	FALSE	FALSE	FALSE	FALSE	FALSE	FALSE	TRUE	FALSE	FALSE	FALSE	FALSE	FALSE	FALSE	TRUE	FALSE	TRUE	FALSE	FALSE	FALSE	TRUE
Y25C1A.1	clec-123	II:3114255-3116759	1150.58	1379.46	425.157	145.393	510.919	279.175	985.066	311.829	1.65903	0.000526486	0.0184742		TRUE	FALSE	FALSE	TRUE	FALSE	TRUE	FALSE	FALSE	FALSE	FALSE	FALSE	FALSE	FALSE	FALSE	FALSE	FALSE	FALSE	FALSE	FALSE	FALSE	FALSE	FALSE	FALSE	FALSE	TRUE	FALSE	TRUE	FALSE	FALSE	FALSE	TRUE
T27A3.4	spch-3	I:6098977-6099726	579.673	749.79	288.103	89.9834	296.358	120.25	539.189	168.864	1.67416	0.000531771	0.0186318		TRUE	FALSE	FALSE	TRUE	FALSE	TRUE	FALSE	FALSE	FALSE	FALSE	FALSE	FALSE	FALSE	TRUE	FALSE	FALSE	FALSE	FALSE	FALSE	FALSE	FALSE	FALSE	FALSE	FALSE	TRUE	FALSE	TRUE	FALSE	FALSE	FALSE	TRUE
T16H12.6	kel-10	III:10098473-10101584	630.337	769.31	304.065	155.797	299.61	183.407	567.904	212.938	1.41468	0.000537209	0.0187943		FALSE	FALSE	FALSE	TRUE	FALSE	TRUE	FALSE	FALSE	FALSE	FALSE	TRUE	FALSE	FALSE	FALSE	FALSE	FALSE	FALSE	FALSE	FALSE	FALSE	FALSE	FALSE	FALSE	FALSE	TRUE	FALSE	TRUE	FALSE	FALSE	FALSE	TRUE
C02F5.5	C02F5.5	III:8236146-8236906	1385.37	1533.69	608.257	257.205	707.553	280.213	1175.77	414.99	1.50218	0.000544719	0.0189737		FALSE	FALSE	FALSE	TRUE	FALSE	TRUE	FALSE	FALSE	FALSE	FALSE	FALSE	FALSE	FALSE	FALSE	FALSE	FALSE	FALSE	FALSE	FALSE	FALSE	FALSE	FALSE	FALSE	FALSE	TRUE	FALSE	TRUE	FALSE	FALSE	FALSE	TRUE
T01B7.7	rol-6	II:8733050-8734314	53.5356	107.403	112.73	16.777	35.6748	22.423	91.2228	24.9583	1.86483	0.000544851	0.0189737		FALSE	FALSE	FALSE	FALSE	FALSE	TRUE	FALSE	FALSE	FALSE	FALSE	FALSE	FALSE	FALSE	FALSE	FALSE	FALSE	FALSE	FALSE	FALSE	FALSE	FALSE	FALSE	FALSE	FALSE	FALSE	FALSE	FALSE	FALSE	FALSE	FALSE	FALSE
F55B12.10	F55B12.10	V:13839769-13840281	29.2621	17.5574	15.908	4.15945	3.15187	1.03057	20.9092	2.78063	2.85825	0.000545356	0.0189737		FALSE	FALSE	FALSE	FALSE	FALSE	TRUE	FALSE	FALSE	FALSE	FALSE	FALSE	FALSE	FALSE	FALSE	FALSE	FALSE	FALSE	FALSE	FALSE	FALSE	FALSE	FALSE	FALSE	FALSE	FALSE	FALSE	FALSE	FALSE	FALSE	FALSE	FALSE
F55C9.3	F55C9.3	V:19287009-19288159	32.104	45.8625	90.3025	16.6735	10.5352	8.16704	56.0897	11.7919	2.23819	0.000561093	0.0193986		FALSE	FALSE	TRUE	FALSE	TRUE	FALSE	TRUE	TRUE	FALSE	FALSE	FALSE	FALSE	FALSE	FALSE	FALSE	FALSE	TRUE	FALSE	TRUE	FALSE	FALSE	FALSE	FALSE	FALSE	TRUE	TRUE	TRUE	FALSE	FALSE	FALSE	FALSE
F28E10.4	F28E10.4	IV:4566018-4567439	301.057	348.556	119.092	34.5794	124.915	35.6951	256.235	65.0631	1.97527	0.000565182	0.0195112		FALSE	FALSE	FALSE	FALSE	FALSE	TRUE	FALSE	FALSE	FALSE	FALSE	FALSE	FALSE	FALSE	FALSE	FALSE	FALSE	FALSE	FALSE	FALSE	FALSE	FALSE	FALSE	FALSE	FALSE	FALSE	FALSE	TRUE	FALSE	FALSE	FALSE	FALSE
F58D2.2	F58D2.2	IV:13189767-13192283	1120.38	1287.69	432.673	163.155	499.375	299.549	946.915	320.693	1.56164	0.000567016	0.0195236		TRUE	FALSE	FALSE	TRUE	FALSE	TRUE	FALSE	FALSE	FALSE	FALSE	FALSE	FALSE	FALSE	FALSE	FALSE	FALSE	FALSE	FALSE	FALSE	FALSE	FALSE	FALSE	FALSE	FALSE	TRUE	FALSE	TRUE	FALSE	FALSE	FALSE	TRUE
F56F4.3	F56F4.3	I:6141469-6144386	299.107	341.718	130.368	62.7582	126.052	49.9545	257.064	79.5883	1.68996	0.000567202	0.0195236		FALSE	FALSE	FALSE	FALSE	FALSE	TRUE	FALSE	FALSE	FALSE	FALSE	FALSE	FALSE	FALSE	FALSE	FALSE	FALSE	FALSE	FALSE	FALSE	FALSE	FALSE	FALSE	FALSE	FALSE	FALSE	FALSE	FALSE	FALSE	FALSE	FALSE	TRUE
R09E10.3	acs-18	IV:10310791-10313670	1788.69	2349.83	861.755	348.145	1024.09	405.531	1666.76	592.587	1.49175	0.000574285	0.0197095		FALSE	FALSE	FALSE	TRUE	FALSE	TRUE	FALSE	FALSE	FALSE	FALSE	FALSE	FALSE	FALSE	FALSE	FALSE	FALSE	FALSE	FALSE	FALSE	FALSE	FALSE	FALSE	FALSE	FALSE	TRUE	FALSE	FALSE	FALSE	FALSE	FALSE	TRUE
M02B1.4	M02B1.4	IV:12823821-12825275	397.508	416.878	188.59	39.8183	176.397	40.7951	334.325	85.6702	1.96259	0.000581241	0.0199192		TRUE	FALSE	FALSE	TRUE	FALSE	TRUE	FALSE	FALSE	FALSE	FALSE	FALSE	FALSE	FALSE	FALSE	FALSE	FALSE	FALSE	FALSE	FALSE	FALSE	FALSE	FALSE	FALSE	FALSE	TRUE	FALSE	FALSE	FALSE	FALSE	FALSE	TRUE
F45H10.5	F45H10.5	II:13501877-13503825	8.77652	5.8453	7.50818	1.39e-17	1.39e-17	1.39e-17	7.37667	1.39e-17	5.90893	0.000584541	0.0200031		FALSE	FALSE	FALSE	FALSE	FALSE	TRUE	FALSE	FALSE	FALSE	FALSE	FALSE	FALSE	FALSE	FALSE	FALSE	FALSE	FALSE	FALSE	FALSE	FALSE	FALSE	FALSE	FALSE	FALSE	FALSE	FALSE	FALSE	FALSE	FALSE	FALSE	FALSE
ZK1248.5	ZK1248.5	II:5810579-5811750	805.69	1145.18	354.747	150.602	375.325	272.032	768.538	265.986	1.53028	0.000585696	0.0200134		TRUE	FALSE	FALSE	TRUE	FALSE	TRUE	FALSE	FALSE	FALSE	FALSE	TRUE	FALSE	FALSE	FALSE	FALSE	FALSE	FALSE	FALSE	FALSE	FALSE	FALSE	FALSE	FALSE	FALSE	TRUE	FALSE	TRUE	FALSE	FALSE	FALSE	TRUE
R102.1	R102.1	IV:10686550-10687045	36.0257	42.9499	52.6246	13.5548	6.36042	11.205	43.8668	10.3734	2.06717	0.000587129	0.0200332		FALSE	FALSE	FALSE	FALSE	FALSE	TRUE	FALSE	FALSE	FALSE	FALSE	FALSE	TRUE	FALSE	FALSE	FALSE	FALSE	FALSE	TRUE	FALSE	FALSE	FALSE	FALSE	FALSE	TRUE	FALSE	FALSE	FALSE	TRUE	FALSE	FALSE	FALSE
C18D4.12	C18D4.12	V:17530157-17530718	172.439	202.101	129.496	58.4961	70.3606	17.3645	168.012	48.7404	1.78289	0.000598192	0.0203515		FALSE	FALSE	FALSE	FALSE	FALSE	FALSE	FALSE	TRUE	FALSE	FALSE	FALSE	TRUE	TRUE	FALSE	TRUE	FALSE	FALSE	FALSE	TRUE	FALSE	TRUE	FALSE	FALSE	FALSE	TRUE	TRUE	TRUE	FALSE	TRUE	FALSE	FALSE
T25B9.6	T25B9.6	IV:10758137-10760723	692.69	824.954	326.597	120.292	333.224	194.61	614.747	216.042	1.50811	0.000611761	0.0207831		FALSE	FALSE	FALSE	TRUE	FALSE	TRUE	FALSE	FALSE	FALSE	FALSE	FALSE	FALSE	FALSE	FALSE	FALSE	FALSE	FALSE	FALSE	FALSE	FALSE	FALSE	FALSE	FALSE	FALSE	FALSE	FALSE	TRUE	FALSE	FALSE	FALSE	TRUE
F46B3.4	ttr-12	V:20607804-20608520	418.949	406.135	180.134	66.9713	180.708	76.4395	335.073	108.04	1.63177	0.000619694	0.0210221		FALSE	FALSE	FALSE	FALSE	FALSE	TRUE	FALSE	FALSE	FALSE	FALSE	FALSE	FALSE	FALSE	FALSE	FALSE	FALSE	FALSE	FALSE	FALSE	FALSE	FALSE	FALSE	FALSE	FALSE	TRUE	FALSE	TRUE	FALSE	FALSE	FALSE	TRUE
T04D3.4	gcy-35	I:13325362-13333508	382.892	386.607	209.265	82.6431	128.297	164.007	326.255	124.982	1.3832	0.000622213	0.0210771		FALSE	FALSE	FALSE	FALSE	FALSE	FALSE	FALSE	FALSE	FALSE	FALSE	FALSE	FALSE	TRUE	TRUE	FALSE	FALSE	FALSE	FALSE	TRUE	FALSE	TRUE	TRUE	FALSE	TRUE	TRUE	TRUE	TRUE	TRUE	TRUE	TRUE	FALSE
F36A4.4	F36A4.4	IV:4267631-4268235	525.118	692.198	232.698	101.468	237.56	160.983	483.338	166.67	1.53528	0.000637951	0.0215791		FALSE	FALSE	TRUE	TRUE	FALSE	TRUE	FALSE	FALSE	FALSE	FALSE	FALSE	FALSE	FALSE	FALSE	FALSE	FALSE	FALSE	FALSE	FALSE	FALSE	FALSE	FALSE	FALSE	FALSE	TRUE	FALSE	TRUE	FALSE	FALSE	FALSE	TRUE
F55F10.3	F55F10.3	IV:4359953-4360652	139.335	167.96	45.8513	8.44803	46.0654	13.2714	117.716	22.5949	2.37398	0.000640454	0.0216304		FALSE	FALSE	FALSE	FALSE	FALSE	TRUE	FALSE	FALSE	FALSE	FALSE	FALSE	FALSE	FALSE	FALSE	FALSE	FALSE	FALSE	FALSE	FALSE	FALSE	FALSE	FALSE	FALSE	FALSE	FALSE	FALSE	FALSE	FALSE	FALSE	FALSE	FALSE
C25A8.5	C25A8.5	IV:6999599-7001493	346.814	591.667	181.061	22.074	163.834	78.4622	373.181	88.1233	2.08044	0.000641309	0.0216304		FALSE	FALSE	FALSE	TRUE	FALSE	TRUE	FALSE	FALSE	FALSE	FALSE	FALSE	FALSE	FALSE	FALSE	FALSE	FALSE	FALSE	FALSE	FALSE	FALSE	FALSE	FALSE	FALSE	FALSE	TRUE	FALSE	TRUE	FALSE	FALSE	FALSE	TRUE
C06E8.5	C06E8.5	III:7002301-7005363	54.5486	76.1787	42.1769	16.6958	17.8327	6.14038	57.6348	13.5563	2.07836	0.000655439	0.0220752		FALSE	TRUE	FALSE	FALSE	FALSE	TRUE	FALSE	FALSE	FALSE	FALSE	FALSE	FALSE	FALSE	FALSE	FALSE	FALSE	FALSE	FALSE	FALSE	FALSE	FALSE	FALSE	FALSE	FALSE	FALSE	FALSE	FALSE	FALSE	FALSE	FALSE	FALSE
F42A9.7	F42A9.7	IV:8616059-8617079	820.335	822.993	286.206	124.463	352.1	135.537	643.178	204.034	1.65578	0.000662487	0.0222625		FALSE	FALSE	FALSE	TRUE	FALSE	TRUE	FALSE	FALSE	FALSE	FALSE	FALSE	FALSE	FALSE	FALSE	FALSE	FALSE	FALSE	FALSE	FALSE	FALSE	FALSE	FALSE	FALSE	FALSE	TRUE	FALSE	TRUE	FALSE	FALSE	FALSE	TRUE
R13H9.5	ttbk-2.2	IV:5065686-5066969	762.859	699.001	297.486	111.925	332.117	129.423	586.448	191.155	1.6166	0.000662895	0.0222625		TRUE	FALSE	FALSE	TRUE	FALSE	TRUE	FALSE	FALSE	FALSE	FALSE	FALSE	FALSE	FALSE	FALSE	FALSE	FALSE	FALSE	FALSE	FALSE	FALSE	FALSE	FALSE	FALSE	FALSE	FALSE	FALSE	FALSE	FALSE	FALSE	FALSE	FALSE
C18H2.1	lido-18	III:7662428-7672153	381.902	484.25	217.705	104.577	183.959	132.457	361.285	140.331	1.36349	0.000667904	0.0223986		FALSE	FALSE	FALSE	FALSE	FALSE	TRUE	FALSE	FALSE	FALSE	FALSE	FALSE	FALSE	FALSE	FALSE	FALSE	FALSE	FALSE	FALSE	FALSE	FALSE	FALSE	FALSE	FALSE	FALSE	TRUE	FALSE	TRUE	FALSE	FALSE	FALSE	TRUE
F56D6.13	F56D6.13	IV:3909396-3909799	430.649	369.027	182.956	69.0665	160.805	118.186	327.544	116.019	1.49626	0.000683777	0.0228982		FALSE	FALSE	FALSE	TRUE	FALSE	TRUE	FALSE	FALSE	FALSE	FALSE	FALSE	FALSE	FALSE	FALSE	FALSE	FALSE	FALSE	FALSE	FALSE	FALSE	FALSE	FALSE	FALSE	FALSE	FALSE	FALSE	FALSE	FALSE	FALSE	FALSE	TRUE
ZK637.12	ZK637.12	III:8920070-8925336	867.095	849.345	351.002	213.272	371.129	225.182	689.148	269.861	1.35218	0.000693057	0.0231101		FALSE	FALSE	FALSE	TRUE	FALSE	TRUE	FALSE	FALSE	FALSE	FALSE	FALSE	FALSE	FALSE	FALSE	FALSE	FALSE	FALSE	FALSE	FALSE	FALSE	FALSE	FALSE	FALSE	FALSE	TRUE	FALSE	TRUE	FALSE	FALSE	FALSE	TRUE
R11E3.1	R11E3.1	IV:4789735-4791981	1536.39	1442.89	613.889	365.878	720.227	335.229	1197.72	473.778	1.33779	0.000696159	0.0231806		TRUE	FALSE	FALSE	TRUE	FALSE	TRUE	FALSE	FALSE	FALSE	FALSE	TRUE	FALSE	FALSE	FALSE	FALSE	FALSE	FALSE	FALSE	FALSE	FALSE	FALSE	FALSE	FALSE	FALSE	FALSE	FALSE	TRUE	FALSE	FALSE	FALSE	TRUE
K08E4.7	K08E4.7	IV:12075817-12076949	153.919	230.438	105.052	23.0794	80.7901	30.5903	163.136	44.8199	1.86081	0.000698044	0.0232105		FALSE	FALSE	FALSE	TRUE	FALSE	TRUE	FALSE	FALSE	FALSE	FALSE	FALSE	FALSE	FALSE	TRUE	FALSE	FALSE	FALSE	FALSE	FALSE	FALSE	FALSE	FALSE	FALSE	FALSE	TRUE	FALSE	TRUE	FALSE	FALSE	FALSE	TRUE
F10G7.12	F10G7.12	II:4689799-4690498	129.583	152.324	71.2456	16.8042	49.3271	33.6227	117.717	33.2513	1.81985	0.000700378	0.0232551		FALSE	FALSE	FALSE	TRUE	FALSE	TRUE	FALSE	TRUE	FALSE	FALSE	FALSE	FALSE	FALSE	FALSE	FALSE	FALSE	FALSE	TRUE	FALSE	FALSE	FALSE	FALSE	FALSE	FALSE	TRUE	FALSE	TRUE	FALSE	FALSE	FALSE	TRUE
Y35H6.3	Y35H6.3	X:16180-34439	2722.94	3288.91	3502.06	1611.75	1900.3	2174.21	3171.31	1895.42	0.742514	0.000703653	0.0233134		FALSE	FALSE	FALSE	FALSE	FALSE	TRUE	FALSE	FALSE	FALSE	FALSE	FALSE	FALSE	FALSE	FALSE	FALSE	FALSE	FALSE	TRUE	FALSE	FALSE	FALSE	FALSE	FALSE	TRUE	FALSE	FALSE	FALSE	TRUE	FALSE	FALSE	FALSE
K03H1.9	K03H1.9	III:9940771-9941464	45.7822	67.4017	29.9506	7.35466	15.7131	9.17813	47.7115	10.7486	2.1376	0.00070958	0.0234281		FALSE	FALSE	FALSE	FALSE	FALSE	TRUE	FALSE	FALSE	FALSE	FALSE	TRUE	FALSE	FALSE	FALSE	FALSE	FALSE	FALSE	FALSE	FALSE	FALSE	FALSE	FALSE	FALSE	FALSE	FALSE	FALSE	TRUE	FALSE	FALSE	FALSE	TRUE
R102.8	R102.8	IV:10689601-10690200	201.664	288.04	108.783	30.3926	99.7064	33.6521	199.496	54.5837	1.86727	0.00071204	0.0234763		FALSE	FALSE	FALSE	FALSE	FALSE	TRUE	FALSE	FALSE	TRUE	FALSE	FALSE	FALSE	FALSE	FALSE	FALSE	FALSE	FALSE	FALSE	FALSE	FALSE	FALSE	FALSE	FALSE	FALSE	FALSE	FALSE	FALSE	FALSE	FALSE	FALSE	FALSE
T26C12.3	T26C12.3	IV:3269462-3277145	53.5408	78.0887	120.3	33.3691	14.7846	19.3687	83.9766	22.5074	1.89381	0.000718546	0.0236576		FALSE	FALSE	FALSE	FALSE	FALSE	FALSE	FALSE	TRUE	FALSE	FALSE	FALSE	FALSE	FALSE	FALSE	FALSE	FALSE	FALSE	FALSE	FALSE	FALSE	FALSE	FALSE	FALSE	FALSE	FALSE	FALSE	FALSE	FALSE	FALSE	FALSE	FALSE
ZK1290.6	rnh-1.1	II:7525765-7528241	560.204	593.577	258.063	84.7528	270.063	101.914	470.615	152.243	1.62733	0.000726617	0.0238898		FALSE	FALSE	FALSE	TRUE	FALSE	TRUE	FALSE	FALSE	FALSE	FALSE	FALSE	FALSE	FALSE	FALSE	FALSE	FALSE	FALSE	FALSE	FALSE	FALSE	FALSE	FALSE	FALSE	FALSE	TRUE	FALSE	TRUE	FALSE	FALSE	FALSE	TRUE
ZK418.13	ZK418.13	III:7074250-7076349	91.5674	139.648	62.8056	31.3551	30.5014	29.5503	98.0072	30.469	1.68153	0.000733639	0.0240533		FALSE	FALSE	FALSE	TRUE	FALSE	TRUE	FALSE	FALSE	FALSE	FALSE	FALSE	FALSE	FALSE	FALSE	FALSE	FALSE	FALSE	FALSE	FALSE	FALSE	FALSE	FALSE	FALSE	FALSE	FALSE	FALSE	FALSE	FALSE	FALSE	FALSE	FALSE
ZC404.12	srh-30	V:6769662-6771704	25.4262	1.91254	6.50441	1.39e-17	1.39e-17	1.39e-17	11.281	1.39e-17	6.51276	0.000736628	0.0241176		FALSE	FALSE	FALSE	FALSE	FALSE	FALSE	FALSE	FALSE	FALSE	FALSE	FALSE	FALSE	FALSE	FALSE	FALSE	FALSE	FALSE	FALSE	FALSE	FALSE	FALSE	FALSE	FALSE	FALSE	FALSE	FALSE	FALSE	FALSE	FALSE	FALSE	FALSE
F58H1.6	F58H1.6	V:11942918-11944651	463.751	492.046	242.116	112.937	228.069	108.023	399.304	149.677	1.41493	0.000739271	0.0241705		FALSE	FALSE	FALSE	FALSE	FALSE	TRUE	FALSE	FALSE	FALSE	FALSE	FALSE	FALSE	FALSE	FALSE	FALSE	FALSE	FALSE	FALSE	FALSE	FALSE	FALSE	FALSE	FALSE	FALSE	FALSE	FALSE	FALSE	FALSE	FALSE	FALSE	TRUE
K10G9.3	pad-2	III:10279129-10281476	1003.45	959.623	1086.3	636.49	522.668	425.898	1016.46	528.352	0.943904	0.000745232	0.0242977		TRUE	FALSE	FALSE	FALSE	FALSE	FALSE	FALSE	TRUE	FALSE	FALSE	FALSE	TRUE	FALSE	FALSE	FALSE	FALSE	FALSE	TRUE	FALSE	FALSE	FALSE	FALSE	TRUE	TRUE	FALSE	FALSE	FALSE	FALSE	FALSE	TRUE	FALSE
C06E4.6	C06E4.6	IV:7257217-7258248	24.3511	20.4838	30.086	0.0285947	5.22736	5.08402	24.9736	3.44666	2.80936	0.000751893	0.0244808		FALSE	FALSE	FALSE	FALSE	FALSE	TRUE	FALSE	FALSE	FALSE	FALSE	FALSE	FALSE	FALSE	FALSE	FALSE	FALSE	FALSE	FALSE	FALSE	FALSE	FALSE	FALSE	FALSE	FALSE	FALSE	FALSE	FALSE	FALSE	FALSE	FALSE	FALSE
M28.1	cutl-9	II:10622281-10626434	22.3898	13.6269	44.2832	2.10509	6.23715	0.0102038	26.7666	2.78415	3.20683	0.000765701	0.0248615		FALSE	FALSE	FALSE	FALSE	FALSE	FALSE	FALSE	FALSE	FALSE	FALSE	FALSE	FALSE	FALSE	FALSE	FALSE	FALSE	FALSE	FALSE	FALSE	FALSE	FALSE	FALSE	FALSE	FALSE	FALSE	FALSE	FALSE	FALSE	FALSE	FALSE	FALSE
T23F11.2	T23F11.2	III:4654307-4655468	780.379	929.419	265.542	147.451	327.992	203.78	658.447	226.408	1.53959	0.000772253	0.0250028		FALSE	FALSE	FALSE	TRUE	FALSE	TRUE	FALSE	FALSE	FALSE	FALSE	TRUE	FALSE	FALSE	FALSE	FALSE	FALSE	FALSE	FALSE	FALSE	FALSE	FALSE	FALSE	FALSE	FALSE	FALSE	FALSE	FALSE	FALSE	FALSE	FALSE	FALSE
C27D6.3	C27D6.3	II:5173723-5174196	380.943	453.017	143.497	68.0117	160.767	86.6186	325.819	105.132	1.63066	0.000788959	0.0254757		FALSE	FALSE	TRUE	TRUE	FALSE	TRUE	FALSE	FALSE	FALSE	FALSE	FALSE	FALSE	FALSE	FALSE	FALSE	FALSE	FALSE	TRUE	FALSE	FALSE	FALSE	FALSE	FALSE	FALSE	TRUE	FALSE	TRUE	FALSE	FALSE	FALSE	TRUE
Y38C1AA.4	tcl-2	IV:179008-183251	461.764	615.04	532.339	186.091	155.721	342.285	536.381	228.032	1.23339	0.000805848	0.0259618		FALSE	FALSE	FALSE	FALSE	FALSE	FALSE	FALSE	TRUE	FALSE	FALSE	FALSE	FALSE	FALSE	FALSE	FALSE	TRUE	TRUE	FALSE	FALSE	FALSE	TRUE	FALSE	FALSE	TRUE	FALSE	TRUE	FALSE	FALSE	FALSE	FALSE	FALSE
Y116A8A.2	Y116A8A.2	IV:16813368-16813924	30.1904	31.2323	37.5841	9.32766	0.0394392	4.07962	33.0023	4.48224	2.8417	0.000806227	0.0259618		FALSE	FALSE	FALSE	TRUE	FALSE	TRUE	FALSE	FALSE	FALSE	FALSE	FALSE	TRUE	TRUE	TRUE	TRUE	FALSE	FALSE	TRUE	FALSE	TRUE	TRUE	FALSE	FALSE	TRUE	TRUE	FALSE	TRUE	TRUE	TRUE	FALSE	FALSE
Y81G3A.1	Y81G3A.1	II:13082504-13083676	173.414	235.317	98.4652	38.7296	79.818	44.8447	169.065	54.4641	1.63198	0.000817753	0.0262969		FALSE	FALSE	FALSE	TRUE	FALSE	TRUE	FALSE	FALSE	FALSE	FALSE	FALSE	FALSE	FALSE	FALSE	FALSE	FALSE	FALSE	FALSE	FALSE	FALSE	FALSE	FALSE	FALSE	FALSE	FALSE	FALSE	FALSE	FALSE	FALSE	FALSE	FALSE
Y11D7A.7	Y11D7A.7	IV:9249529-9250470	3696.21	3819	3749.89	2511.64	2480.79	2227.21	3755.04	2406.55	0.641852	0.000832425	0.0266956		FALSE	FALSE	FALSE	FALSE	FALSE	FALSE	FALSE	TRUE	FALSE	FALSE	FALSE	TRUE	FALSE	FALSE	TRUE	FALSE	FALSE	TRUE	FALSE	FALSE	FALSE	FALSE	TRUE	TRUE	FALSE	FALSE	FALSE	FALSE	FALSE	TRUE	TRUE
T27E4.6	oac-50	V:9069865-9073528	108.114	238.293	58.0627	11.5855	54.4881	18.3635	134.823	28.1457	2.25444	0.000835926	0.0267713		FALSE	FALSE	FALSE	TRUE	FALSE	TRUE	FALSE	FALSE	FALSE	FALSE	TRUE	FALSE	FALSE	FALSE	FALSE	FALSE	FALSE	FALSE	FALSE	FALSE	FALSE	FALSE	FALSE	FALSE	FALSE	FALSE	FALSE	FALSE	FALSE	FALSE	TRUE
F26F12.2	F26F12.2	V:5837572-5838613	82.8107	121.109	37.4203	10.5113	31.4176	12.2461	80.4466	18.0584	2.14745	0.000839974	0.0268643		FALSE	FALSE	FALSE	FALSE	FALSE	TRUE	FALSE	FALSE	FALSE	TRUE	FALSE	FALSE	FALSE	FALSE	FALSE	FALSE	FALSE	FALSE	FALSE	FALSE	FALSE	FALSE	FALSE	FALSE	FALSE	FALSE	FALSE	FALSE	FALSE	FALSE	TRUE
ZK1321.1	ZK1321.1	II:9754030-9754967	4.85171	5.84542	11.3371	1.39e-17	1.39e-17	1.39e-17	7.34473	1.39e-17	5.90168	0.000846405	0.0270098		FALSE	FALSE	FALSE	FALSE	FALSE	TRUE	FALSE	FALSE	FALSE	FALSE	FALSE	FALSE	FALSE	FALSE	FALSE	FALSE	FALSE	FALSE	FALSE	FALSE	FALSE	FALSE	FALSE	FALSE	FALSE	FALSE	FALSE	FALSE	FALSE	FALSE	FALSE
F56B3.6	F56B3.6	IV:788126-790832	1376.62	1440.95	474.918	219.58	644.436	227.237	1097.49	363.751	1.59284	0.000846825	0.0270098		TRUE	FALSE	FALSE	FALSE	FALSE	TRUE	FALSE	FALSE	FALSE	FALSE	FALSE	FALSE	FALSE	FALSE	FALSE	FALSE	FALSE	FALSE	FALSE	FALSE	FALSE	FALSE	FALSE	FALSE	TRUE	FALSE	TRUE	FALSE	FALSE	FALSE	FALSE
C27D8.2	C27D8.2	IV:12712770-12714755	1313.28	1434.11	611.081	176.751	686.499	295.489	1119.49	386.246	1.53492	0.000850495	0.0270901		TRUE	FALSE	FALSE	TRUE	FALSE	TRUE	FALSE	FALSE	FALSE	FALSE	FALSE	FALSE	FALSE	FALSE	FALSE	FALSE	FALSE	FALSE	FALSE	FALSE	FALSE	FALSE	FALSE	FALSE	FALSE	FALSE	FALSE	FALSE	FALSE	FALSE	TRUE
Y38H6C.15	Y38H6C.15	V:20534764-20536224	151.039	133.757	67.483	18.8875	52.4642	29.5569	117.427	33.6362	1.79979	0.000856755	0.0272525		FALSE	FALSE	TRUE	FALSE	FALSE	TRUE	FALSE	FALSE	FALSE	TRUE	FALSE	FALSE	FALSE	FALSE	FALSE	FALSE	FALSE	FALSE	FALSE	FALSE	FALSE	FALSE	FALSE	FALSE	TRUE	FALSE	TRUE	FALSE	FALSE	FALSE	TRUE
F55C9.5	F55C9.5	V:19290619-19291435	56.4815	85.9311	67.585	21.9468	14.7767	26.4744	69.9992	21.066	1.72634	0.000867285	0.0275129		FALSE	FALSE	TRUE	TRUE	TRUE	FALSE	FALSE	TRUE	FALSE	FALSE	FALSE	FALSE	FALSE	FALSE	FALSE	FALSE	TRUE	FALSE	TRUE	FALSE	FALSE	FALSE	FALSE	FALSE	TRUE	TRUE	TRUE	FALSE	FALSE	FALSE	FALSE
C16C8.18	C16C8.18	II:3429406-3431315	445.232	562.353	212.052	73.2534	231.153	85.6132	406.546	130.007	1.64384	0.000883567	0.0279915		TRUE	FALSE	FALSE	TRUE	FALSE	TRUE	FALSE	FALSE	FALSE	FALSE	FALSE	FALSE	FALSE	FALSE	FALSE	FALSE	FALSE	TRUE	FALSE	FALSE	FALSE	FALSE	FALSE	FALSE	FALSE	FALSE	FALSE	FALSE	FALSE	FALSE	TRUE
Y4C6A.4	Y4C6A.4	IV:5453013-5453641	135.403	232.407	84.3775	38.7144	47.3339	60.0943	150.729	48.7142	1.62691	0.000896028	0.0283481		FALSE	FALSE	FALSE	FALSE	FALSE	TRUE	FALSE	FALSE	FALSE	FALSE	FALSE	FALSE	FALSE	FALSE	FALSE	FALSE	FALSE	FALSE	FALSE	FALSE	FALSE	FALSE	FALSE	FALSE	FALSE	FALSE	TRUE	FALSE	FALSE	FALSE	TRUE
B0213.15	cyp-34A9	V:3968133-3970514	560.185	588.676	456.248	178.795	284.959	284.247	535.036	249.334	1.10111	0.000897545	0.0283578		FALSE	FALSE	FALSE	FALSE	FALSE	TRUE	FALSE	FALSE	FALSE	FALSE	FALSE	FALSE	FALSE	FALSE	FALSE	FALSE	FALSE	FALSE	FALSE	FALSE	FALSE	FALSE	FALSE	FALSE	FALSE	FALSE	FALSE	FALSE	FALSE	FALSE	FALSE
Y116A8A.4	Y116A8A.4	IV:16822869-16824493	141.309	118.139	48.6853	13.6624	41.9485	23.4426	102.711	26.3512	1.95742	0.000902986	0.0284914		FALSE	FALSE	FALSE	FALSE	FALSE	TRUE	FALSE	TRUE	FALSE	FALSE	FALSE	FALSE	FALSE	FALSE	FALSE	FALSE	FALSE	FALSE	FALSE	FALSE	FALSE	FALSE	FALSE	TRUE	TRUE	FALSE	TRUE	FALSE	FALSE	FALSE	TRUE
F45E4.6	F45E4.6	IV:7630218-7632672	294.225	342.686	177.346	45.0393	151.261	72.3558	271.419	89.552	1.59833	0.000908073	0.0285947		FALSE	FALSE	FALSE	FALSE	FALSE	TRUE	FALSE	FALSE	FALSE	FALSE	TRUE	FALSE	FALSE	FALSE	FALSE	FALSE	FALSE	FALSE	FALSE	FALSE	FALSE	FALSE	FALSE	FALSE	TRUE	FALSE	TRUE	FALSE	FALSE	FALSE	TRUE
F17E9.5	F17E9.5	IV:8345817-8346546	2693.77	2793.02	1011.97	559.266	1365.9	636.804	2166.25	853.991	1.34278	0.000908698	0.0285947		TRUE	FALSE	FALSE	TRUE	FALSE	TRUE	FALSE	FALSE	FALSE	FALSE	TRUE	FALSE	FALSE	TRUE	FALSE	FALSE	TRUE	TRUE	FALSE	FALSE	FALSE	FALSE	FALSE	FALSE	TRUE	FALSE	TRUE	FALSE	FALSE	FALSE	TRUE
T28C6.5	T28C6.5	IV:8821447-8822800	376.079	364.153	182.965	61.7468	176.484	66.255	307.732	101.495	1.59906	0.000922289	0.0289448		FALSE	FALSE	FALSE	TRUE	FALSE	TRUE	FALSE	FALSE	FALSE	FALSE	FALSE	FALSE	FALSE	FALSE	FALSE	FALSE	FALSE	FALSE	FALSE	FALSE	FALSE	FALSE	FALSE	FALSE	TRUE	FALSE	TRUE	FALSE	FALSE	FALSE	TRUE
ZK1225.4	ZK1225.4	I:13214095-13216223	197.813	202.125	35.5007	12.6316	50.3396	27.5167	145.146	30.1626	2.26159	0.000938075	0.0293618		TRUE	FALSE	FALSE	TRUE	FALSE	TRUE	FALSE	FALSE	FALSE	FALSE	TRUE	FALSE	FALSE	FALSE	FALSE	FALSE	FALSE	FALSE	FALSE	FALSE	FALSE	FALSE	FALSE	FALSE	FALSE	FALSE	TRUE	FALSE	FALSE	FALSE	TRUE
Y75B8A.23	Y75B8A.23	III:12250629-12250990	394.582	444.221	175.435	111.865	172.377	93.7573	338.079	126	1.42307	0.000940699	0.0294047		FALSE	FALSE	FALSE	TRUE	FALSE	TRUE	FALSE	FALSE	FALSE	FALSE	FALSE	FALSE	FALSE	FALSE	FALSE	FALSE	FALSE	FALSE	FALSE	FALSE	FALSE	FALSE	FALSE	FALSE	TRUE	FALSE	FALSE	FALSE	FALSE	FALSE	TRUE
F55C5.1	ssp-35	V:12263368-12263845	2671.35	2973.62	1305.86	601.083	1566.77	776.383	2316.94	981.41	1.23919	0.000944775	0.0294928		TRUE	FALSE	FALSE	TRUE	FALSE	TRUE	FALSE	FALSE	FALSE	FALSE	FALSE	FALSE	FALSE	FALSE	FALSE	FALSE	FALSE	FALSE	FALSE	FALSE	FALSE	FALSE	FALSE	FALSE	TRUE	FALSE	FALSE	FALSE	FALSE	FALSE	TRUE
F57E7.4	F57E7.4	V:16480336-16481019	6.81796	7.81558	5.608	1.39e-17	1.39e-17	1.39e-17	6.74718	1.39e-17	5.78272	0.00095085	0.029643		FALSE	FALSE	FALSE	FALSE	FALSE	TRUE	FALSE	FALSE	TRUE	FALSE	FALSE	FALSE	FALSE	FALSE	FALSE	FALSE	FALSE	FALSE	FALSE	FALSE	FALSE	FALSE	FALSE	FALSE	FALSE	FALSE	FALSE	FALSE	FALSE	FALSE	FALSE
Y66D12A.11	Y66D12A.11	III:11563530-11565560	43.8295	65.4448	33.7236	4.23771	6.35404	18.2949	47.6659	9.62887	2.29211	0.000956404	0.0297766		FALSE	FALSE	FALSE	TRUE	FALSE	TRUE	FALSE	FALSE	FALSE	FALSE	FALSE	FALSE	FALSE	FALSE	FALSE	FALSE	FALSE	FALSE	FALSE	FALSE	FALSE	FALSE	FALSE	FALSE	FALSE	FALSE	TRUE	FALSE	FALSE	FALSE	TRUE
Y44A6D.5	Y44A6D.5	V:20801193-20803000	870.025	834.704	293.716	122.38	379.429	140.632	666.148	214.147	1.63663	0.000976069	0.0303486		FALSE	FALSE	FALSE	TRUE	FALSE	TRUE	FALSE	FALSE	FALSE	FALSE	TRUE	TRUE	TRUE	TRUE	TRUE	TRUE	TRUE	FALSE	TRUE	TRUE	FALSE	TRUE	TRUE	TRUE	TRUE	FALSE	TRUE	TRUE	TRUE	FALSE	TRUE
ZC317.7	ZC317.7	V:5465822-5471143	4022.57	4183.13	4570.5	2399.84	2837.3	2970.95	4258.74	2736.03	0.638319	0.000989402	0.0307225		FALSE	FALSE	FALSE	FALSE	FALSE	FALSE	FALSE	TRUE	FALSE	FALSE	FALSE	FALSE	FALSE	FALSE	TRUE	FALSE	FALSE	TRUE	FALSE	FALSE	FALSE	FALSE	TRUE	FALSE	FALSE	FALSE	FALSE	FALSE	FALSE	TRUE	FALSE
T06E4.6	col-146	V:9629943-9631011	162.672	269.481	160.49	75.2676	78.8757	81.5062	197.548	78.5498	1.32911	0.00099995	0.031009		FALSE	FALSE	FALSE	FALSE	FALSE	TRUE	FALSE	FALSE	TRUE	FALSE	FALSE	FALSE	FALSE	FALSE	FALSE	FALSE	FALSE	FALSE	TRUE	FALSE	FALSE	FALSE	FALSE	FALSE	FALSE	FALSE	FALSE	FALSE	FALSE	FALSE	FALSE
F44G4.5	F44G4.5	II:8999781-9000373	439.379	631.68	201.714	45.0584	227.953	79.4986	424.257	117.503	1.85095	0.00100589	0.031152		FALSE	FALSE	FALSE	TRUE	FALSE	TRUE	FALSE	FALSE	FALSE	FALSE	FALSE	FALSE	FALSE	FALSE	FALSE	FALSE	FALSE	FALSE	FALSE	FALSE	FALSE	FALSE	FALSE	FALSE	TRUE	FALSE	TRUE	FALSE	FALSE	FALSE	TRUE
F15B9.6	F15B9.6	V:13014142-13016654	98.4065	70.2636	100.49	42.718	10.6087	18.3557	89.72	23.8941	1.90298	0.0010152	0.0313989		FALSE	FALSE	FALSE	FALSE	FALSE	TRUE	FALSE	FALSE	FALSE	FALSE	FALSE	FALSE	FALSE	FALSE	FALSE	FALSE	FALSE	FALSE	FALSE	FALSE	FALSE	FALSE	FALSE	FALSE	FALSE	FALSE	FALSE	FALSE	FALSE	FALSE	FALSE
Y116A8C.38	Y116A8C.38	IV:17131545-17137546	352.702	390.537	101.233	51.2941	127.126	76.4236	281.491	84.948	1.72688	0.00101772	0.0314355		FALSE	FALSE	FALSE	FALSE	FALSE	TRUE	FALSE	FALSE	FALSE	FALSE	FALSE	FALSE	FALSE	FALSE	FALSE	FALSE	FALSE	FALSE	FALSE	FALSE	FALSE	FALSE	FALSE	FALSE	FALSE	FALSE	TRUE	FALSE	FALSE	FALSE	FALSE
F59A7.2	F59A7.2	V:2015829-2016538	210.457	219.68	93.7601	32.4576	87.0755	18.3809	174.633	45.9713	1.92241	0.00102514	0.0315711		FALSE	FALSE	FALSE	FALSE	FALSE	TRUE	FALSE	FALSE	TRUE	FALSE	FALSE	FALSE	FALSE	FALSE	FALSE	FALSE	FALSE	FALSE	FALSE	FALSE	FALSE	FALSE	FALSE	FALSE	FALSE	FALSE	FALSE	FALSE	FALSE	FALSE	FALSE
C06C6.7	C06C6.7	V:15992206-15995607	305.925	364.177	128.484	37.725	137.577	61.1508	266.195	78.8175	1.75416	0.00102589	0.0315711		FALSE	FALSE	FALSE	TRUE	FALSE	TRUE	FALSE	FALSE	FALSE	FALSE	TRUE	FALSE	FALSE	FALSE	FALSE	FALSE	FALSE	FALSE	FALSE	FALSE	FALSE	FALSE	FALSE	FALSE	TRUE	FALSE	TRUE	FALSE	FALSE	FALSE	TRUE
C34E10.7	cnd-1	III:5240593-5242108	4.85535	7.81565	7.52056	1.39e-17	1.39e-17	1.39e-17	6.73052	1.39e-17	5.77892	0.00102615	0.0315711		FALSE	FALSE	FALSE	FALSE	FALSE	FALSE	FALSE	TRUE	FALSE	FALSE	FALSE	FALSE	FALSE	FALSE	FALSE	FALSE	FALSE	FALSE	FALSE	FALSE	FALSE	FALSE	FALSE	FALSE	FALSE	FALSE	FALSE	FALSE	FALSE	FALSE	FALSE
C24F3.5	abt-1	IV:10206193-10214911	504.656	631.659	284.364	133.853	261.763	178.306	473.56	191.307	1.30707	0.00102875	0.0316099		FALSE	FALSE	FALSE	TRUE	FALSE	TRUE	FALSE	FALSE	FALSE	FALSE	TRUE	FALSE	FALSE	FALSE	FALSE	FALSE	FALSE	FALSE	FALSE	FALSE	FALSE	FALSE	FALSE	FALSE	TRUE	FALSE	FALSE	FALSE	FALSE	FALSE	TRUE
C05D2.3	basl-1	III:5614972-5617272	832.979	1030.94	357.568	90.0058	418.32	176.282	740.497	228.203	1.69756	0.00103691	0.0318189		TRUE	FALSE	FALSE	TRUE	FALSE	TRUE	FALSE	FALSE	FALSE	FALSE	FALSE	FALSE	FALSE	FALSE	FALSE	FALSE	FALSE	FALSE	FALSE	FALSE	FALSE	FALSE	FALSE	FALSE	FALSE	FALSE	TRUE	FALSE	FALSE	FALSE	TRUE
K10C2.2	K10C2.2	X:6430690-6433788	21.4455	21.4887	12.1371	3.13327	3.15183	2.04418	18.3571	2.77643	2.67368	0.00104547	0.0320397		FALSE	FALSE	FALSE	FALSE	FALSE	FALSE	FALSE	FALSE	FALSE	FALSE	FALSE	FALSE	FALSE	FALSE	FALSE	FALSE	FALSE	FALSE	FALSE	FALSE	FALSE	FALSE	FALSE	FALSE	FALSE	FALSE	FALSE	FALSE	FALSE	FALSE	FALSE
F20A1.10	txt-17	V:7052716-7053202	579.64	1075.87	474.035	123.441	413.128	234.345	709.847	256.971	1.46543	0.00108695	0.033095		FALSE	FALSE	FALSE	FALSE	FALSE	TRUE	FALSE	FALSE	TRUE	FALSE	FALSE	FALSE	FALSE	FALSE	FALSE	FALSE	FALSE	FALSE	FALSE	FALSE	FALSE	FALSE	FALSE	FALSE	FALSE	FALSE	FALSE	FALSE	FALSE	FALSE	FALSE
T10D4.5	srh-71	II:3123506-3124899	33.1127	39.0545	36.6137	10.4241	10.4835	3.07946	36.2603	7.99568	2.16463	0.00109009	0.0331475		FALSE	FALSE	FALSE	FALSE	FALSE	FALSE	FALSE	FALSE	FALSE	FALSE	FALSE	FALSE	FALSE	TRUE	FALSE	FALSE	FALSE	TRUE	FALSE	FALSE	FALSE	FALSE	FALSE	FALSE	FALSE	FALSE	FALSE	FALSE	FALSE	FALSE	TRUE
C08F8.6	C08F8.6	IV:11162786-11164288	224.074	317.329	111.592	36.6678	110.265	54.0161	217.665	66.9829	1.6983	0.00109412	0.0332271		TRUE	FALSE	FALSE	TRUE	FALSE	TRUE	FALSE	FALSE	FALSE	FALSE	FALSE	FALSE	FALSE	FALSE	FALSE	FALSE	FALSE	FALSE	FALSE	FALSE	FALSE	FALSE	FALSE	FALSE	FALSE	FALSE	TRUE	FALSE	FALSE	FALSE	TRUE
ZC204.14	ZC204.14	II:1661820-1662951	1000.53	1034.8	1029.01	632.328	519.529	531.845	1021.45	561.234	0.86382	0.00113819	0.0344324		FALSE	FALSE	FALSE	FALSE	FALSE	TRUE	FALSE	FALSE	FALSE	FALSE	FALSE	TRUE	TRUE	TRUE	TRUE	TRUE	TRUE	FALSE	TRUE	TRUE	TRUE	FALSE	TRUE	TRUE	TRUE	FALSE	FALSE	FALSE	TRUE	FALSE	TRUE
Y41D4B.10	dsl-3	IV:1610419-1612915	104.224	74.1514	184.179	38.679	47.2831	31.6001	120.851	39.1874	1.62198	0.00113901	0.0344324		FALSE	FALSE	FALSE	FALSE	FALSE	FALSE	FALSE	FALSE	FALSE	FALSE	FALSE	FALSE	FALSE	FALSE	FALSE	FALSE	FALSE	FALSE	FALSE	FALSE	FALSE	FALSE	FALSE	TRUE	FALSE	FALSE	FALSE	FALSE	FALSE	FALSE	FALSE
W03D8.9	W03D8.9	I:2784617-2786068	4310.01	4681.05	1608.15	735.927	2335.46	938.387	3533.07	1336.59	1.40228	0.00113968	0.0344324		TRUE	FALSE	FALSE	TRUE	FALSE	TRUE	FALSE	FALSE	FALSE	FALSE	FALSE	FALSE	FALSE	FALSE	FALSE	FALSE	FALSE	FALSE	FALSE	FALSE	FALSE	FALSE	FALSE	FALSE	TRUE	FALSE	TRUE	FALSE	FALSE	FALSE	TRUE
Y41C4A.7	Y41C4A.7	III:11698869-11700087	127.646	146.476	45.8598	8.44518	46.0478	10.2199	106.661	21.571	2.29823	0.00114216	0.0344629		TRUE	FALSE	FALSE	TRUE	FALSE	TRUE	FALSE	TRUE	FALSE	FALSE	FALSE	FALSE	FALSE	FALSE	FALSE	FALSE	FALSE	FALSE	FALSE	FALSE	FALSE	FALSE	FALSE	FALSE	TRUE	FALSE	FALSE	FALSE	FALSE	FALSE	TRUE
C54D10.5	C54D10.5	V:12429357-12431196	15.5992	19.5575	4.59439	0.00710226	0.00807549	2.02668	13.2503	0.680618	4.04019	0.00115821	0.0348577		FALSE	FALSE	FALSE	FALSE	FALSE	TRUE	FALSE	TRUE	FALSE	FALSE	FALSE	FALSE	FALSE	FALSE	FALSE	FALSE	FALSE	FALSE	FALSE	FALSE	FALSE	FALSE	FALSE	FALSE	FALSE	FALSE	FALSE	FALSE	FALSE	FALSE	FALSE
C24D10.7	nspd-3	IV:5162743-5165791	2147.24	1936.86	842.977	455.79	1042.03	594.003	1642.36	697.275	1.23581	0.00116696	0.035076		TRUE	FALSE	FALSE	TRUE	FALSE	TRUE	FALSE	FALSE	FALSE	FALSE	FALSE	FALSE	FALSE	FALSE	FALSE	FALSE	FALSE	FALSE	FALSE	FALSE	FALSE	FALSE	FALSE	FALSE	TRUE	FALSE	FALSE	FALSE	FALSE	FALSE	TRUE
F53B2.5	F53B2.5	IV:12528563-12531142	495.931	429.562	151.943	119.17	174.476	84.5934	359.145	126.08	1.50932	0.00118159	0.0354252		FALSE	FALSE	FALSE	TRUE	FALSE	TRUE	FALSE	FALSE	FALSE	FALSE	TRUE	FALSE	FALSE	FALSE	FALSE	FALSE	FALSE	FALSE	FALSE	FALSE	FALSE	FALSE	FALSE	FALSE	TRUE	FALSE	TRUE	FALSE	FALSE	FALSE	TRUE
F52B11.4	col-133	IV:14098335-14099352	6369.55	5198.43	2359.27	1482.18	3111.66	1906.28	4642.41	2166.71	1.09932	0.00118691	0.0354703		FALSE	FALSE	FALSE	FALSE	FALSE	TRUE	FALSE	FALSE	TRUE	FALSE	FALSE	FALSE	FALSE	FALSE	FALSE	FALSE	FALSE	FALSE	FALSE	FALSE	FALSE	FALSE	FALSE	FALSE	FALSE	FALSE	FALSE	FALSE	FALSE	FALSE	FALSE
C43F9.6	nkb-2	IV:10590932-10592979	1236.32	1375.55	436.423	185.102	598.185	270.017	1016.1	351.101	1.53272	0.00118844	0.0354703		TRUE	FALSE	FALSE	FALSE	FALSE	TRUE	FALSE	FALSE	FALSE	FALSE	FALSE	FALSE	FALSE	FALSE	FALSE	FALSE	FALSE	FALSE	FALSE	FALSE	FALSE	FALSE	FALSE	FALSE	FALSE	FALSE	FALSE	FALSE	FALSE	FALSE	TRUE
T28H11.5	ssq-2	IV:4996142-4997553	283.532	246.018	146.363	37.7234	116.608	77.4338	225.304	77.2551	1.54256	0.00118914	0.0354703		TRUE	FALSE	FALSE	TRUE	FALSE	TRUE	FALSE	FALSE	FALSE	FALSE	TRUE	FALSE	FALSE	FALSE	FALSE	FALSE	FALSE	FALSE	FALSE	FALSE	FALSE	FALSE	FALSE	FALSE	FALSE	FALSE	FALSE	FALSE	FALSE	FALSE	TRUE
C09B9.2	C09B9.2	IV:5029266-5031043	879.761	829.816	377.299	173.585	414.207	234.35	695.625	274.047	1.34347	0.00119067	0.0354707		TRUE	FALSE	FALSE	TRUE	FALSE	TRUE	FALSE	FALSE	FALSE	FALSE	FALSE	FALSE	FALSE	FALSE	FALSE	FALSE	FALSE	FALSE	FALSE	FALSE	FALSE	FALSE	FALSE	FALSE	TRUE	FALSE	TRUE	FALSE	FALSE	FALSE	TRUE
C42C1.9	C42C1.9	IV:12289467-12290997	842.734	830.793	403.597	172.542	418.417	246.573	692.375	279.178	1.30997	0.00119644	0.035508		FALSE	FALSE	FALSE	TRUE	FALSE	TRUE	FALSE	FALSE	FALSE	FALSE	FALSE	FALSE	FALSE	FALSE	FALSE	FALSE	FALSE	FALSE	FALSE	FALSE	FALSE	FALSE	FALSE	FALSE	FALSE	FALSE	FALSE	FALSE	FALSE	FALSE	FALSE
Y60A3A.2	clec-260	V:19982994-19983581	17.5198	38.1445	7.39301	0.0133813	0.0152187	4.05213	21.0191	1.36024	3.82018	0.00119646	0.035508		FALSE	FALSE	FALSE	FALSE	FALSE	TRUE	FALSE	FALSE	FALSE	FALSE	FALSE	FALSE	FALSE	FALSE	FALSE	FALSE	FALSE	FALSE	FALSE	FALSE	FALSE	FALSE	FALSE	FALSE	FALSE	FALSE	FALSE	FALSE	FALSE	FALSE	FALSE
Y71G12B.27	Y71G12B.27	I:1797435-1798695	605.978	783.96	287.16	129.688	313.257	186.461	559.033	209.802	1.41334	0.00120031	0.0355774		FALSE	FALSE	FALSE	TRUE	FALSE	TRUE	FALSE	FALSE	FALSE	FALSE	FALSE	FALSE	FALSE	TRUE	FALSE	FALSE	FALSE	FALSE	FALSE	FALSE	FALSE	FALSE	FALSE	FALSE	TRUE	FALSE	TRUE	FALSE	FALSE	FALSE	TRUE
Y73F8A.15	Y73F8A.15	IV:15321621-15322180	298.177	211.846	89.9852	22.0458	99.6668	28.5604	200.003	50.091	1.99431	0.00120397	0.0356409		FALSE	FALSE	FALSE	TRUE	FALSE	TRUE	FALSE	TRUE	FALSE	TRUE	FALSE	FALSE	FALSE	FALSE	FALSE	FALSE	FALSE	FALSE	FALSE	FALSE	FALSE	FALSE	FALSE	FALSE	FALSE	FALSE	FALSE	FALSE	FALSE	FALSE	TRUE
C45B11.5	C45B11.5	V:11041824-11042301	81.875	83.0183	16.7409	5.28191	19.8604	7.14873	60.5447	10.7637	2.47755	0.00122096	0.0360982		FALSE	FALSE	TRUE	FALSE	FALSE	TRUE	FALSE	FALSE	FALSE	FALSE	FALSE	FALSE	FALSE	FALSE	FALSE	FALSE	FALSE	FALSE	FALSE	FALSE	FALSE	FALSE	FALSE	FALSE	FALSE	FALSE	FALSE	FALSE	FALSE	FALSE	TRUE
C27A12.5	ceh-2	I:6046832-6050462	23.4358	18.5709	0	1.39e-17	1.39e-17	1.39e-17	14.0023	1.39e-17	6.81785	0.0012252	0.0361733		FALSE	FALSE	FALSE	FALSE	FALSE	TRUE	FALSE	FALSE	FALSE	FALSE	FALSE	FALSE	FALSE	FALSE	FALSE	FALSE	FALSE	FALSE	FALSE	FALSE	FALSE	FALSE	FALSE	FALSE	FALSE	FALSE	FALSE	FALSE	FALSE	FALSE	FALSE
F36H12.3	F36H12.3	IV:5272871-5274156	18.5346	23.4799	0	1.39e-17	1.39e-17	1.39e-17	14.0048	1.39e-17	6.81817	0.00122658	0.0361733		FALSE	FALSE	FALSE	TRUE	FALSE	TRUE	FALSE	TRUE	FALSE	FALSE	FALSE	FALSE	FALSE	FALSE	FALSE	FALSE	FALSE	FALSE	FALSE	FALSE	FALSE	FALSE	FALSE	FALSE	TRUE	FALSE	TRUE	FALSE	FALSE	FALSE	TRUE
K09A11.4	cyp-14A3	X:13271877-13274218	10.7406	8.79379	2.74298	1.39e-17	1.39e-17	1.39e-17	7.42579	1.39e-17	5.91846	0.00123529	0.0363845		FALSE	FALSE	FALSE	FALSE	FALSE	TRUE	FALSE	FALSE	FALSE	FALSE	FALSE	FALSE	FALSE	FALSE	FALSE	FALSE	FALSE	FALSE	FALSE	FALSE	FALSE	FALSE	FALSE	FALSE	FALSE	FALSE	FALSE	FALSE	FALSE	FALSE	FALSE
F02D8.3	xbx-1	V:14980354-14982626	38.9807	37.1021	27.1737	8.36474	6.34023	10.1801	34.4188	8.29502	2.03669	0.00124042	0.0364899		FALSE	FALSE	FALSE	FALSE	FALSE	FALSE	FALSE	FALSE	FALSE	FALSE	FALSE	FALSE	FALSE	FALSE	FALSE	FALSE	FALSE	FALSE	FALSE	FALSE	FALSE	FALSE	FALSE	FALSE	FALSE	FALSE	FALSE	FALSE	FALSE	FALSE	FALSE
W03D8.3	W03D8.3	I:2820843-2822300	277.739	177.677	52.4069	35.577	67.1911	30.5899	169.275	44.4527	1.92595	0.00124526	0.0365865		FALSE	FALSE	FALSE	FALSE	FALSE	TRUE	FALSE	FALSE	FALSE	TRUE	FALSE	FALSE	FALSE	FALSE	FALSE	FALSE	FALSE	FALSE	FALSE	FALSE	FALSE	FALSE	FALSE	FALSE	TRUE	FALSE	TRUE	FALSE	FALSE	FALSE	TRUE
C54F6.14	ftn-1	V:7545974-7548012	197.785	207.96	109.745	52.2991	84.059	55.0305	171.83	63.7962	1.42771	0.00125372	0.036743		FALSE	FALSE	FALSE	FALSE	FALSE	TRUE	FALSE	FALSE	FALSE	FALSE	FALSE	FALSE	FALSE	FALSE	FALSE	FALSE	FALSE	FALSE	FALSE	FALSE	FALSE	FALSE	FALSE	FALSE	FALSE	FALSE	FALSE	FALSE	FALSE	FALSE	FALSE
T27A3.5	T27A3.5	I:6100263-6101681	673.222	711.708	236.444	111.915	310.025	104.976	540.458	175.639	1.62084	0.00126007	0.036837		FALSE	FALSE	FALSE	TRUE	FALSE	TRUE	FALSE	FALSE	FALSE	FALSE	FALSE	FALSE	FALSE	FALSE	FALSE	FALSE	FALSE	FALSE	FALSE	FALSE	FALSE	FALSE	FALSE	FALSE	FALSE	FALSE	FALSE	FALSE	FALSE	FALSE	FALSE
Y22D7AR.14	Y22D7AR.14	III:1688144-1691770	23.3806	15.5923	30.1087	4.17884	5.23534	2.04969	23.0272	3.82129	2.55435	0.0012825	0.0373531		FALSE	FALSE	FALSE	FALSE	FALSE	FALSE	FALSE	FALSE	FALSE	FALSE	FALSE	FALSE	FALSE	FALSE	FALSE	FALSE	FALSE	FALSE	FALSE	FALSE	FALSE	FALSE	FALSE	FALSE	FALSE	FALSE	FALSE	FALSE	FALSE	FALSE	FALSE
T22B3.2	alg-3	IV:11704251-11708237	2023.48	2605.6	873.951	287.549	1098.78	617.43	1834.35	667.918	1.45733	0.00129981	0.0377637		FALSE	FALSE	FALSE	TRUE	FALSE	TRUE	FALSE	FALSE	FALSE	FALSE	TRUE	FALSE	FALSE	TRUE	FALSE	FALSE	FALSE	FALSE	FALSE	FALSE	FALSE	FALSE	FALSE	FALSE	TRUE	FALSE	TRUE	FALSE	FALSE	FALSE	TRUE
ZK970.8	ZK970.8	II:10309637-10310156	376.101	311.432	128.482	31.4625	143.85	54.024	272.005	76.4455	1.82922	0.00130478	0.0378612		FALSE	FALSE	FALSE	TRUE	FALSE	TRUE	FALSE	FALSE	FALSE	TRUE	FALSE	FALSE	FALSE	FALSE	FALSE	FALSE	FALSE	FALSE	FALSE	FALSE	FALSE	FALSE	FALSE	FALSE	TRUE	FALSE	TRUE	FALSE	FALSE	FALSE	TRUE
F59C6.6	nlp-4	I:10517324-10517952	432.584	387.572	242.136	127.55	208.122	110.059	354.097	148.577	1.25231	0.00131562	0.0380967		FALSE	FALSE	FALSE	FALSE	FALSE	TRUE	FALSE	FALSE	FALSE	FALSE	FALSE	FALSE	FALSE	FALSE	FALSE	FALSE	FALSE	FALSE	FALSE	FALSE	FALSE	FALSE	FALSE	FALSE	FALSE	FALSE	FALSE	FALSE	FALSE	FALSE	TRUE
Y106G6D.4	Y106G6D.4	I:10114792-10116586	156.887	130.823	73.1238	27.2354	44.1532	49.9065	120.278	40.4317	1.5697	0.00131614	0.0380967		FALSE	FALSE	TRUE	FALSE	FALSE	FALSE	FALSE	FALSE	FALSE	TRUE	FALSE	FALSE	FALSE	FALSE	FALSE	FALSE	FALSE	FALSE	FALSE	FALSE	FALSE	FALSE	FALSE	FALSE	TRUE	FALSE	TRUE	FALSE	FALSE	FALSE	TRUE
C09G5.7	C09G5.7	II:10714913-10716454	108.166	106.431	48.704	10.5225	10.5961	40.6859	87.7669	20.6015	2.08397	0.00133532	0.0385567		FALSE	FALSE	FALSE	FALSE	FALSE	TRUE	FALSE	FALSE	FALSE	TRUE	FALSE	FALSE	FALSE	FALSE	FALSE	FALSE	FALSE	FALSE	FALSE	FALSE	FALSE	FALSE	FALSE	FALSE	FALSE	FALSE	TRUE	TRUE	TRUE	TRUE	TRUE
F08G5.6	irg-4	IV:12435827-12438274	2270.89	3780.97	2673.91	1600.24	1825.62	1697.4	2908.59	1707.75	0.768173	0.00134044	0.0386569		FALSE	FALSE	FALSE	FALSE	FALSE	TRUE	FALSE	TRUE	FALSE	FALSE	FALSE	FALSE	FALSE	FALSE	FALSE	FALSE	FALSE	FALSE	FALSE	FALSE	FALSE	FALSE	FALSE	FALSE	FALSE	FALSE	FALSE	FALSE	FALSE	FALSE	FALSE
F07G11.4	F07G11.4	V:7292663-7295381	46.7645	67.41	21.4716	0.0399931	13.5253	3.07138	45.2154	5.54557	2.99465	0.00135742	0.0390148		FALSE	FALSE	FALSE	FALSE	FALSE	FALSE	FALSE	FALSE	FALSE	FALSE	FALSE	FALSE	FALSE	FALSE	FALSE	FALSE	FALSE	FALSE	FALSE	FALSE	FALSE	FALSE	FALSE	TRUE	FALSE	FALSE	FALSE	FALSE	FALSE	FALSE	TRUE
F08G5.2	acl-13	IV:12410504-12412221	374.113	472.54	181.071	84.7328	188.121	109.031	342.575	127.295	1.42733	0.00135752	0.0390148		FALSE	FALSE	FALSE	TRUE	FALSE	TRUE	FALSE	FALSE	FALSE	FALSE	FALSE	FALSE	FALSE	FALSE	FALSE	FALSE	FALSE	FALSE	FALSE	FALSE	FALSE	FALSE	FALSE	FALSE	TRUE	FALSE	TRUE	FALSE	FALSE	FALSE	TRUE
R155.2	moa-1	III:1963557-1969902	747.253	836.664	331.288	115.071	392.041	147.762	638.402	218.291	1.54763	0.00135783	0.0390148		FALSE	FALSE	FALSE	TRUE	FALSE	TRUE	FALSE	FALSE	FALSE	FALSE	FALSE	FALSE	FALSE	FALSE	FALSE	FALSE	FALSE	FALSE	FALSE	FALSE	FALSE	FALSE	FALSE	FALSE	FALSE	FALSE	FALSE	FALSE	FALSE	FALSE	TRUE
F32B6.4	F32B6.4	IV:9890491-9892027	1278.21	1414.6	453.323	200.78	604.531	342.344	1048.71	382.552	1.45456	0.00136498	0.039129		TRUE	FALSE	FALSE	TRUE	FALSE	TRUE	FALSE	FALSE	FALSE	FALSE	TRUE	FALSE	FALSE	FALSE	FALSE	FALSE	FALSE	FALSE	FALSE	FALSE	FALSE	FALSE	FALSE	FALSE	TRUE	FALSE	FALSE	FALSE	FALSE	FALSE	TRUE
ZK1225.6	ssp-31	I:13219086-13219545	1515.92	1687.93	679.614	319.916	855.834	336.251	1294.49	504	1.36067	0.00136514	0.039129		FALSE	FALSE	FALSE	TRUE	FALSE	TRUE	FALSE	FALSE	FALSE	FALSE	FALSE	FALSE	FALSE	FALSE	FALSE	FALSE	FALSE	FALSE	FALSE	FALSE	FALSE	FALSE	FALSE	FALSE	TRUE	FALSE	TRUE	FALSE	FALSE	FALSE	TRUE
Y47D3A.31	Y47D3A.31	III:11156511-11157228	368.267	487.19	163.222	54.448	189.1	81.5302	339.56	108.36	1.64662	0.00140668	0.0402704		TRUE	FALSE	FALSE	TRUE	FALSE	TRUE	FALSE	FALSE	FALSE	FALSE	FALSE	FALSE	FALSE	FALSE	FALSE	FALSE	FALSE	FALSE	FALSE	FALSE	FALSE	FALSE	FALSE	FALSE	TRUE	FALSE	TRUE	FALSE	FALSE	FALSE	FALSE
W04G3.3	lpr-4	X:11065133-11066811	13.6169	10.7074	30.1826	4.12373	0.0152582	0.00568861	18.169	1.38156	3.59434	0.00141535	0.0404694		FALSE	FALSE	FALSE	FALSE	FALSE	TRUE	FALSE	FALSE	FALSE	FALSE	FALSE	FALSE	FALSE	FALSE	FALSE	FALSE	FALSE	FALSE	FALSE	FALSE	FALSE	FALSE	FALSE	FALSE	FALSE	FALSE	FALSE	FALSE	FALSE	FALSE	FALSE
F47D12.7	F47D12.7	III:6293247-6295849	849.532	1187.15	364.135	130.752	480.353	157.956	800.273	256.354	1.64183	0.00141941	0.040536		FALSE	FALSE	FALSE	TRUE	FALSE	TRUE	FALSE	FALSE	FALSE	FALSE	FALSE	FALSE	FALSE	FALSE	FALSE	FALSE	FALSE	FALSE	FALSE	FALSE	FALSE	FALSE	FALSE	FALSE	FALSE	FALSE	FALSE	FALSE	FALSE	FALSE	TRUE
E04F6.2	pcrg-1	II:7200611-7201880	5.83865	8.8021	4.65813	1.39e-17	1.39e-17	1.39e-17	6.43296	1.39e-17	5.71524	0.00143352	0.0408414		FALSE	FALSE	FALSE	FALSE	FALSE	TRUE	FALSE	FALSE	TRUE	FALSE	FALSE	FALSE	FALSE	FALSE	FALSE	FALSE	FALSE	FALSE	FALSE	FALSE	FALSE	FALSE	FALSE	FALSE	FALSE	FALSE	FALSE	FALSE	FALSE	FALSE	FALSE
R10E9.2	R10E9.2	III:3962728-3964098	4171.67	4234.91	1515.2	947.038	2193.55	1117.7	3307.26	1419.43	1.22025	0.00143358	0.0408414		TRUE	FALSE	FALSE	TRUE	FALSE	TRUE	FALSE	FALSE	FALSE	FALSE	FALSE	FALSE	FALSE	FALSE	FALSE	FALSE	FALSE	FALSE	FALSE	FALSE	FALSE	FALSE	FALSE	FALSE	TRUE	FALSE	TRUE	FALSE	FALSE	FALSE	TRUE
ZK945.7	ZK945.7	II:10107474-10108438	1733.17	2047.19	717.159	343.965	958.912	455.447	1499.17	586.108	1.35473	0.001446	0.0411452		FALSE	FALSE	FALSE	TRUE	FALSE	TRUE	FALSE	FALSE	FALSE	FALSE	FALSE	FALSE	FALSE	FALSE	FALSE	FALSE	FALSE	FALSE	FALSE	FALSE	FALSE	FALSE	FALSE	FALSE	TRUE	FALSE	TRUE	FALSE	FALSE	FALSE	TRUE
Y66D12A.3	Y66D12A.3	III:11589219-11592837	221.161	263.618	116.302	54.4073	93.5389	76.4133	200.36	74.7865	1.42018	0.00145771	0.0414282		FALSE	FALSE	FALSE	FALSE	FALSE	TRUE	FALSE	FALSE	FALSE	TRUE	FALSE	TRUE	TRUE	TRUE	TRUE	TRUE	TRUE	FALSE	FALSE	TRUE	TRUE	TRUE	TRUE	TRUE	TRUE	TRUE	TRUE	TRUE	TRUE	TRUE	TRUE
B0222.7	col-145	V:9162051-9163005	21.4318	23.4362	18.7486	0.0189743	0.0215843	6.07891	21.2055	2.03982	3.28953	0.00147776	0.0418461		FALSE	FALSE	FALSE	FALSE	FALSE	FALSE	FALSE	FALSE	FALSE	FALSE	FALSE	FALSE	FALSE	FALSE	FALSE	FALSE	FALSE	FALSE	FALSE	FALSE	FALSE	FALSE	FALSE	FALSE	FALSE	FALSE	FALSE	FALSE	FALSE	FALSE	FALSE
C09D4.9	C09D4.9	I:5487376-5488215	151.068	107.391	43.0436	10.5381	35.6816	30.5533	100.501	25.591	1.96805	0.00148503	0.0420014		FALSE	FALSE	FALSE	FALSE	FALSE	TRUE	FALSE	FALSE	FALSE	FALSE	FALSE	FALSE	FALSE	FALSE	FALSE	FALSE	FALSE	FALSE	FALSE	FALSE	FALSE	FALSE	FALSE	FALSE	TRUE	FALSE	TRUE	FALSE	FALSE	FALSE	TRUE
F59A1.15	F59A1.15	V:17680661-17683907	187.031	367.146	103.133	43.9662	109.215	46.8919	219.103	66.6912	1.71409	0.00151892	0.0428051		FALSE	FALSE	FALSE	TRUE	FALSE	TRUE	FALSE	FALSE	FALSE	FALSE	FALSE	FALSE	FALSE	FALSE	FALSE	FALSE	FALSE	FALSE	FALSE	FALSE	FALSE	FALSE	FALSE	FALSE	FALSE	FALSE	FALSE	FALSE	FALSE	FALSE	TRUE
C02F5.10	C02F5.10	III:8248685-8249481	567.997	578.927	289.059	197.569	234.498	220.072	478.661	217.379	1.13827	0.00154808	0.0434702		FALSE	FALSE	FALSE	TRUE	FALSE	FALSE	FALSE	FALSE	FALSE	FALSE	FALSE	FALSE	FALSE	FALSE	FALSE	FALSE	FALSE	FALSE	FALSE	FALSE	FALSE	FALSE	FALSE	FALSE	TRUE	FALSE	FALSE	FALSE	FALSE	FALSE	TRUE
H32K16.2	H32K16.2	I:9154189-9154730	713.146	859.12	368.855	254.012	373.247	219.074	647.04	282.111	1.19724	0.00155113	0.0435041		FALSE	FALSE	FALSE	FALSE	FALSE	TRUE	FALSE	FALSE	FALSE	FALSE	FALSE	FALSE	FALSE	FALSE	FALSE	FALSE	FALSE	FALSE	FALSE	FALSE	FALSE	FALSE	FALSE	FALSE	FALSE	FALSE	FALSE	FALSE	FALSE	FALSE	FALSE
Y43C5A.4	Y43C5A.4	IV:10278023-10279470	256.242	298.768	102.193	45.0191	109.25	64.1988	219.068	72.8226	1.58721	0.00155419	0.0435235		FALSE	FALSE	FALSE	TRUE	FALSE	TRUE	FALSE	FALSE	FALSE	FALSE	FALSE	FALSE	FALSE	FALSE	FALSE	FALSE	FALSE	FALSE	FALSE	FALSE	FALSE	FALSE	FALSE	FALSE	TRUE	FALSE	FALSE	FALSE	FALSE	FALSE	TRUE
B0034.4	B0034.4	II:5968061-5969314	113.033	125.971	43.05	18.8606	40.9018	18.3599	94.018	26.0408	1.84715	0.00155906	0.0435235		FALSE	FALSE	FALSE	FALSE	FALSE	TRUE	FALSE	FALSE	FALSE	TRUE	FALSE	FALSE	FALSE	FALSE	FALSE	FALSE	FALSE	TRUE	FALSE	FALSE	FALSE	FALSE	FALSE	FALSE	TRUE	FALSE	TRUE	FALSE	FALSE	FALSE	TRUE
W08D2.8	kin-21	IV:9832935-9834822	361.485	324.133	107.814	10.5747	109.177	63.1672	264.478	60.9731	2.1142	0.00155924	0.0435235		FALSE	FALSE	FALSE	TRUE	FALSE	TRUE	FALSE	TRUE	FALSE	FALSE	FALSE	FALSE	FALSE	FALSE	FALSE	FALSE	FALSE	FALSE	FALSE	FALSE	FALSE	FALSE	FALSE	FALSE	TRUE	FALSE	TRUE	FALSE	FALSE	FALSE	TRUE
Y17D7C.6	Y17D7C.6	V:18709878-18711865	8.75124	17.6086	7.45454	2.0633	0.00808726	0.00301899	11.2715	0.691469	3.80021	0.00157272	0.0437955		FALSE	FALSE	TRUE	TRUE	FALSE	FALSE	FALSE	TRUE	FALSE	FALSE	FALSE	FALSE	FALSE	TRUE	FALSE	FALSE	TRUE	TRUE	TRUE	FALSE	FALSE	TRUE	FALSE	FALSE	TRUE	TRUE	TRUE	FALSE	TRUE	FALSE	TRUE
F34D10.8	F34D10.8	III:3730829-3731248	506.615	618	203.588	58.6431	246.932	115.147	442.734	140.241	1.65756	0.00158663	0.0441304		FALSE	FALSE	FALSE	TRUE	FALSE	TRUE	FALSE	FALSE	FALSE	FALSE	FALSE	FALSE	FALSE	FALSE	FALSE	FALSE	FALSE	FALSE	FALSE	FALSE	FALSE	FALSE	FALSE	FALSE	TRUE	FALSE	TRUE	FALSE	FALSE	FALSE	TRUE
Y59E9AR.8	Y59E9AR.8	IV:5246234-5248161	103.27	152.351	44.9251	27.1924	37.8055	23.4491	100.182	29.4823	1.76047	0.00159604	0.0443396		FALSE	FALSE	FALSE	TRUE	FALSE	TRUE	FALSE	TRUE	FALSE	FALSE	FALSE	FALSE	FALSE	FALSE	FALSE	FALSE	FALSE	FALSE	FALSE	FALSE	FALSE	FALSE	FALSE	FALSE	FALSE	FALSE	FALSE	FALSE	FALSE	FALSE	TRUE
W04C9.5	W04C9.5	I:462642-467131	105.224	82.9611	105.171	44.9018	29.4859	33.6284	97.7854	36.0054	1.43844	0.00160537	0.044546		FALSE	FALSE	FALSE	FALSE	FALSE	FALSE	FALSE	TRUE	FALSE	FALSE	FALSE	TRUE	TRUE	TRUE	FALSE	FALSE	TRUE	FALSE	FALSE	FALSE	FALSE	FALSE	FALSE	TRUE	TRUE	FALSE	TRUE	TRUE	TRUE	FALSE	FALSE
K07H8.7	K07H8.7	IV:8259248-8259979	160.803	90.7675	81.6054	44.92	32.6384	39.7354	111.059	39.0979	1.50317	0.00163073	0.0451965		FALSE	FALSE	FALSE	FALSE	FALSE	FALSE	FALSE	TRUE	FALSE	FALSE	FALSE	FALSE	FALSE	FALSE	FALSE	FALSE	FALSE	FALSE	FALSE	FALSE	FALSE	FALSE	FALSE	FALSE	TRUE	FALSE	TRUE	FALSE	FALSE	FALSE	TRUE
R07E5.15	R07E5.15	III:4401458-4402505	1534.45	1388.22	588.537	319.909	758.065	353.565	1170.4	477.18	1.29417	0.00163732	0.045312		TRUE	FALSE	FALSE	FALSE	FALSE	TRUE	FALSE	FALSE	FALSE	FALSE	TRUE	FALSE	FALSE	FALSE	FALSE	FALSE	FALSE	FALSE	FALSE	FALSE	FALSE	FALSE	FALSE	FALSE	TRUE	FALSE	FALSE	FALSE	FALSE	FALSE	TRUE
R148.7	R148.7	III:3195561-3198361	1257.75	1446.81	485.25	168.391	646.551	305.672	1063.27	373.538	1.50883	0.00164092	0.045312		FALSE	FALSE	FALSE	TRUE	FALSE	TRUE	FALSE	FALSE	FALSE	FALSE	FALSE	FALSE	FALSE	FALSE	FALSE	FALSE	FALSE	FALSE	FALSE	FALSE	FALSE	FALSE	FALSE	FALSE	FALSE	FALSE	FALSE	FALSE	FALSE	FALSE	TRUE
T23B3.5	T23B3.5	I:6705548-6706378	145.183	163.069	54.3119	18.8857	57.6792	22.4382	120.855	33.001	1.86853	0.00164247	0.045312		FALSE	FALSE	TRUE	TRUE	FALSE	TRUE	FALSE	FALSE	FALSE	FALSE	FALSE	FALSE	FALSE	FALSE	FALSE	FALSE	FALSE	FALSE	FALSE	FALSE	FALSE	FALSE	FALSE	FALSE	TRUE	FALSE	TRUE	FALSE	FALSE	FALSE	TRUE
W03D8.1	W03D8.1	I:2787855-2790331	95.4799	119.136	54.3485	12.6198	40.8973	23.4409	89.6547	25.6527	1.80014	0.00164346	0.045312		FALSE	FALSE	FALSE	FALSE	FALSE	TRUE	FALSE	FALSE	FALSE	FALSE	FALSE	FALSE	FALSE	FALSE	FALSE	FALSE	FALSE	FALSE	FALSE	FALSE	FALSE	FALSE	FALSE	FALSE	FALSE	FALSE	FALSE	FALSE	FALSE	FALSE	TRUE
F27C8.5	pei-1	IV:9589792-9592526	1067.77	1176.39	513.44	161.07	597.116	259.829	919.2	339.338	1.43729	0.00164455	0.045312		FALSE	FALSE	FALSE	TRUE	FALSE	TRUE	FALSE	FALSE	FALSE	FALSE	FALSE	FALSE	FALSE	FALSE	FALSE	FALSE	FALSE	FALSE	FALSE	FALSE	FALSE	FALSE	FALSE	FALSE	TRUE	FALSE	FALSE	FALSE	FALSE	FALSE	TRUE
F53A9.4	jbts-14	X:8704309-8707197	2.89535	7.81573	9.43628	1.39e-17	1.39e-17	1.39e-17	6.71579	1.39e-17	5.77491	0.00164651	0.0453127		FALSE	FALSE	FALSE	FALSE	FALSE	FALSE	FALSE	FALSE	FALSE	FALSE	FALSE	FALSE	FALSE	FALSE	FALSE	FALSE	FALSE	FALSE	FALSE	FALSE	FALSE	FALSE	FALSE	FALSE	FALSE	FALSE	FALSE	FALSE	FALSE	FALSE	FALSE
F46B3.5	grd-2	V:20609863-20613784	6.82332	4.87048	6.5763	1.39e-17	1.39e-17	1.39e-17	6.09003	1.39e-17	5.63756	0.00166189	0.0456291		FALSE	FALSE	FALSE	FALSE	FALSE	TRUE	FALSE	FALSE	FALSE	FALSE	FALSE	FALSE	FALSE	FALSE	FALSE	FALSE	FALSE	FALSE	FALSE	FALSE	FALSE	FALSE	FALSE	FALSE	FALSE	FALSE	FALSE	FALSE	FALSE	FALSE	FALSE
C56C10.6	C56C10.6	II:6579702-6581311	211.461	169.879	63.6948	19.9395	73.4022	20.4099	148.345	37.9172	1.9641	0.00169592	0.0464546		FALSE	FALSE	FALSE	TRUE	FALSE	TRUE	FALSE	FALSE	FALSE	FALSE	FALSE	FALSE	FALSE	FALSE	FALSE	FALSE	FALSE	FALSE	FALSE	FALSE	FALSE	FALSE	FALSE	FALSE	TRUE	FALSE	TRUE	FALSE	FALSE	FALSE	TRUE
T28B8.3	T28B8.3	I:8151985-8159732	9.7081	29.3446	12.1473	0.0162808	2.09989	3.04711	17.0667	1.72109	3.21579	0.00169999	0.0464578		FALSE	FALSE	FALSE	FALSE	FALSE	TRUE	FALSE	FALSE	TRUE	FALSE	FALSE	FALSE	FALSE	FALSE	FALSE	FALSE	FALSE	FALSE	FALSE	FALSE	FALSE	FALSE	FALSE	FALSE	FALSE	FALSE	FALSE	FALSE	FALSE	FALSE	FALSE
K08D10.8	scrm-5	IV:4162517-4164481	519.273	676.578	228.003	48.2029	245.908	149.771	474.618	147.961	1.6806	0.00171028	0.0466847		FALSE	FALSE	FALSE	TRUE	FALSE	TRUE	FALSE	FALSE	FALSE	FALSE	TRUE	FALSE	FALSE	FALSE	FALSE	FALSE	FALSE	FALSE	FALSE	FALSE	FALSE	FALSE	FALSE	FALSE	TRUE	FALSE	FALSE	FALSE	FALSE	FALSE	TRUE
Y75B7B.1	Y75B7B.1	V:1270911-1272972	253.314	287.043	133.205	70.0636	123.971	54.0281	224.52	82.6876	1.4398	0.00171281	0.0466994		FALSE	FALSE	FALSE	FALSE	FALSE	TRUE	FALSE	FALSE	FALSE	FALSE	FALSE	FALSE	FALSE	FALSE	FALSE	FALSE	FALSE	FALSE	FALSE	FALSE	FALSE	FALSE	FALSE	FALSE	FALSE	FALSE	FALSE	FALSE	FALSE	FALSE	FALSE
C11E4.3	del-8	X:9589423-9595490	5.83862	9.78621	3.70439	1.39e-17	1.39e-17	1.39e-17	6.44307	1.39e-17	5.71745	0.0017742	0.0482053		FALSE	FALSE	FALSE	FALSE	FALSE	TRUE	FALSE	FALSE	FALSE	FALSE	FALSE	FALSE	FALSE	FALSE	FALSE	FALSE	FALSE	FALSE	FALSE	FALSE	FALSE	FALSE	FALSE	FALSE	FALSE	FALSE	FALSE	FALSE	FALSE	FALSE	FALSE
Y73F8A.14	Y73F8A.14	IV:15311184-15319036	433.595	311.422	133.173	85.7524	145.041	91.7105	292.73	107.501	1.44414	0.00179594	0.0486833		FALSE	FALSE	FALSE	TRUE	FALSE	TRUE	FALSE	FALSE	FALSE	FALSE	FALSE	FALSE	FALSE	FALSE	FALSE	FALSE	FALSE	FALSE	FALSE	FALSE	FALSE	FALSE	FALSE	FALSE	FALSE	FALSE	TRUE	FALSE	FALSE	FALSE	TRUE
Y39B6A.17	nhr-95	V:19076590-19082589	1191.47	1292.53	1217.72	620.887	811.824	688.745	1233.91	707.152	0.803057	0.00180534	0.0488817		FALSE	FALSE	FALSE	FALSE	FALSE	FALSE	FALSE	FALSE	FALSE	FALSE	FALSE	TRUE	FALSE	FALSE	TRUE	FALSE	TRUE	TRUE	FALSE	TRUE	FALSE	FALSE	FALSE	TRUE	FALSE	FALSE	TRUE	FALSE	FALSE	TRUE	TRUE
Y48B6A.7	ace-4	II:14198046-14205325	9.72808	5.82647	19.8351	0.00711506	2.0721	0.00302003	11.7965	0.694078	3.86107	0.00181977	0.0492154		FALSE	FALSE	FALSE	FALSE	FALSE	FALSE	FALSE	FALSE	FALSE	FALSE	FALSE	FALSE	FALSE	FALSE	FALSE	FALSE	FALSE	FALSE	FALSE	FALSE	FALSE	FALSE	FALSE	FALSE	FALSE	FALSE	FALSE	FALSE	FALSE	FALSE	FALSE
C17D12.6	spe-9	I:11582743-11586069	126.671	131.816	61.8517	17.8427	52.4503	26.5042	106.779	32.2658	1.72258	0.00183446	0.0495558		FALSE	FALSE	FALSE	FALSE	FALSE	TRUE	FALSE	FALSE	FALSE	FALSE	FALSE	FALSE	FALSE	FALSE	FALSE	FALSE	FALSE	FALSE	FALSE	FALSE	FALSE	FALSE	FALSE	FALSE	FALSE	FALSE	FALSE	FALSE	FALSE	FALSE	FALSE
C15H7.3	C15H7.3	III:9650421-9651959	639.13	607.24	238.331	116.097	295.347	138.586	494.9	183.343	1.43195	0.00187432	0.0505743		FALSE	FALSE	FALSE	FALSE	FALSE	TRUE	FALSE	FALSE	FALSE	FALSE	FALSE	FALSE	FALSE	FALSE	FALSE	FALSE	FALSE	FALSE	FALSE	FALSE	FALSE	FALSE	FALSE	FALSE	TRUE	FALSE	TRUE	FALSE	FALSE	FALSE	TRUE
F36A2.14	F36A2.14	I:8824432-8825623	1163.25	1408.75	416.704	187.192	609.746	263.906	996.233	353.615	1.49395	0.00188037	0.0506446		FALSE	FALSE	FALSE	TRUE	FALSE	TRUE	FALSE	FALSE	FALSE	FALSE	FALSE	FALSE	FALSE	FALSE	FALSE	FALSE	FALSE	FALSE	FALSE	FALSE	FALSE	FALSE	FALSE	FALSE	FALSE	FALSE	FALSE	FALSE	FALSE	FALSE	FALSE
T14G10.8	T14G10.8	IV:10146163-10147008	787.178	911.82	579.215	286.446	456.36	401.423	759.404	381.409	0.993252	0.00188124	0.0506446		FALSE	FALSE	FALSE	TRUE	FALSE	TRUE	FALSE	FALSE	FALSE	FALSE	FALSE	TRUE	FALSE	TRUE	TRUE	FALSE	FALSE	TRUE	FALSE	FALSE	FALSE	TRUE	TRUE	FALSE	TRUE	FALSE	FALSE	TRUE	FALSE	FALSE	FALSE
M02D8.4	asns-2	X:8748431-8750969	2264.12	2252.18	1295.56	916.679	1343.9	823.249	1937.29	1027.94	0.914199	0.0018849	0.0506851		FALSE	FALSE	FALSE	FALSE	FALSE	TRUE	FALSE	FALSE	FALSE	FALSE	FALSE	FALSE	FALSE	FALSE	FALSE	FALSE	FALSE	FALSE	FALSE	FALSE	FALSE	FALSE	FALSE	FALSE	FALSE	FALSE	FALSE	FALSE	FALSE	FALSE	FALSE
C32D5.4	C32D5.4	II:6321340-6323079	517.331	649.244	193.253	65.9565	246.96	133.48	453.276	148.799	1.60613	0.00189242	0.0508291		TRUE	FALSE	FALSE	TRUE	FALSE	TRUE	FALSE	FALSE	FALSE	FALSE	FALSE	FALSE	FALSE	FALSE	FALSE	FALSE	FALSE	FALSE	FALSE	FALSE	FALSE	FALSE	FALSE	FALSE	TRUE	FALSE	TRUE	FALSE	FALSE	FALSE	TRUE
F36A2.10	F36A2.10	I:8816978-8821295	1698.1	1891.96	862.709	590.587	991.586	564.462	1484.26	715.545	1.0525	0.00190345	0.0510668		FALSE	FALSE	FALSE	TRUE	FALSE	TRUE	FALSE	FALSE	FALSE	FALSE	FALSE	FALSE	FALSE	FALSE	FALSE	FALSE	FALSE	FALSE	FALSE	FALSE	FALSE	FALSE	FALSE	FALSE	FALSE	FALSE	FALSE	FALSE	FALSE	FALSE	FALSE
F22D6.1	kin-14	I:7075923-7079482	1168.12	1252.53	625.181	513.202	581.519	437.1	1015.28	510.607	0.991396	0.00195148	0.0522359		FALSE	FALSE	FALSE	TRUE	FALSE	TRUE	FALSE	FALSE	FALSE	FALSE	FALSE	FALSE	FALSE	FALSE	FALSE	FALSE	FALSE	FALSE	FALSE	FALSE	FALSE	FALSE	FALSE	FALSE	FALSE	FALSE	FALSE	FALSE	FALSE	FALSE	TRUE
M05B5.1	M05B5.1	I:7177953-7179430	786.224	867.904	332.223	100.45	415.158	154.893	662.117	223.5	1.56621	0.00197185	0.0526321		FALSE	FALSE	FALSE	FALSE	FALSE	TRUE	FALSE	FALSE	FALSE	FALSE	FALSE	FALSE	TRUE	TRUE	TRUE	FALSE	FALSE	FALSE	FALSE	FALSE	FALSE	FALSE	FALSE	TRUE	FALSE	FALSE	TRUE	TRUE	TRUE	FALSE	TRUE
B0496.1	B0496.1	IV:7446390-7447463	212.426	172.802	84.3725	22.045	72.4588	53.9931	156.534	49.499	1.65836	0.001973	0.0526321		FALSE	FALSE	FALSE	FALSE	FALSE	TRUE	FALSE	FALSE	FALSE	FALSE	FALSE	FALSE	FALSE	FALSE	FALSE	FALSE	FALSE	FALSE	FALSE	FALSE	FALSE	FALSE	FALSE	FALSE	TRUE	FALSE	TRUE	FALSE	FALSE	FALSE	TRUE
C02F4.4	C02F4.4	IV:10513890-10515283	13.6238	20.5184	15.001	2.09413	4.16337	0.00807034	16.3811	2.08852	2.90024	0.00199037	0.0530352		FALSE	FALSE	FALSE	FALSE	FALSE	TRUE	FALSE	FALSE	FALSE	FALSE	FALSE	FALSE	FALSE	FALSE	FALSE	FALSE	FALSE	FALSE	FALSE	FALSE	FALSE	FALSE	FALSE	FALSE	FALSE	FALSE	FALSE	FALSE	FALSE	FALSE	FALSE
R12B2.3	R12B2.3	III:5805563-5806979	212.397	268.515	77.7739	40.8103	94.4628	24.4919	186.229	53.255	1.8035	0.00201471	0.0535622		FALSE	FALSE	FALSE	FALSE	FALSE	TRUE	FALSE	FALSE	FALSE	FALSE	FALSE	FALSE	FALSE	FALSE	FALSE	FALSE	FALSE	FALSE	FALSE	FALSE	FALSE	FALSE	FALSE	FALSE	TRUE	FALSE	FALSE	FALSE	FALSE	FALSE	TRUE
ZK596.2	ZK596.2	IV:10908131-10909300	870.018	835.675	365.09	123.436	449.86	151.842	690.261	241.712	1.51332	0.00204067	0.0541266		FALSE	FALSE	FALSE	TRUE	FALSE	TRUE	FALSE	FALSE	FALSE	FALSE	FALSE	FALSE	FALSE	FALSE	FALSE	FALSE	FALSE	FALSE	FALSE	FALSE	FALSE	FALSE	FALSE	FALSE	TRUE	FALSE	TRUE	FALSE	FALSE	FALSE	TRUE
F55F8.7	F55F8.7	I:5659497-5661212	225.086	198.191	90.0023	32.4784	92.3846	40.7757	171.093	55.2129	1.62942	0.00204087	0.0541266		FALSE	FALSE	FALSE	TRUE	FALSE	TRUE	FALSE	FALSE	FALSE	FALSE	FALSE	FALSE	FALSE	TRUE	FALSE	FALSE	FALSE	FALSE	FALSE	FALSE	FALSE	FALSE	FALSE	FALSE	TRUE	FALSE	TRUE	FALSE	FALSE	FALSE	TRUE
F26A1.10	nspd-9	III:4830010-4830346	612.848	432.469	226.138	83.713	236.493	157.924	423.818	159.377	1.41024	0.00204684	0.0541708		FALSE	FALSE	FALSE	FALSE	FALSE	TRUE	FALSE	FALSE	FALSE	FALSE	TRUE	FALSE	FALSE	FALSE	FALSE	FALSE	FALSE	FALSE	FALSE	FALSE	FALSE	FALSE	FALSE	FALSE	FALSE	FALSE	FALSE	FALSE	FALSE	FALSE	TRUE
C31B8.4	pals-32	V:2896637-2898417	206.525	299.742	163.284	11.6195	103.944	68.2548	223.184	61.2728	1.86243	0.00205625	0.0543586		FALSE	FALSE	FALSE	FALSE	FALSE	TRUE	FALSE	FALSE	TRUE	FALSE	FALSE	FALSE	FALSE	FALSE	FALSE	FALSE	FALSE	FALSE	FALSE	FALSE	FALSE	FALSE	FALSE	FALSE	FALSE	FALSE	FALSE	FALSE	FALSE	FALSE	FALSE
F21H11.3	tbx-2	III:5130927-5136319	205.53	291.899	320.208	131.689	136.693	105.975	272.546	124.785	1.12648	0.00207261	0.0546679		FALSE	FALSE	FALSE	FALSE	FALSE	FALSE	FALSE	FALSE	FALSE	FALSE	FALSE	FALSE	FALSE	FALSE	FALSE	FALSE	FALSE	FALSE	FALSE	FALSE	FALSE	FALSE	FALSE	FALSE	FALSE	FALSE	FALSE	FALSE	FALSE	FALSE	FALSE
Y54G2A.13	Y54G2A.13	IV:2814507-2819721	445.243	535.023	153.817	45.0578	203.82	99.8609	378.028	116.246	1.7001	0.00209493	0.054948		FALSE	TRUE	FALSE	FALSE	FALSE	TRUE	FALSE	FALSE	FALSE	FALSE	FALSE	FALSE	FALSE	FALSE	FALSE	FALSE	FALSE	FALSE	FALSE	FALSE	FALSE	FALSE	FALSE	FALSE	FALSE	FALSE	FALSE	FALSE	FALSE	FALSE	TRUE
H12D21.14	nspa-6	V:14889407-14889511	56.5671	36.1192	14.8952	3.17929	11.4897	5.10379	35.8605	6.59093	2.42168	0.00210093	0.055044		TRUE	FALSE	FALSE	FALSE	FALSE	TRUE	FALSE	FALSE	TRUE	FALSE	TRUE	FALSE	FALSE	FALSE	FALSE	FALSE	FALSE	FALSE	FALSE	FALSE	FALSE	FALSE	FALSE	FALSE	FALSE	FALSE	FALSE	FALSE	FALSE	FALSE	FALSE
Y69A2AR.23	Y69A2AR.23	IV:2549953-2551651	116.915	166.998	41.1563	10.5208	46.0224	4.11471	108.356	20.2193	2.41318	0.00211117	0.055225		FALSE	FALSE	FALSE	FALSE	FALSE	TRUE	FALSE	FALSE	FALSE	FALSE	FALSE	FALSE	FALSE	FALSE	FALSE	FALSE	FALSE	FALSE	FALSE	FALSE	FALSE	FALSE	FALSE	FALSE	TRUE	FALSE	FALSE	FALSE	FALSE	FALSE	TRUE
ZK673.6	ZK673.6	II:10462870-10464330	110.085	139.63	80.666	36.5891	54.586	20.4091	110.127	37.1947	1.56302	0.00211255	0.055225		FALSE	FALSE	FALSE	FALSE	FALSE	TRUE	FALSE	FALSE	FALSE	TRUE	FALSE	FALSE	FALSE	FALSE	FALSE	FALSE	FALSE	FALSE	FALSE	FALSE	FALSE	FALSE	FALSE	FALSE	FALSE	FALSE	FALSE	FALSE	FALSE	FALSE	TRUE
ZC477.7	ZC477.7	IV:7110457-7111469	1286.98	1285.72	627.052	233.178	745.398	299.569	1066.58	426.049	1.32365	0.00216244	0.0564663		TRUE	FALSE	FALSE	FALSE	FALSE	TRUE	FALSE	FALSE	FALSE	FALSE	FALSE	FALSE	FALSE	FALSE	FALSE	FALSE	FALSE	FALSE	FALSE	FALSE	FALSE	FALSE	FALSE	FALSE	TRUE	FALSE	FALSE	FALSE	FALSE	FALSE	FALSE
Y18H1A.14	Y18H1A.14	I:667615-674413	40.9238	38.0713	34.7131	7.30997	0.0506424	12.1925	37.9027	6.51771	2.51398	0.00217058	0.0565796		FALSE	TRUE	FALSE	FALSE	FALSE	FALSE	FALSE	FALSE	FALSE	FALSE	FALSE	TRUE	TRUE	TRUE	TRUE	FALSE	TRUE	FALSE	FALSE	TRUE	FALSE	TRUE	TRUE	TRUE	FALSE	TRUE	TRUE	TRUE	TRUE	TRUE	TRUE
Y106G6A.4	Y106G6A.4	I:9930977-9931880	2358.64	2291.24	833.575	440.116	1242.81	406.558	1827.82	696.494	1.39177	0.00217401	0.0565796		TRUE	FALSE	FALSE	TRUE	FALSE	TRUE	FALSE	FALSE	FALSE	FALSE	TRUE	FALSE	FALSE	FALSE	FALSE	FALSE	FALSE	FALSE	FALSE	FALSE	FALSE	FALSE	FALSE	FALSE	TRUE	FALSE	TRUE	FALSE	FALSE	FALSE	TRUE
C34F11.5	C34F11.5	II:5194342-5200228	535.833	693.169	265.57	108.778	315.254	82.5693	498.191	168.867	1.56006	0.00218564	0.0567289		TRUE	FALSE	FALSE	TRUE	FALSE	TRUE	FALSE	FALSE	FALSE	FALSE	FALSE	FALSE	FALSE	FALSE	FALSE	FALSE	FALSE	TRUE	FALSE	FALSE	FALSE	FALSE	FALSE	FALSE	TRUE	FALSE	TRUE	FALSE	FALSE	FALSE	TRUE
H04D03.4	H04D03.4	III:10445576-10451112	242.589	211.831	228.144	109.736	75.7809	121.228	227.522	102.248	1.15285	0.00218699	0.0567289		FALSE	FALSE	FALSE	FALSE	FALSE	FALSE	FALSE	FALSE	FALSE	FALSE	FALSE	TRUE	FALSE	TRUE	FALSE	FALSE	FALSE	FALSE	TRUE	FALSE	TRUE	TRUE	TRUE	TRUE	TRUE	TRUE	TRUE	TRUE	TRUE	TRUE	TRUE
C52A11.2	glb-12	II:10729804-10731625	16.6003	7.79236	7.46162	0.00710226	0.00807549	2.02668	10.6181	0.680618	3.72352	0.00219374	0.0567785		FALSE	FALSE	FALSE	FALSE	FALSE	FALSE	FALSE	FALSE	FALSE	FALSE	FALSE	FALSE	FALSE	FALSE	FALSE	FALSE	FALSE	FALSE	FALSE	FALSE	FALSE	FALSE	FALSE	FALSE	FALSE	FALSE	FALSE	FALSE	FALSE	FALSE	FALSE
Y65B4BR.9	ceh-9	I:565436-566391	12.6675	12.6934	10.3007	0.0103353	0.0117531	3.03922	11.8872	1.02044	3.37672	0.00221647	0.0572406		FALSE	FALSE	FALSE	FALSE	FALSE	FALSE	FALSE	FALSE	FALSE	FALSE	FALSE	FALSE	FALSE	FALSE	FALSE	FALSE	FALSE	TRUE	FALSE	TRUE	FALSE	FALSE	FALSE	TRUE	FALSE	FALSE	FALSE	FALSE	FALSE	FALSE	FALSE
H12D21.15	nspa-7	V:14883039-14883143	55.5993	31.2301	14.9005	3.17635	10.4488	5.10212	33.91	6.24242	2.41834	0.00221924	0.0572491		TRUE	FALSE	FALSE	FALSE	FALSE	TRUE	FALSE	FALSE	TRUE	FALSE	TRUE	FALSE	FALSE	FALSE	FALSE	FALSE	FALSE	FALSE	FALSE	FALSE	FALSE	FALSE	FALSE	FALSE	FALSE	FALSE	FALSE	FALSE	FALSE	FALSE	FALSE
D2024.1	D2024.1	IV:7247543-7249437	68.3177	16.5535	13.0177	6.25333	5.25564	3.06833	32.6296	4.8591	2.7171	0.00222296	0.0572821		FALSE	FALSE	FALSE	FALSE	FALSE	TRUE	FALSE	FALSE	TRUE	FALSE	FALSE	FALSE	FALSE	FALSE	FALSE	FALSE	FALSE	FALSE	FALSE	FALSE	FALSE	FALSE	FALSE	FALSE	FALSE	FALSE	TRUE	FALSE	FALSE	FALSE	TRUE
F36A2.12	F36A2.12	I:8826166-8826653	752.135	750.748	306.875	164.168	376.333	180.36	603.252	240.287	1.32755	0.00222599	0.0572974		FALSE	FALSE	FALSE	TRUE	FALSE	TRUE	FALSE	FALSE	FALSE	FALSE	FALSE	FALSE	FALSE	FALSE	FALSE	FALSE	FALSE	FALSE	FALSE	FALSE	FALSE	FALSE	FALSE	FALSE	FALSE	FALSE	FALSE	FALSE	FALSE	FALSE	FALSE
C29F3.1	ech-1.1	V:15357696-15360738	353.657	347.546	252.494	80.5616	208.073	105.979	317.899	131.538	1.27234	0.00222959	0.057327		FALSE	FALSE	FALSE	FALSE	FALSE	TRUE	FALSE	FALSE	FALSE	FALSE	FALSE	FALSE	FALSE	FALSE	FALSE	FALSE	FALSE	FALSE	FALSE	FALSE	FALSE	FALSE	FALSE	FALSE	FALSE	FALSE	FALSE	FALSE	FALSE	FALSE	FALSE
D1081.11	D1081.11	I:8472304-8473500	78.9416	86.9258	21.4432	6.31645	22.9611	2.06768	62.4369	10.4484	2.56318	0.0022375	0.0574676		FALSE	FALSE	FALSE	TRUE	FALSE	TRUE	FALSE	FALSE	FALSE	FALSE	FALSE	FALSE	FALSE	FALSE	FALSE	FALSE	FALSE	FALSE	FALSE	FALSE	FALSE	FALSE	FALSE	FALSE	TRUE	FALSE	FALSE	FALSE	FALSE	FALSE	TRUE
C17F3.1	C17F3.1	I:6669184-6669593	730.714	651.165	260.863	149.524	338.445	119.241	547.581	202.403	1.43527	0.00228092	0.0584549		FALSE	FALSE	FALSE	TRUE	FALSE	TRUE	FALSE	FALSE	FALSE	FALSE	FALSE	FALSE	FALSE	FALSE	FALSE	FALSE	FALSE	FALSE	FALSE	FALSE	FALSE	FALSE	FALSE	FALSE	TRUE	FALSE	TRUE	FALSE	FALSE	FALSE	TRUE
C31H1.2	C31H1.2	IV:5791296-5793457	96.4922	84.9531	28.9631	4.23612	23.9681	0.0230637	70.1361	9.40908	2.8777	0.00228576	0.0585149		FALSE	FALSE	FALSE	FALSE	FALSE	TRUE	FALSE	FALSE	FALSE	FALSE	FALSE	FALSE	FALSE	FALSE	FALSE	FALSE	FALSE	FALSE	FALSE	FALSE	FALSE	FALSE	FALSE	FALSE	FALSE	FALSE	FALSE	FALSE	FALSE	FALSE	FALSE
K06A5.2	K06A5.2	I:6468129-6469388	4023.58	4785.51	1650.41	662.774	2420.65	1089.17	3486.5	1390.86	1.32571	0.00229299	0.0586361		TRUE	FALSE	FALSE	TRUE	FALSE	TRUE	FALSE	FALSE	FALSE	FALSE	FALSE	FALSE	FALSE	FALSE	FALSE	FALSE	FALSE	FALSE	FALSE	FALSE	FALSE	FALSE	FALSE	FALSE	FALSE	FALSE	FALSE	FALSE	FALSE	FALSE	FALSE
F48C1.7	spe-11	I:5330576-5332175	831.028	1024.11	402.647	172.549	488.833	229.263	752.594	296.882	1.3416	0.00230086	0.0587733		FALSE	FALSE	FALSE	TRUE	FALSE	TRUE	FALSE	FALSE	FALSE	FALSE	FALSE	FALSE	FALSE	FALSE	FALSE	FALSE	FALSE	FALSE	FALSE	FALSE	FALSE	FALSE	FALSE	FALSE	TRUE	FALSE	FALSE	FALSE	FALSE	FALSE	TRUE
D2045.7	D2045.7	III:10479884-10482144	381.884	555.512	319.145	156.829	235.52	200.713	418.847	197.688	1.08269	0.00231415	0.0590486		FALSE	FALSE	FALSE	FALSE	FALSE	TRUE	FALSE	FALSE	FALSE	FALSE	FALSE	FALSE	FALSE	FALSE	FALSE	FALSE	FALSE	FALSE	FALSE	FALSE	FALSE	FALSE	FALSE	FALSE	FALSE	FALSE	FALSE	FALSE	FALSE	FALSE	TRUE
F15H10.4	tag-314	V:10426633-10428731	217.269	253.859	97.5101	34.5786	98.7276	60.1192	189.546	64.4751	1.5538	0.00231934	0.0591168		FALSE	FALSE	FALSE	FALSE	FALSE	TRUE	FALSE	FALSE	FALSE	FALSE	TRUE	FALSE	FALSE	FALSE	FALSE	FALSE	FALSE	FALSE	FALSE	FALSE	FALSE	FALSE	FALSE	FALSE	FALSE	FALSE	FALSE	FALSE	FALSE	FALSE	TRUE
F28D1.6	F28D1.6	IV:12384616-12385161	72.066	147.48	56.2272	21.9929	38.8463	26.4979	91.9245	29.1124	1.65465	0.00232905	0.0592998		FALSE	FALSE	FALSE	FALSE	FALSE	TRUE	FALSE	FALSE	FALSE	FALSE	FALSE	FALSE	FALSE	FALSE	TRUE	FALSE	FALSE	FALSE	FALSE	FALSE	FALSE	FALSE	FALSE	FALSE	FALSE	FALSE	FALSE	FALSE	FALSE	FALSE	FALSE
C18H7.4	C18H7.4	IV:593334-595234	379.943	605.33	186.692	60.7201	235.312	66.2628	390.655	120.765	1.69252	0.00234116	0.0594791		TRUE	FALSE	FALSE	FALSE	FALSE	TRUE	FALSE	FALSE	FALSE	FALSE	FALSE	FALSE	FALSE	FALSE	FALSE	FALSE	FALSE	FALSE	FALSE	FALSE	FALSE	FALSE	FALSE	FALSE	TRUE	FALSE	TRUE	FALSE	FALSE	FALSE	TRUE
Y37E3.19	Y37E3.19	I:2107402-2108629	196.834	185.511	62.7548	16.8131	76.5284	18.3745	148.367	37.2387	1.99009	0.00235865	0.059794		FALSE	FALSE	FALSE	FALSE	FALSE	TRUE	FALSE	FALSE	FALSE	FALSE	FALSE	FALSE	FALSE	FALSE	FALSE	FALSE	FALSE	FALSE	FALSE	FALSE	FALSE	FALSE	FALSE	FALSE	FALSE	FALSE	FALSE	FALSE	FALSE	FALSE	TRUE
B0213.16	cyp-34A10	V:3970712-3973001	41.9236	40.0488	13.0204	0.0345915	4.21564	9.13781	31.6643	4.46268	2.78997	0.00236761	0.0599133		FALSE	FALSE	FALSE	FALSE	FALSE	TRUE	FALSE	FALSE	FALSE	FALSE	FALSE	FALSE	FALSE	FALSE	FALSE	FALSE	FALSE	FALSE	FALSE	FALSE	FALSE	FALSE	FALSE	FALSE	FALSE	FALSE	FALSE	FALSE	FALSE	FALSE	FALSE
K11H3.2	K11H3.2	III:9846301-9848120	642.02	796.638	397.981	248.794	377.457	239.446	612.213	288.566	1.08481	0.0023787	0.0601075		FALSE	FALSE	FALSE	TRUE	FALSE	TRUE	FALSE	FALSE	FALSE	FALSE	TRUE	FALSE	TRUE	TRUE	FALSE	TRUE	FALSE	FALSE	FALSE	FALSE	TRUE	FALSE	FALSE	TRUE	TRUE	TRUE	TRUE	TRUE	TRUE	FALSE	FALSE
F45D3.4	F45D3.4	V:12552211-12553229	2530.08	2783.25	1573.47	1063.02	1645.73	1104.44	2295.6	1271.06	0.852768	0.00239679	0.0604347		FALSE	FALSE	FALSE	FALSE	FALSE	TRUE	FALSE	FALSE	FALSE	FALSE	FALSE	FALSE	FALSE	FALSE	FALSE	FALSE	FALSE	FALSE	FALSE	FALSE	FALSE	FALSE	FALSE	FALSE	FALSE	FALSE	FALSE	FALSE	FALSE	FALSE	FALSE
F15H10.2	col-13	V:10420890-10421892	2011.79	2534.33	1121.84	681.542	1303.92	833.429	1889.32	939.63	1.0076	0.00243581	0.0612349		FALSE	FALSE	FALSE	FALSE	FALSE	TRUE	FALSE	FALSE	TRUE	FALSE	FALSE	FALSE	FALSE	FALSE	FALSE	FALSE	FALSE	FALSE	FALSE	FALSE	FALSE	FALSE	FALSE	FALSE	FALSE	FALSE	FALSE	FALSE	FALSE	FALSE	FALSE
F32H2.7	F32H2.7	I:8995578-8997290	1633.8	1840.23	650.497	266.632	926.27	372.925	1374.84	521.942	1.39707	0.00243635	0.0612349		TRUE	FALSE	FALSE	TRUE	FALSE	TRUE	FALSE	FALSE	FALSE	FALSE	FALSE	FALSE	FALSE	FALSE	FALSE	FALSE	FALSE	FALSE	FALSE	FALSE	FALSE	FALSE	FALSE	FALSE	TRUE	FALSE	TRUE	FALSE	FALSE	FALSE	TRUE
F36H12.8	ttbk-2.1	IV:5258715-5259972	681.986	744.902	250.529	138.041	342.656	140.63	559.139	207.109	1.43225	0.00243936	0.0612448		TRUE	FALSE	FALSE	TRUE	FALSE	TRUE	FALSE	FALSE	FALSE	FALSE	FALSE	FALSE	FALSE	FALSE	FALSE	FALSE	FALSE	FALSE	FALSE	FALSE	FALSE	FALSE	FALSE	FALSE	TRUE	FALSE	FALSE	FALSE	FALSE	TRUE	TRUE
C15H11.13	C15H11.13	V:14395036-14395749	14.5883	24.421	21.6037	0.0263877	5.21894	4.07004	20.2043	3.10512	2.65056	0.00246599	0.0617047		FALSE	FALSE	TRUE	TRUE	FALSE	TRUE	FALSE	FALSE	FALSE	TRUE	FALSE	FALSE	FALSE	FALSE	FALSE	FALSE	FALSE	FALSE	FALSE	FALSE	FALSE	FALSE	FALSE	FALSE	TRUE	FALSE	TRUE	FALSE	FALSE	FALSE	TRUE
Y6E2A.4	Y6E2A.4	V:15712206-15715644	35.0768	44.9404	18.6791	2.13442	2.15326	12.1823	32.8988	5.48999	2.55507	0.00246894	0.0617047		FALSE	FALSE	FALSE	FALSE	FALSE	TRUE	FALSE	FALSE	FALSE	FALSE	FALSE	FALSE	FALSE	FALSE	FALSE	FALSE	FALSE	FALSE	FALSE	FALSE	FALSE	FALSE	FALSE	FALSE	FALSE	FALSE	FALSE	FALSE	FALSE	FALSE	FALSE
C16C10.13	C16C10.13	III:4176678-4177578	193.912	191.376	51.4762	63.6752	41.034	28.5552	145.588	44.4215	1.70971	0.00247082	0.0617047		FALSE	FALSE	FALSE	FALSE	FALSE	TRUE	FALSE	TRUE	FALSE	FALSE	FALSE	FALSE	FALSE	FALSE	FALSE	FALSE	FALSE	FALSE	FALSE	FALSE	FALSE	FALSE	FALSE	FALSE	FALSE	FALSE	FALSE	FALSE	FALSE	FALSE	TRUE
F38H4.5	F38H4.5	IV:11852184-11853154	181.199	266.559	117.252	60.6395	102.921	31.6235	188.337	65.0612	1.53169	0.00247798	0.0617841		FALSE	FALSE	FALSE	FALSE	FALSE	TRUE	FALSE	FALSE	FALSE	FALSE	FALSE	FALSE	FALSE	FALSE	FALSE	FALSE	FALSE	FALSE	FALSE	FALSE	FALSE	FALSE	FALSE	FALSE	FALSE	FALSE	FALSE	FALSE	FALSE	FALSE	FALSE
C55C3.6	C55C3.6	IV:5683215-5684726	61.4255	44.9107	20.5361	5.26996	16.7156	5.11321	42.2908	9.03293	2.2113	0.00250639	0.062394		FALSE	FALSE	FALSE	TRUE	FALSE	TRUE	FALSE	FALSE	FALSE	TRUE	FALSE	FALSE	FALSE	FALSE	FALSE	FALSE	FALSE	FALSE	FALSE	FALSE	FALSE	FALSE	FALSE	FALSE	FALSE	FALSE	TRUE	FALSE	FALSE	FALSE	TRUE
T28F4.3	T28F4.3	I:7484057-7486040	97.412	169.936	47.7424	9.49928	47.1679	23.4434	105.03	26.7035	1.97023	0.0025162	0.0625718		FALSE	FALSE	FALSE	TRUE	FALSE	TRUE	FALSE	FALSE	FALSE	FALSE	FALSE	FALSE	FALSE	FALSE	FALSE	FALSE	FALSE	FALSE	FALSE	FALSE	FALSE	FALSE	FALSE	FALSE	TRUE	FALSE	FALSE	FALSE	FALSE	FALSE	TRUE
T26H5.8	T26H5.8	V:15427161-15432566	3.86724	19.6058	1.78947	1.39e-17	1.39e-17	1.39e-17	8.42084	1.39e-17	6.09667	0.00252354	0.062688		FALSE	FALSE	FALSE	FALSE	FALSE	TRUE	FALSE	FALSE	FALSE	FALSE	FALSE	FALSE	FALSE	FALSE	FALSE	FALSE	FALSE	FALSE	FALSE	TRUE	FALSE	FALSE	FALSE	FALSE	FALSE	FALSE	FALSE	FALSE	FALSE	FALSE	FALSE
H38K22.7	H38K22.7	III:4321748-4322867	79.9099	106.478	11.0976	7.32854	16.6911	0.0211127	65.8284	8.01359	3.01566	0.00252829	0.0627395		FALSE	FALSE	FALSE	FALSE	FALSE	TRUE	FALSE	TRUE	FALSE	FALSE	FALSE	FALSE	FALSE	FALSE	FALSE	FALSE	FALSE	FALSE	FALSE	FALSE	FALSE	FALSE	FALSE	FALSE	FALSE	FALSE	FALSE	FALSE	FALSE	FALSE	TRUE
T22A3.12	T22A3.12	I:10594474-10595525	108.151	120.101	62.8072	25.135	43.0697	35.659	97.0199	34.6212	1.48327	0.00260149	0.0644197		FALSE	FALSE	FALSE	FALSE	FALSE	TRUE	FALSE	FALSE	FALSE	FALSE	FALSE	FALSE	FALSE	FALSE	TRUE	FALSE	FALSE	FALSE	FALSE	TRUE	FALSE	FALSE	TRUE	TRUE	FALSE	FALSE	TRUE	TRUE	TRUE	TRUE	TRUE
M02G9.4	M02G9.4	II:10317269-10317587	17.5128	31.2685	20.6272	0.021548	0.0245146	7.09274	23.1362	2.3796	3.20551	0.00262258	0.0648735		FALSE	FALSE	FALSE	TRUE	FALSE	TRUE	FALSE	FALSE	FALSE	FALSE	FALSE	FALSE	FALSE	FALSE	FALSE	FALSE	FALSE	FALSE	FALSE	FALSE	FALSE	FALSE	FALSE	FALSE	FALSE	FALSE	FALSE	FALSE	FALSE	FALSE	FALSE
C03C10.2	C03C10.2	III:4091077-4093296	211.449	195.272	67.4493	35.6018	70.3913	55.0173	158.057	53.6701	1.55596	0.00265323	0.0654937		FALSE	FALSE	FALSE	FALSE	FALSE	TRUE	FALSE	FALSE	FALSE	FALSE	FALSE	FALSE	FALSE	FALSE	FALSE	FALSE	FALSE	FALSE	FALSE	FALSE	FALSE	FALSE	FALSE	FALSE	FALSE	FALSE	FALSE	FALSE	FALSE	FALSE	TRUE
D1014.2	D1014.2	V:8143761-8147835	549.473	519.354	455.322	185.064	317.532	261.843	508.049	254.813	0.995178	0.00265648	0.0655009		FALSE	FALSE	FALSE	FALSE	FALSE	TRUE	FALSE	FALSE	FALSE	FALSE	FALSE	TRUE	FALSE	FALSE	FALSE	FALSE	FALSE	TRUE	FALSE	TRUE	FALSE	FALSE	FALSE	TRUE	FALSE	FALSE	FALSE	FALSE	FALSE	TRUE	FALSE
F37A4.5	F37A4.5	III:6711944-6713640	433.545	559.433	168.845	89.9635	228.04	101.91	387.274	139.971	1.46736	0.00266018	0.0655009		FALSE	FALSE	FALSE	FALSE	FALSE	TRUE	FALSE	FALSE	FALSE	FALSE	FALSE	FALSE	FALSE	FALSE	FALSE	FALSE	FALSE	FALSE	FALSE	FALSE	FALSE	FALSE	FALSE	FALSE	TRUE	FALSE	FALSE	FALSE	FALSE	FALSE	TRUE
ZK945.8	ZK945.8	II:10108694-10109202	32.1617	41.0434	11.1441	6.25902	3.18958	6.10891	28.1164	5.18584	2.41126	0.00266189	0.0655009		FALSE	FALSE	TRUE	FALSE	FALSE	TRUE	FALSE	FALSE	FALSE	TRUE	FALSE	FALSE	FALSE	FALSE	FALSE	FALSE	FALSE	FALSE	FALSE	FALSE	FALSE	FALSE	FALSE	FALSE	TRUE	FALSE	FALSE	FALSE	FALSE	FALSE	FALSE
E03H12.10	ssp-9	IV:4994325-4994739	3775.15	4152.91	1553.71	722.342	2256.61	1073.89	3160.59	1350.95	1.22614	0.00267253	0.0656939		TRUE	FALSE	FALSE	TRUE	FALSE	TRUE	FALSE	FALSE	FALSE	FALSE	FALSE	FALSE	FALSE	FALSE	FALSE	FALSE	FALSE	FALSE	FALSE	FALSE	FALSE	FALSE	FALSE	FALSE	TRUE	FALSE	FALSE	FALSE	FALSE	FALSE	TRUE
ZK1251.3	ZK1251.3	IV:9683664-9684473	49.6787	48.8033	57.2943	14.6264	21.9883	4.10733	51.9254	13.574	1.92601	0.00268934	0.066038		FALSE	FALSE	FALSE	FALSE	FALSE	TRUE	FALSE	FALSE	FALSE	TRUE	FALSE	FALSE	FALSE	FALSE	FALSE	FALSE	FALSE	FALSE	FALSE	FALSE	FALSE	FALSE	FALSE	FALSE	TRUE	FALSE	TRUE	FALSE	FALSE	FALSE	TRUE
F49E11.7	F49E11.7	IV:13053297-13055154	113.968	225.599	48.6645	8.45688	59.6763	11.243	129.41	26.4587	2.28343	0.00270438	0.0663378		FALSE	FALSE	FALSE	FALSE	FALSE	TRUE	FALSE	FALSE	FALSE	FALSE	FALSE	FALSE	FALSE	FALSE	FALSE	FALSE	FALSE	FALSE	FALSE	FALSE	FALSE	FALSE	FALSE	FALSE	FALSE	FALSE	FALSE	FALSE	FALSE	FALSE	TRUE
Y53C10A.10	Y53C10A.10	I:12020758-12028313	601.115	691.206	289.985	98.3528	333.19	170.163	527.435	200.569	1.3943	0.00270911	0.0663845		FALSE	FALSE	FALSE	TRUE	FALSE	TRUE	FALSE	FALSE	FALSE	FALSE	FALSE	FALSE	FALSE	TRUE	FALSE	FALSE	FALSE	FALSE	FALSE	FALSE	FALSE	FALSE	FALSE	FALSE	TRUE	FALSE	TRUE	FALSE	FALSE	FALSE	TRUE
F15H10.1	col-12	V:10423907-10425092	3257.84	3366.06	1482.36	960.616	1939.09	1129.92	2702.09	1343.21	1.00832	0.00272536	0.066713		FALSE	FALSE	FALSE	FALSE	FALSE	TRUE	FALSE	FALSE	TRUE	FALSE	FALSE	FALSE	FALSE	FALSE	FALSE	FALSE	FALSE	FALSE	FALSE	FALSE	FALSE	FALSE	FALSE	FALSE	FALSE	FALSE	FALSE	FALSE	FALSE	FALSE	FALSE
F17E9.10	his-32	IV:8334298-8334765	1682.44	2488.39	3850.5	1116.34	1537.47	1666.82	2673.78	1440.21	0.892562	0.00273164	0.0667972		FALSE	FALSE	FALSE	FALSE	FALSE	FALSE	FALSE	TRUE	FALSE	FALSE	FALSE	FALSE	FALSE	FALSE	FALSE	FALSE	FALSE	TRUE	FALSE	FALSE	FALSE	FALSE	FALSE	FALSE	FALSE	FALSE	FALSE	FALSE	FALSE	FALSE	FALSE
R06A10.5	R06A10.5	I:1088514-1089742	67.3235	21.4413	16.7835	10.3939	5.27717	3.07402	35.1828	6.24835	2.4701	0.00273559	0.066824		FALSE	FALSE	FALSE	TRUE	FALSE	FALSE	FALSE	FALSE	FALSE	FALSE	FALSE	FALSE	FALSE	FALSE	FALSE	FALSE	FALSE	FALSE	FALSE	FALSE	FALSE	FALSE	FALSE	FALSE	FALSE	FALSE	FALSE	FALSE	FALSE	FALSE	TRUE
C52E4.7	C52E4.7	V:11994302-11995839	798.896	820.063	318.138	127.608	425.675	134.524	645.699	229.269	1.49327	0.00274714	0.0670364		FALSE	FALSE	FALSE	TRUE	FALSE	TRUE	FALSE	FALSE	FALSE	FALSE	FALSE	FALSE	FALSE	FALSE	FALSE	FALSE	FALSE	FALSE	FALSE	FALSE	FALSE	FALSE	FALSE	FALSE	TRUE	FALSE	FALSE	FALSE	FALSE	FALSE	TRUE
F56C3.9	F56C3.9	X:1391797-1393991	144.209	166.98	47.7305	10.5505	52.4426	31.5857	119.64	31.5263	1.9195	0.00278884	0.0679128		FALSE	FALSE	FALSE	FALSE	FALSE	TRUE	FALSE	FALSE	FALSE	FALSE	FALSE	FALSE	FALSE	FALSE	FALSE	FALSE	FALSE	TRUE	FALSE	FALSE	FALSE	FALSE	FALSE	TRUE	TRUE	FALSE	FALSE	FALSE	FALSE	FALSE	FALSE
F15D3.4	F15D3.4	I:11565238-11570803	303.954	394.427	235.584	116.06	191.31	117.184	311.322	141.518	1.13679	0.00280709	0.0682159		FALSE	FALSE	FALSE	FALSE	FALSE	TRUE	FALSE	TRUE	FALSE	FALSE	FALSE	FALSE	FALSE	FALSE	FALSE	FALSE	FALSE	FALSE	FALSE	FALSE	FALSE	FALSE	FALSE	FALSE	FALSE	FALSE	FALSE	FALSE	FALSE	FALSE	TRUE
F21F3.3	icmt-1	I:4901974-4903173	285.45	447.187	103.112	40.8606	150.186	62.1728	278.583	84.4063	1.72103	0.00281863	0.0683276		FALSE	FALSE	FALSE	FALSE	FALSE	TRUE	FALSE	FALSE	FALSE	FALSE	FALSE	FALSE	FALSE	FALSE	FALSE	FALSE	FALSE	FALSE	FALSE	FALSE	FALSE	FALSE	FALSE	FALSE	FALSE	FALSE	FALSE	FALSE	FALSE	FALSE	FALSE
T12D8.5	T12D8.5	III:13625970-13626531	1860.76	2015.91	2117.19	1077.64	1023.28	1502.78	1997.96	1201.23	0.733909	0.00281924	0.0683276		FALSE	FALSE	FALSE	FALSE	FALSE	TRUE	FALSE	FALSE	FALSE	FALSE	FALSE	FALSE	TRUE	TRUE	TRUE	FALSE	FALSE	FALSE	FALSE	FALSE	TRUE	TRUE	FALSE	TRUE	TRUE	FALSE	TRUE	TRUE	TRUE	FALSE	FALSE
Y113G7C.1	Y113G7C.1	V:20317837-20324011	564.085	711.712	305.953	129.691	339.526	179.334	527.25	216.184	1.28572	0.00282333	0.0683276		FALSE	FALSE	FALSE	TRUE	FALSE	TRUE	FALSE	FALSE	FALSE	FALSE	TRUE	FALSE	FALSE	FALSE	FALSE	FALSE	FALSE	FALSE	FALSE	FALSE	FALSE	FALSE	FALSE	FALSE	TRUE	FALSE	TRUE	FALSE	FALSE	FALSE	FALSE
C07E3.4	C07E3.4	II:10360871-10362997	39.9419	56.6633	22.4301	6.31058	7.39404	15.2554	39.6784	9.65335	2.02513	0.00283881	0.0686315		FALSE	FALSE	FALSE	FALSE	FALSE	TRUE	FALSE	FALSE	FALSE	FALSE	FALSE	FALSE	FALSE	FALSE	FALSE	FALSE	FALSE	FALSE	FALSE	FALSE	FALSE	FALSE	FALSE	FALSE	FALSE	FALSE	FALSE	FALSE	FALSE	FALSE	TRUE
Y43F8C.4	dyf-19	V:19625062-19630753	0	11.7178	20.8144	1.39e-17	1.39e-17	1.39e-17	10.8441	1.39e-17	6.4507	0.00286324	0.0690082		FALSE	FALSE	FALSE	FALSE	FALSE	FALSE	FALSE	FALSE	FALSE	FALSE	FALSE	FALSE	FALSE	FALSE	FALSE	FALSE	FALSE	FALSE	FALSE	FALSE	FALSE	FALSE	FALSE	TRUE	FALSE	FALSE	FALSE	FALSE	FALSE	FALSE	FALSE
ZK849.4	best-25	I:14205717-14208581	48.7371	53.7298	13.946	0.0398514	5.2667	11.1709	38.8043	5.49248	2.79054	0.00286475	0.0690082		FALSE	FALSE	FALSE	TRUE	FALSE	FALSE	FALSE	FALSE	FALSE	FALSE	FALSE	FALSE	FALSE	FALSE	FALSE	FALSE	FALSE	FALSE	FALSE	FALSE	FALSE	FALSE	FALSE	FALSE	FALSE	FALSE	FALSE	FALSE	FALSE	FALSE	TRUE
T16G1.1	pqn-67	V:12924441-12928173	44.8142	19.475	67.7416	12.5218	5.31873	13.2328	44.0103	10.3578	2.07363	0.00286616	0.0690082		FALSE	FALSE	FALSE	FALSE	FALSE	FALSE	FALSE	FALSE	FALSE	FALSE	FALSE	FALSE	FALSE	FALSE	FALSE	FALSE	FALSE	FALSE	FALSE	FALSE	FALSE	FALSE	FALSE	TRUE	FALSE	FALSE	FALSE	FALSE	FALSE	FALSE	FALSE
Y48B6A.2	rpl-43	II:14155278-14155686	1415.48	5543.06	6006.16	33.5834	1491.7	45.9062	4321.56	523.731	3.04406	0.00289644	0.0696659		FALSE	FALSE	FALSE	FALSE	FALSE	FALSE	FALSE	FALSE	TRUE	FALSE	FALSE	FALSE	TRUE	FALSE	FALSE	FALSE	FALSE	TRUE	FALSE	FALSE	TRUE	TRUE	TRUE	FALSE	FALSE	FALSE	FALSE	TRUE	FALSE	TRUE	FALSE
F36D4.1	F36D4.1	V:9417031-9419299	288.433	217.71	81.5288	38.7534	74.6435	87.5955	195.89	66.9975	1.54597	0.00292305	0.070234		FALSE	FALSE	FALSE	FALSE	FALSE	TRUE	FALSE	FALSE	FALSE	FALSE	FALSE	FALSE	FALSE	FALSE	FALSE	FALSE	FALSE	FALSE	FALSE	FALSE	FALSE	FALSE	FALSE	FALSE	TRUE	FALSE	TRUE	FALSE	FALSE	FALSE	TRUE
C10G11.1	C10G11.1	I:6307327-6308598	74.0373	110.365	41.1934	11.5334	32.4076	2.07352	75.1987	15.3382	2.2829	0.00299786	0.0718109		FALSE	FALSE	FALSE	FALSE	FALSE	TRUE	FALSE	FALSE	FALSE	TRUE	FALSE	FALSE	FALSE	FALSE	FALSE	FALSE	FALSE	FALSE	FALSE	FALSE	FALSE	FALSE	FALSE	FALSE	TRUE	FALSE	TRUE	FALSE	FALSE	FALSE	TRUE
F26A1.3	F26A1.3	III:4826909-4828921	480.327	510.608	149.12	51.3238	223.766	83.5723	380.019	119.554	1.66722	0.00304566	0.0728816		FALSE	FALSE	FALSE	TRUE	FALSE	TRUE	FALSE	FALSE	FALSE	FALSE	TRUE	FALSE	FALSE	FALSE	FALSE	FALSE	FALSE	FALSE	FALSE	FALSE	FALSE	FALSE	FALSE	FALSE	TRUE	FALSE	TRUE	FALSE	FALSE	FALSE	TRUE
B0205.10	B0205.10	I:10708363-10710375	333.215	354.408	120.966	74.2719	129.297	111.051	269.53	104.873	1.36066	0.0030548	0.073026		FALSE	FALSE	FALSE	TRUE	FALSE	TRUE	FALSE	FALSE	FALSE	FALSE	FALSE	FALSE	FALSE	FALSE	FALSE	FALSE	FALSE	FALSE	FALSE	FALSE	FALSE	FALSE	FALSE	FALSE	TRUE	FALSE	TRUE	FALSE	FALSE	FALSE	TRUE
T08B2.12	T08B2.12	I:6231498-6232118	6797.21	7140.17	2624.03	1621.21	4064.4	2075.41	5520.47	2587.01	1.09347	0.00307992	0.0735515		TRUE	FALSE	FALSE	FALSE	FALSE	TRUE	FALSE	FALSE	FALSE	FALSE	FALSE	FALSE	FALSE	FALSE	FALSE	FALSE	FALSE	FALSE	FALSE	FALSE	FALSE	FALSE	FALSE	FALSE	FALSE	FALSE	FALSE	FALSE	FALSE	FALSE	TRUE
C09D4.3	C09D4.3	I:5488340-5490626	875.861	885.469	353.817	197.613	466.75	187.499	705.049	283.954	1.31169	0.00309162	0.0736811		FALSE	FALSE	FALSE	TRUE	FALSE	TRUE	FALSE	FALSE	FALSE	FALSE	TRUE	FALSE	FALSE	FALSE	FALSE	FALSE	FALSE	FALSE	FALSE	FALSE	FALSE	FALSE	FALSE	FALSE	TRUE	FALSE	TRUE	FALSE	FALSE	FALSE	TRUE
M70.3	M70.3	IV:2237663-2242417	1457.48	1438.01	526.562	282.289	780.105	284.292	1140.69	448.895	1.3452	0.0031034	0.0738867		FALSE	FALSE	FALSE	TRUE	FALSE	TRUE	FALSE	FALSE	FALSE	FALSE	TRUE	FALSE	FALSE	FALSE	FALSE	FALSE	FALSE	FALSE	FALSE	FALSE	FALSE	FALSE	FALSE	FALSE	TRUE	FALSE	TRUE	FALSE	FALSE	FALSE	TRUE
F17C8.7	F17C8.7	III:4736070-4737256	859.304	818.104	343.491	200.737	444.66	155.921	673.633	267.106	1.33415	0.00310841	0.073931		FALSE	FALSE	FALSE	TRUE	FALSE	TRUE	FALSE	FALSE	FALSE	FALSE	FALSE	FALSE	FALSE	FALSE	FALSE	FALSE	FALSE	FALSE	FALSE	FALSE	FALSE	FALSE	FALSE	FALSE	FALSE	FALSE	TRUE	FALSE	FALSE	FALSE	TRUE
F20D6.6	F20D6.6	V:8159941-8161600	1062.91	1129.53	479.636	183.01	624.441	222.141	890.69	343.197	1.37554	0.00311402	0.0739895		FALSE	FALSE	FALSE	TRUE	FALSE	TRUE	FALSE	FALSE	FALSE	FALSE	FALSE	FALSE	FALSE	FALSE	FALSE	FALSE	FALSE	FALSE	FALSE	FALSE	FALSE	FALSE	FALSE	FALSE	FALSE	FALSE	TRUE	FALSE	FALSE	FALSE	TRUE
F41H10.5	F41H10.5	IV:5361013-5362161	173.435	167.927	95.6673	48.1191	67.2772	62.1471	145.676	59.1812	1.29768	0.00313398	0.0743132		FALSE	FALSE	FALSE	FALSE	FALSE	TRUE	FALSE	FALSE	FALSE	TRUE	FALSE	FALSE	FALSE	FALSE	FALSE	FALSE	FALSE	FALSE	FALSE	FALSE	FALSE	FALSE	FALSE	FALSE	FALSE	FALSE	FALSE	FALSE	FALSE	FALSE	TRUE
ZK1307.4	ZK1307.4	II:9650959-9651800	1752.66	1971.04	781.951	453.698	1040.97	562.422	1501.88	685.698	1.13098	0.0031381	0.0743358		TRUE	FALSE	FALSE	FALSE	FALSE	TRUE	FALSE	FALSE	FALSE	FALSE	FALSE	FALSE	FALSE	FALSE	FALSE	FALSE	FALSE	FALSE	FALSE	FALSE	FALSE	FALSE	FALSE	FALSE	TRUE	FALSE	TRUE	FALSE	FALSE	FALSE	TRUE
Y75B8A.12	osm-12	III:12191056-12202450	21.4457	16.5867	16.8793	2.11407	2.13	6.09486	18.3039	3.44631	2.36689	0.00314725	0.0744774		FALSE	FALSE	FALSE	FALSE	FALSE	TRUE	FALSE	FALSE	FALSE	FALSE	FALSE	TRUE	TRUE	FALSE	FALSE	FALSE	FALSE	FALSE	FALSE	FALSE	TRUE	FALSE	FALSE	TRUE	TRUE	FALSE	FALSE	FALSE	FALSE	FALSE	FALSE
T03F6.6	T03F6.6	III:13378441-13380352	771.608	965.546	244.88	148.5	397.334	165.081	660.678	236.972	1.47871	0.00315403	0.0745628		FALSE	FALSE	FALSE	TRUE	FALSE	TRUE	FALSE	FALSE	FALSE	FALSE	FALSE	FALSE	FALSE	FALSE	FALSE	FALSE	FALSE	FALSE	FALSE	FALSE	FALSE	FALSE	FALSE	FALSE	FALSE	FALSE	FALSE	FALSE	FALSE	FALSE	TRUE
F10G8.1	F10G8.1	I:10019706-10021087	364.398	367.097	115.325	69.0557	139.789	107.997	282.273	105.614	1.41715	0.00317913	0.0750805		FALSE	FALSE	FALSE	TRUE	FALSE	TRUE	FALSE	FALSE	FALSE	FALSE	FALSE	FALSE	FALSE	FALSE	FALSE	FALSE	FALSE	FALSE	FALSE	FALSE	FALSE	FALSE	FALSE	FALSE	FALSE	FALSE	FALSE	FALSE	FALSE	FALSE	TRUE
C15F1.5	C15F1.5	II:6967904-6970585	1199.28	1408.72	822.374	649.078	659.37	616.408	1143.46	641.619	0.833458	0.00324013	0.0761383		FALSE	FALSE	FALSE	FALSE	FALSE	FALSE	FALSE	TRUE	FALSE	FALSE	FALSE	TRUE	TRUE	TRUE	TRUE	FALSE	FALSE	FALSE	FALSE	FALSE	TRUE	FALSE	TRUE	TRUE	FALSE	FALSE	TRUE	TRUE	FALSE	FALSE	TRUE
R07E3.7	R07E3.7	X:10341732-10344082	175.415	126.912	64.6558	54.3109	35.7994	42.7958	122.328	44.3021	1.46265	0.00325123	0.0763225		FALSE	FALSE	FALSE	FALSE	FALSE	TRUE	FALSE	FALSE	FALSE	FALSE	FALSE	FALSE	FALSE	FALSE	FALSE	FALSE	FALSE	FALSE	FALSE	FALSE	FALSE	FALSE	FALSE	TRUE	FALSE	FALSE	FALSE	FALSE	FALSE	FALSE	FALSE
R08A2.3	ssp-33	V:14711341-14711774	784.298	679.473	289.972	137.005	386.799	142.671	584.581	222.158	1.39529	0.00326688	0.0765369		TRUE	FALSE	FALSE	TRUE	FALSE	TRUE	FALSE	FALSE	FALSE	FALSE	FALSE	FALSE	FALSE	FALSE	FALSE	FALSE	FALSE	FALSE	FALSE	FALSE	FALSE	FALSE	FALSE	FALSE	FALSE	FALSE	FALSE	FALSE	FALSE	FALSE	FALSE
E03H12.5	E03H12.5	IV:4977201-4978073	290.329	368.084	139.76	70.085	162.821	51.9983	266.058	94.968	1.48498	0.00329205	0.0770498		FALSE	FALSE	TRUE	TRUE	FALSE	TRUE	FALSE	FALSE	FALSE	FALSE	FALSE	FALSE	FALSE	FALSE	FALSE	FALSE	FALSE	FALSE	FALSE	FALSE	FALSE	FALSE	FALSE	FALSE	TRUE	FALSE	TRUE	FALSE	FALSE	FALSE	TRUE
F08B4.2	cdh-5	IV:8669142-8677974	2751.24	3164.97	1246.7	734.862	1730.84	901.7	2387.63	1122.47	1.08882	0.00331035	0.0773238		FALSE	FALSE	FALSE	FALSE	FALSE	TRUE	FALSE	FALSE	TRUE	FALSE	FALSE	TRUE	FALSE	FALSE	FALSE	FALSE	FALSE	FALSE	FALSE	FALSE	FALSE	FALSE	TRUE	TRUE	FALSE	FALSE	FALSE	TRUE	FALSE	TRUE	FALSE
T04C12.7	T04C12.7	V:11054127-11055247	324.442	305.573	181.106	105.569	160.767	48.9473	270.374	105.094	1.36231	0.00331391	0.0773301		FALSE	FALSE	FALSE	FALSE	FALSE	TRUE	FALSE	FALSE	FALSE	FALSE	FALSE	FALSE	FALSE	FALSE	FALSE	FALSE	FALSE	FALSE	FALSE	FALSE	FALSE	FALSE	FALSE	FALSE	FALSE	FALSE	FALSE	FALSE	FALSE	FALSE	FALSE
C49C8.1	C49C8.1	IV:8654604-8656829	239.689	252.879	87.169	49.1794	107.123	44.8567	193.246	67.0529	1.52527	0.00331814	0.077352		FALSE	FALSE	FALSE	FALSE	FALSE	TRUE	FALSE	FALSE	FALSE	TRUE	FALSE	FALSE	FALSE	FALSE	FALSE	FALSE	FALSE	FALSE	FALSE	FALSE	FALSE	FALSE	FALSE	FALSE	TRUE	FALSE	TRUE	FALSE	FALSE	FALSE	TRUE
Y43C5B.2	Y43C5B.2	IV:10351431-10352282	50.6233	111.346	60.0332	9.48323	35.623	17.3324	74.0008	20.8129	1.82363	0.00333764	0.077604		FALSE	FALSE	FALSE	FALSE	FALSE	TRUE	FALSE	FALSE	FALSE	FALSE	FALSE	FALSE	FALSE	FALSE	FALSE	FALSE	FALSE	FALSE	FALSE	FALSE	FALSE	FALSE	FALSE	FALSE	FALSE	FALSE	FALSE	FALSE	FALSE	FALSE	FALSE
F25B3.4	F25B3.4	V:9565554-9568775	386.779	421.753	245.896	110.86	217.6	154.87	351.476	161.11	1.12475	0.00333887	0.077604		FALSE	FALSE	FALSE	FALSE	FALSE	TRUE	FALSE	FALSE	FALSE	FALSE	FALSE	FALSE	FALSE	FALSE	FALSE	FALSE	FALSE	FALSE	FALSE	FALSE	FALSE	FALSE	FALSE	FALSE	TRUE	FALSE	TRUE	FALSE	FALSE	FALSE	TRUE
Y73F8A.20	Y73F8A.20	IV:15378464-15381686	444.281	412.963	198.918	66.9942	216.485	126.345	352.054	136.608	1.36488	0.00339366	0.0787215		FALSE	FALSE	FALSE	TRUE	FALSE	TRUE	FALSE	FALSE	FALSE	FALSE	FALSE	FALSE	FALSE	FALSE	FALSE	FALSE	FALSE	FALSE	FALSE	FALSE	FALSE	FALSE	FALSE	FALSE	FALSE	FALSE	FALSE	FALSE	FALSE	FALSE	TRUE
T13F2.12	ssp-36	IV:9765674-9766350	295.219	325.125	101.245	61.7239	135.51	56.0651	240.53	84.4331	1.5089	0.00342326	0.0793298		FALSE	FALSE	FALSE	TRUE	FALSE	TRUE	FALSE	FALSE	FALSE	FALSE	FALSE	FALSE	FALSE	FALSE	FALSE	FALSE	FALSE	FALSE	FALSE	FALSE	FALSE	FALSE	FALSE	FALSE	TRUE	FALSE	FALSE	FALSE	FALSE	FALSE	TRUE
F28H7.6	irld-6	V:10754423-10756628	312.737	366.118	176.399	62.7919	189.076	57.0923	285.085	102.987	1.46777	0.00345547	0.0798397		FALSE	FALSE	FALSE	TRUE	FALSE	TRUE	FALSE	FALSE	FALSE	FALSE	FALSE	FALSE	FALSE	FALSE	FALSE	FALSE	FALSE	FALSE	FALSE	FALSE	FALSE	FALSE	FALSE	FALSE	TRUE	FALSE	TRUE	FALSE	FALSE	FALSE	TRUE
F46B6.8	lipl-2	V:9791571-9793391	114.922	275.38	99.4106	29.3459	90.2677	36.7025	163.238	52.1054	1.64498	0.00346522	0.0799863		FALSE	FALSE	FALSE	FALSE	FALSE	TRUE	FALSE	FALSE	FALSE	FALSE	FALSE	FALSE	FALSE	FALSE	FALSE	FALSE	FALSE	TRUE	FALSE	FALSE	FALSE	FALSE	FALSE	FALSE	FALSE	FALSE	FALSE	TRUE	FALSE	FALSE	FALSE
C01G12.9	C01G12.9	II:14579019-14580098	295.24	262.632	80.5825	26.2327	116.518	44.853	212.818	62.5347	1.76458	0.00350965	0.0809267		FALSE	FALSE	FALSE	TRUE	FALSE	TRUE	FALSE	TRUE	FALSE	FALSE	FALSE	FALSE	FALSE	FALSE	FALSE	FALSE	FALSE	FALSE	FALSE	FALSE	FALSE	FALSE	FALSE	FALSE	TRUE	FALSE	TRUE	FALSE	FALSE	FALSE	TRUE
ZK1248.20	ZK1248.20	II:5816646-5817306	36.0927	31.2632	5.49796	4.1787	2.13467	5.08686	24.2846	3.80007	2.63734	0.00352441	0.0811132		FALSE	FALSE	FALSE	TRUE	FALSE	TRUE	FALSE	FALSE	FALSE	FALSE	FALSE	FALSE	FALSE	FALSE	FALSE	FALSE	FALSE	FALSE	FALSE	FALSE	FALSE	FALSE	FALSE	FALSE	FALSE	FALSE	TRUE	FALSE	FALSE	FALSE	TRUE
D1065.3	D1065.3	V:4059832-4062093	50.6537	76.1926	30.8794	11.5172	23.0204	5.12344	52.5752	13.2204	1.98139	0.00353018	0.0811146		FALSE	FALSE	FALSE	FALSE	FALSE	TRUE	FALSE	FALSE	TRUE	FALSE	FALSE	FALSE	FALSE	FALSE	FALSE	FALSE	FALSE	FALSE	FALSE	FALSE	FALSE	FALSE	FALSE	FALSE	FALSE	FALSE	FALSE	FALSE	FALSE	FALSE	FALSE
ZK1098.12	ZK1098.12	III:9545187-9545868	174.443	142.549	43.0292	24.0937	58.7388	20.406	120.007	34.4128	1.79816	0.00353138	0.0811146		FALSE	FALSE	FALSE	FALSE	FALSE	TRUE	FALSE	FALSE	FALSE	FALSE	FALSE	FALSE	FALSE	FALSE	FALSE	FALSE	FALSE	FALSE	FALSE	FALSE	FALSE	FALSE	FALSE	FALSE	TRUE	FALSE	TRUE	FALSE	FALSE	FALSE	TRUE
T01B6.4	nlp-45	X:2337656-2338306	7.80883	7.82378	1.81051	1.39e-17	1.39e-17	1.39e-17	5.81437	1.39e-17	5.57213	0.00355408	0.0815562		FALSE	FALSE	FALSE	FALSE	FALSE	TRUE	FALSE	FALSE	FALSE	FALSE	FALSE	FALSE	FALSE	FALSE	FALSE	FALSE	FALSE	FALSE	FALSE	FALSE	FALSE	FALSE	FALSE	FALSE	FALSE	FALSE	FALSE	FALSE	FALSE	FALSE	FALSE
B0491.3	rmd-3	II:11338450-11339599	2939.27	3122.99	1085.2	618.85	1720.27	655.151	2382.49	998.089	1.25512	0.00355951	0.081601		TRUE	FALSE	FALSE	TRUE	FALSE	TRUE	FALSE	FALSE	FALSE	FALSE	TRUE	FALSE	FALSE	FALSE	FALSE	FALSE	FALSE	FALSE	FALSE	FALSE	FALSE	FALSE	FALSE	FALSE	TRUE	FALSE	FALSE	FALSE	FALSE	FALSE	TRUE
T05D4.5	T05D4.5	III:13580850-13583618	120.84	101.537	55.285	16.7893	50.3155	17.3468	92.5539	28.1505	1.71254	0.00357514	0.0818793		FALSE	FALSE	FALSE	FALSE	FALSE	FALSE	FALSE	FALSE	FALSE	FALSE	FALSE	FALSE	FALSE	FALSE	FALSE	FALSE	FALSE	FALSE	FALSE	FALSE	FALSE	FALSE	FALSE	FALSE	FALSE	FALSE	FALSE	FALSE	FALSE	FALSE	TRUE
ZC21.8	ZC21.8	III:8518921-8519978	101.319	112.278	87.2749	23.0632	54.591	35.6654	100.29	37.7732	1.40585	0.00359062	0.0820865		FALSE	FALSE	FALSE	FALSE	FALSE	TRUE	FALSE	FALSE	FALSE	FALSE	FALSE	FALSE	FALSE	FALSE	FALSE	FALSE	FALSE	FALSE	FALSE	FALSE	FALSE	FALSE	FALSE	FALSE	TRUE	FALSE	TRUE	FALSE	FALSE	FALSE	TRUE
F35C11.2	F35C11.2	II:8244266-8246336	265.021	263.61	105.017	32.5011	121.816	60.1266	211.216	71.4812	1.56127	0.00365066	0.0831224		FALSE	FALSE	TRUE	FALSE	FALSE	TRUE	FALSE	FALSE	FALSE	FALSE	FALSE	FALSE	FALSE	FALSE	FALSE	FALSE	FALSE	FALSE	FALSE	FALSE	FALSE	FALSE	FALSE	FALSE	FALSE	FALSE	TRUE	FALSE	FALSE	FALSE	TRUE
Y47H9B.2	Y47H9B.2	I:11744172-11747414	263.057	286.062	144.479	71.1219	144.977	57.0869	231.199	91.062	1.34307	0.00368874	0.0838894		FALSE	FALSE	FALSE	TRUE	FALSE	TRUE	FALSE	FALSE	FALSE	FALSE	TRUE	FALSE	FALSE	FALSE	FALSE	FALSE	FALSE	FALSE	FALSE	FALSE	FALSE	FALSE	FALSE	TRUE	TRUE	FALSE	TRUE	FALSE	FALSE	FALSE	TRUE
K05F1.1	K05F1.1	II:5801382-5803947	141.284	144.505	71.2439	23.0704	66.1136	32.6193	119.011	40.6011	1.54852	0.00369149	0.0838894		FALSE	FALSE	FALSE	FALSE	FALSE	TRUE	FALSE	FALSE	FALSE	FALSE	TRUE	FALSE	FALSE	FALSE	FALSE	FALSE	FALSE	TRUE	FALSE	FALSE	FALSE	FALSE	FALSE	TRUE	TRUE	FALSE	TRUE	FALSE	FALSE	FALSE	TRUE
F07D3.3	F07D3.3	V:9460686-9462685	29.2081	47.8695	28.1151	4.23122	14.6377	7.14093	35.0642	8.66996	2.00045	0.0036969	0.0839311		FALSE	FALSE	FALSE	FALSE	FALSE	TRUE	FALSE	FALSE	FALSE	FALSE	FALSE	FALSE	FALSE	FALSE	FALSE	FALSE	FALSE	FALSE	FALSE	FALSE	FALSE	FALSE	FALSE	FALSE	FALSE	FALSE	TRUE	FALSE	FALSE	FALSE	TRUE
C01F6.2	C01F6.2	IV:9099263-9101585	800.818	1008.48	494.684	272.865	470.021	400.404	767.994	381.097	1.01065	0.00370468	0.0840264		FALSE	FALSE	FALSE	TRUE	FALSE	TRUE	FALSE	FALSE	FALSE	FALSE	FALSE	FALSE	FALSE	FALSE	FALSE	FALSE	FALSE	FALSE	FALSE	FALSE	FALSE	FALSE	FALSE	FALSE	FALSE	FALSE	FALSE	FALSE	FALSE	FALSE	FALSE
T28H11.6	ssp-11	IV:4994322-4999853	4345.08	4673.24	1725.52	824.774	2630.99	1263.39	3581.28	1573.05	1.18684	0.00372094	0.0843139		TRUE	FALSE	FALSE	TRUE	FALSE	TRUE	FALSE	FALSE	FALSE	FALSE	FALSE	FALSE	FALSE	FALSE	FALSE	FALSE	FALSE	FALSE	FALSE	FALSE	FALSE	FALSE	FALSE	FALSE	TRUE	FALSE	FALSE	FALSE	FALSE	FALSE	TRUE
F58G1.3	F58G1.3	II:12925979-12928336	862.199	1097.33	444.901	125.542	535.076	260.84	801.475	307.153	1.3833	0.00375202	0.084936		TRUE	FALSE	FALSE	TRUE	FALSE	TRUE	FALSE	FALSE	FALSE	FALSE	FALSE	FALSE	FALSE	FALSE	FALSE	FALSE	FALSE	FALSE	FALSE	FALSE	FALSE	FALSE	FALSE	FALSE	TRUE	FALSE	TRUE	FALSE	FALSE	FALSE	TRUE
T06E4.4	col-147	V:9632271-9633337	1170.04	1543.45	845.844	241.557	784.396	596.017	1186.45	540.657	1.13365	0.00379833	0.0858379		FALSE	FALSE	FALSE	FALSE	FALSE	TRUE	FALSE	FALSE	TRUE	FALSE	FALSE	FALSE	FALSE	FALSE	FALSE	FALSE	FALSE	FALSE	FALSE	FALSE	FALSE	FALSE	FALSE	FALSE	FALSE	FALSE	FALSE	FALSE	FALSE	FALSE	FALSE
Y53G8AR.1	Y53G8AR.1	III:3333036-3333957	32.1158	65.4481	42.2209	14.5599	11.5315	0.0221122	46.5949	8.7045	2.40207	0.00379917	0.0858379		FALSE	TRUE	FALSE	FALSE	FALSE	TRUE	FALSE	FALSE	FALSE	FALSE	FALSE	TRUE	FALSE	TRUE	TRUE	FALSE	TRUE	FALSE	FALSE	FALSE	FALSE	FALSE	TRUE	TRUE	FALSE	FALSE	TRUE	TRUE	TRUE	TRUE	TRUE
Y49E10.10	Y49E10.10	III:12395535-12398983	138.34	231.451	38.3223	14.7263	57.7074	34.6446	136.038	35.6928	1.9263	0.00381229	0.0860516		FALSE	FALSE	FALSE	TRUE	FALSE	TRUE	FALSE	FALSE	FALSE	FALSE	FALSE	FALSE	FALSE	FALSE	FALSE	FALSE	FALSE	FALSE	FALSE	FALSE	FALSE	FALSE	FALSE	FALSE	TRUE	FALSE	TRUE	FALSE	FALSE	FALSE	TRUE
F10F2.8	clec-153	III:4635330-4637534	371.197	410.046	192.353	65.9449	207.013	112.086	324.532	128.348	1.3374	0.00383816	0.0865522		TRUE	FALSE	FALSE	FALSE	FALSE	TRUE	FALSE	FALSE	FALSE	FALSE	FALSE	FALSE	FALSE	FALSE	FALSE	FALSE	FALSE	FALSE	FALSE	FALSE	FALSE	FALSE	FALSE	FALSE	FALSE	FALSE	TRUE	FALSE	FALSE	FALSE	TRUE
F13D11.4	F13D11.4	X:5831918-5834855	625.447	722.42	605.553	340.756	391.19	354.563	651.14	362.17	0.846093	0.00386989	0.087184		FALSE	FALSE	FALSE	FALSE	FALSE	TRUE	FALSE	TRUE	FALSE	FALSE	FALSE	FALSE	FALSE	FALSE	FALSE	FALSE	FALSE	TRUE	FALSE	FALSE	FALSE	FALSE	FALSE	TRUE	FALSE	FALSE	FALSE	FALSE	FALSE	FALSE	FALSE
F26B1.8	F26B1.8	I:6329536-6330183	4308.08	3803.4	1542.44	920.918	2334.47	1239.96	3217.97	1498.45	1.10261	0.0038756	0.0872288		TRUE	FALSE	FALSE	FALSE	FALSE	TRUE	FALSE	FALSE	FALSE	FALSE	FALSE	FALSE	FALSE	FALSE	FALSE	FALSE	FALSE	FALSE	FALSE	FALSE	FALSE	FALSE	FALSE	FALSE	TRUE	FALSE	FALSE	FALSE	FALSE	FALSE	TRUE
C06A5.12	C06A5.12	I:6004653-6007595	428.663	429.543	381.158	278.997	184.069	162.018	413.121	208.361	0.987131	0.00391887	0.0879854		FALSE	FALSE	FALSE	FALSE	FALSE	TRUE	FALSE	FALSE	FALSE	FALSE	FALSE	FALSE	FALSE	FALSE	FALSE	FALSE	FALSE	FALSE	FALSE	FALSE	FALSE	FALSE	FALSE	FALSE	FALSE	FALSE	FALSE	FALSE	FALSE	FALSE	FALSE
ZC395.4	ZC395.4	III:5270261-5271037	233.838	242.131	111.606	38.7433	120.694	23.4778	195.858	60.9718	1.68131	0.00392046	0.0879854		FALSE	FALSE	FALSE	TRUE	FALSE	FALSE	FALSE	FALSE	FALSE	TRUE	FALSE	FALSE	FALSE	FALSE	FALSE	FALSE	FALSE	FALSE	FALSE	FALSE	FALSE	FALSE	FALSE	FALSE	TRUE	FALSE	TRUE	FALSE	FALSE	FALSE	TRUE
T25E12.16	T25E12.16	V:16733290-16733788	40.9105	62.5246	25.2499	6.3211	18.8307	8.16478	42.895	11.1055	1.93758	0.00393679	0.0881835		FALSE	FALSE	FALSE	TRUE	FALSE	TRUE	FALSE	TRUE	FALSE	TRUE	FALSE	FALSE	FALSE	FALSE	FALSE	FALSE	FALSE	FALSE	FALSE	FALSE	FALSE	FALSE	FALSE	FALSE	TRUE	FALSE	TRUE	FALSE	FALSE	FALSE	TRUE
Y54E2A.9	Y54E2A.9	II:14785176-14786003	134.471	130.836	60.9083	32.4293	56.6791	23.4611	108.738	37.5232	1.53195	0.0039435	0.0882495		FALSE	FALSE	FALSE	FALSE	FALSE	TRUE	FALSE	FALSE	FALSE	FALSE	FALSE	FALSE	FALSE	FALSE	FALSE	FALSE	FALSE	FALSE	FALSE	FALSE	FALSE	FALSE	FALSE	FALSE	FALSE	FALSE	FALSE	FALSE	FALSE	FALSE	FALSE
Y69E1A.1	Y69E1A.1	IV:10947232-10948896	824.221	866.921	370.726	163.142	479.347	194.628	687.289	279.039	1.30005	0.00396463	0.088633		TRUE	FALSE	FALSE	TRUE	FALSE	TRUE	FALSE	FALSE	FALSE	FALSE	TRUE	FALSE	FALSE	FALSE	FALSE	FALSE	FALSE	FALSE	FALSE	FALSE	FALSE	FALSE	FALSE	FALSE	TRUE	FALSE	TRUE	FALSE	FALSE	FALSE	TRUE
M199.9	M199.9	IV:15127491-15127791	53.6234	28.2843	33.7645	8.39267	9.48772	15.2644	38.5574	11.0483	1.79166	0.00396959	0.088633		FALSE	FALSE	FALSE	FALSE	FALSE	FALSE	FALSE	FALSE	FALSE	FALSE	FALSE	FALSE	FALSE	FALSE	FALSE	FALSE	FALSE	FALSE	FALSE	FALSE	FALSE	FALSE	FALSE	FALSE	FALSE	FALSE	FALSE	FALSE	FALSE	FALSE	FALSE
F38H4.4	F38H4.4	IV:11848250-11850221	721.925	906.977	196.99	101.489	351.059	170.165	608.631	207.571	1.55132	0.00398489	0.0887527		FALSE	FALSE	FALSE	TRUE	FALSE	TRUE	FALSE	FALSE	FALSE	FALSE	FALSE	FALSE	FALSE	FALSE	FALSE	FALSE	FALSE	FALSE	FALSE	FALSE	FALSE	FALSE	FALSE	FALSE	TRUE	FALSE	TRUE	FALSE	FALSE	FALSE	TRUE
C43C3.4	C43C3.4	X:9674539-9674865	20.4488	18.5323	28.2193	6.25908	4.22639	5.09643	22.4001	5.19397	2.08324	0.00406963	0.0904684		FALSE	FALSE	FALSE	FALSE	FALSE	TRUE	FALSE	FALSE	FALSE	FALSE	FALSE	FALSE	FALSE	FALSE	FALSE	FALSE	FALSE	FALSE	FALSE	FALSE	FALSE	FALSE	FALSE	FALSE	FALSE	FALSE	FALSE	FALSE	FALSE	FALSE	FALSE
ZK938.2	arrd-4	II:9837089-9838302	83.7883	63.4322	90.1673	24.0769	37.8111	28.5331	79.1292	30.1404	1.38913	0.00412357	0.0914078		FALSE	FALSE	FALSE	FALSE	FALSE	TRUE	FALSE	FALSE	FALSE	FALSE	FALSE	TRUE	FALSE	FALSE	FALSE	FALSE	FALSE	FALSE	FALSE	FALSE	FALSE	FALSE	FALSE	FALSE	FALSE	FALSE	FALSE	FALSE	FALSE	FALSE	FALSE
C02E7.6	C02E7.6	V:4919207-4919581	16.5161	46.9009	33.805	4.22323	10.4769	8.14951	32.4074	7.61655	2.0714	0.00413687	0.091616		FALSE	FALSE	FALSE	FALSE	FALSE	FALSE	FALSE	FALSE	FALSE	FALSE	FALSE	FALSE	FALSE	FALSE	FALSE	FALSE	FALSE	FALSE	FALSE	FALSE	FALSE	FALSE	FALSE	FALSE	FALSE	FALSE	FALSE	FALSE	FALSE	FALSE	FALSE
T22H6.3	str-124	X:12787661-12789256	3.8824	9.79667	2.76443	1.39e-17	1.39e-17	1.39e-17	5.48117	1.39e-17	5.48898	0.00418395	0.0925713		FALSE	FALSE	FALSE	FALSE	FALSE	FALSE	FALSE	FALSE	FALSE	FALSE	FALSE	FALSE	FALSE	FALSE	FALSE	FALSE	FALSE	FALSE	FALSE	FALSE	FALSE	FALSE	FALSE	FALSE	FALSE	FALSE	FALSE	FALSE	FALSE	FALSE	FALSE
H10E21.1	H10E21.1	III:15720-17339	375.073	431.506	341.716	213.213	213.469	175.255	382.765	200.646	0.931445	0.00419449	0.0927173		FALSE	FALSE	FALSE	FALSE	FALSE	TRUE	FALSE	FALSE	FALSE	FALSE	FALSE	FALSE	FALSE	FALSE	FALSE	FALSE	FALSE	FALSE	FALSE	FALSE	FALSE	FALSE	FALSE	FALSE	FALSE	FALSE	FALSE	FALSE	FALSE	FALSE	FALSE
C39B5.14	C39B5.14	III:2211420-2217095	52.6439	29.2616	35.6503	17.6182	2.16723	2.06147	39.1853	7.28229	2.40575	0.00421394	0.0930198		FALSE	TRUE	FALSE	FALSE	FALSE	FALSE	FALSE	FALSE	FALSE	FALSE	FALSE	FALSE	FALSE	FALSE	FALSE	FALSE	FALSE	FALSE	FALSE	FALSE	FALSE	FALSE	FALSE	FALSE	FALSE	FALSE	FALSE	TRUE	FALSE	FALSE	TRUE
Y50E8A.2	Y50E8A.2	V:14728441-14728854	17.5413	19.539	11.207	3.12687	4.17296	0.00916426	16.0958	2.43633	2.66425	0.00421611	0.0930198		FALSE	FALSE	FALSE	FALSE	FALSE	TRUE	FALSE	FALSE	FALSE	FALSE	FALSE	FALSE	FALSE	FALSE	FALSE	FALSE	FALSE	FALSE	FALSE	FALSE	FALSE	FALSE	FALSE	TRUE	TRUE	FALSE	TRUE	FALSE	FALSE	FALSE	TRUE
W04E12.4	W04E12.4	V:19743644-19745749	81.8572	74.2012	47.8018	9.48646	29.3846	26.4771	67.9534	21.7827	1.63557	0.00422605	0.0931517		FALSE	FALSE	FALSE	TRUE	FALSE	TRUE	FALSE	FALSE	FALSE	FALSE	FALSE	FALSE	FALSE	FALSE	FALSE	FALSE	FALSE	FALSE	FALSE	FALSE	FALSE	FALSE	FALSE	FALSE	FALSE	FALSE	TRUE	FALSE	FALSE	FALSE	TRUE
T10H4.9	srx-51	V:15281899-15283562	4.86662	7.83025	2.76881	1.39e-17	1.39e-17	1.39e-17	5.15523	1.39e-17	5.40267	0.00423129	0.0931797		FALSE	FALSE	FALSE	FALSE	FALSE	TRUE	FALSE	FALSE	FALSE	FALSE	FALSE	FALSE	FALSE	FALSE	FALSE	FALSE	FALSE	FALSE	FALSE	FALSE	FALSE	FALSE	FALSE	FALSE	FALSE	FALSE	FALSE	FALSE	FALSE	FALSE	FALSE
F39E9.11	btb-17	II:3295414-3296582	209.448	291.926	174.562	130.582	102.002	61.1627	225.312	97.9156	1.2014	0.00430592	0.0943805		FALSE	FALSE	FALSE	FALSE	FALSE	TRUE	FALSE	FALSE	FALSE	FALSE	FALSE	FALSE	FALSE	FALSE	FALSE	FALSE	FALSE	FALSE	FALSE	FALSE	FALSE	FALSE	FALSE	FALSE	FALSE	FALSE	FALSE	FALSE	FALSE	FALSE	FALSE
W07G4.6	srr-1	V:13049767-13053910	63.32	89.854	41.2146	22.9951	23.1352	21.4006	64.7962	22.5103	1.52025	0.00434857	0.0952264		FALSE	FALSE	FALSE	FALSE	FALSE	TRUE	FALSE	FALSE	FALSE	FALSE	FALSE	FALSE	FALSE	FALSE	FALSE	FALSE	FALSE	FALSE	FALSE	FALSE	FALSE	FALSE	FALSE	FALSE	FALSE	FALSE	FALSE	FALSE	FALSE	FALSE	FALSE
ZK39.10	ZK39.10	I:11160034-11162574	151.03	161.11	61.8321	13.6832	70.2354	21.424	124.657	35.1142	1.82363	0.00436481	0.0954929		FALSE	FALSE	FALSE	FALSE	FALSE	TRUE	FALSE	FALSE	FALSE	FALSE	FALSE	FALSE	FALSE	FALSE	FALSE	FALSE	FALSE	FALSE	FALSE	FALSE	FALSE	FALSE	FALSE	FALSE	TRUE	FALSE	TRUE	FALSE	FALSE	FALSE	TRUE
W04C9.3	cutl-13	I:477582-481954	31.154	40.0273	44.16	16.6527	10.5193	4.10143	38.4471	10.4245	1.87078	0.00437842	0.0956169		FALSE	FALSE	FALSE	FALSE	FALSE	FALSE	FALSE	FALSE	FALSE	FALSE	FALSE	FALSE	TRUE	FALSE	FALSE	FALSE	FALSE	FALSE	FALSE	TRUE	FALSE	FALSE	FALSE	FALSE	FALSE	FALSE	FALSE	FALSE	FALSE	FALSE	FALSE
AC3.12	AC3.12	V:10378952-10379403	21.4655	17.582	6.47535	0.0134242	4.14094	0.0056921	15.1743	1.38669	3.33439	0.00437862	0.0956169		FALSE	FALSE	FALSE	FALSE	FALSE	TRUE	FALSE	FALSE	FALSE	FALSE	FALSE	FALSE	FALSE	FALSE	FALSE	FALSE	FALSE	FALSE	FALSE	FALSE	FALSE	FALSE	FALSE	FALSE	FALSE	FALSE	FALSE	FALSE	FALSE	FALSE	FALSE
C25E10.8	C25E10.8	V:9053317-9054017	737.483	820.038	742.641	363.772	403.847	525.705	766.721	431.108	0.830395	0.00442426	0.0963446		FALSE	FALSE	FALSE	FALSE	FALSE	TRUE	FALSE	FALSE	FALSE	FALSE	FALSE	FALSE	FALSE	FALSE	FALSE	FALSE	FALSE	FALSE	FALSE	FALSE	FALSE	FALSE	FALSE	TRUE	FALSE	FALSE	FALSE	FALSE	FALSE	FALSE	FALSE
ZC455.5	ugt-4	V:12793020-12795306	1363.92	1682.07	1032.69	368.012	1030.46	626.6	1359.56	675.022	1.01	0.00443438	0.0964755		FALSE	FALSE	FALSE	FALSE	FALSE	TRUE	FALSE	FALSE	FALSE	FALSE	FALSE	FALSE	FALSE	FALSE	FALSE	FALSE	FALSE	FALSE	FALSE	FALSE	FALSE	FALSE	FALSE	FALSE	FALSE	FALSE	FALSE	FALSE	FALSE	FALSE	FALSE
F59C6.2	dhhc-12	I:10522111-10523905	106.197	130.849	60.9213	33.4555	51.4268	18.3717	99.3226	34.418	1.52567	0.00444787	0.0966795		FALSE	FALSE	FALSE	FALSE	FALSE	TRUE	FALSE	FALSE	FALSE	FALSE	FALSE	FALSE	FALSE	FALSE	FALSE	FALSE	FALSE	FALSE	FALSE	FALSE	FALSE	FALSE	FALSE	FALSE	FALSE	FALSE	FALSE	FALSE	FALSE	FALSE	TRUE
K02E2.11	K02E2.11	V:20383362-20384404	237.707	278.241	208.387	83.6744	147.159	111.058	241.445	113.964	1.08232	0.00450361	0.09771		FALSE	FALSE	TRUE	TRUE	FALSE	FALSE	FALSE	TRUE	FALSE	FALSE	FALSE	FALSE	TRUE	TRUE	TRUE	FALSE	TRUE	FALSE	TRUE	TRUE	FALSE	TRUE	FALSE	FALSE	TRUE	TRUE	TRUE	FALSE	TRUE	FALSE	FALSE
C32C4.3	C32C4.3	V:10645020-10646963	194.87	206.992	82.4884	27.2565	97.5682	23.4718	161.45	49.4322	1.70472	0.0045525	0.0985419		FALSE	FALSE	FALSE	FALSE	FALSE	TRUE	FALSE	FALSE	FALSE	FALSE	FALSE	FALSE	FALSE	FALSE	FALSE	FALSE	FALSE	FALSE	FALSE	FALSE	FALSE	FALSE	FALSE	FALSE	FALSE	FALSE	TRUE	FALSE	FALSE	FALSE	TRUE
R08C7.6	clec-175	IV:4422339-4426515	304.961	309.492	131.311	52.3468	157.569	69.3043	248.588	93.0733	1.41604	0.00455455	0.0985419		FALSE	FALSE	FALSE	FALSE	FALSE	TRUE	FALSE	FALSE	FALSE	FALSE	FALSE	FALSE	FALSE	FALSE	FALSE	FALSE	FALSE	FALSE	FALSE	FALSE	FALSE	FALSE	FALSE	TRUE	TRUE	FALSE	TRUE	TRUE	FALSE	FALSE	FALSE
W09D6.4	W09D6.4	III:11079792-11080373	990.848	755.611	313.436	137.018	468.791	152.862	686.632	252.891	1.44052	0.00458554	0.0991212		FALSE	FALSE	FALSE	TRUE	FALSE	TRUE	FALSE	FALSE	FALSE	FALSE	FALSE	FALSE	FALSE	FALSE	FALSE	FALSE	FALSE	FALSE	FALSE	FALSE	FALSE	FALSE	FALSE	FALSE	TRUE	FALSE	FALSE	FALSE	FALSE	FALSE	TRUE
ZK402.1	ZK402.1	X:1404271-1406101	38.9717	40.0305	32.827	10.4622	6.36584	16.2781	37.2764	11.0354	1.74443	0.00459203	0.09917		FALSE	FALSE	FALSE	FALSE	TRUE	FALSE	FALSE	TRUE	FALSE	FALSE	FALSE	FALSE	FALSE	FALSE	FALSE	FALSE	FALSE	FALSE	TRUE	FALSE	TRUE	TRUE	TRUE	FALSE	FALSE	FALSE	FALSE	FALSE	FALSE	FALSE	FALSE
F02E9.3	F02E9.3	I:8403943-8405955	589.414	720.492	352.911	127.606	405.704	134.523	554.272	222.611	1.31557	0.00468695	0.100849		TRUE	FALSE	FALSE	FALSE	FALSE	TRUE	FALSE	FALSE	FALSE	FALSE	FALSE	FALSE	FALSE	FALSE	FALSE	FALSE	FALSE	FALSE	FALSE	FALSE	FALSE	FALSE	FALSE	FALSE	FALSE	FALSE	FALSE	FALSE	FALSE	FALSE	FALSE
F37C4.1	oac-21	IV:3889263-3892563	11.7103	14.6828	0	1.39e-17	1.39e-17	1.39e-17	8.79769	1.39e-17	6.15376	0.00470687	0.101185		FALSE	FALSE	FALSE	FALSE	FALSE	FALSE	FALSE	TRUE	FALSE	FALSE	FALSE	FALSE	FALSE	FALSE	FALSE	FALSE	FALSE	FALSE	FALSE	FALSE	FALSE	FALSE	FALSE	FALSE	FALSE	FALSE	FALSE	FALSE	FALSE	FALSE	FALSE
W06D4.2	spe-46	I:9056294-9057822	958.669	959.659	414.852	208.079	549.828	245.568	777.727	334.492	1.21698	0.004719	0.101353		FALSE	FALSE	FALSE	TRUE	FALSE	TRUE	FALSE	FALSE	FALSE	FALSE	TRUE	FALSE	FALSE	FALSE	FALSE	FALSE	FALSE	FALSE	FALSE	FALSE	FALSE	FALSE	FALSE	FALSE	TRUE	FALSE	TRUE	FALSE	FALSE	FALSE	TRUE
ZC168.5	grl-21	IV:10737477-10738191	71.1225	80.0688	51.5718	33.3828	15.8363	22.4203	67.5877	23.8798	1.49609	0.00473562	0.101617		FALSE	FALSE	FALSE	FALSE	FALSE	TRUE	FALSE	FALSE	FALSE	FALSE	FALSE	FALSE	FALSE	FALSE	FALSE	FALSE	FALSE	FALSE	FALSE	FALSE	FALSE	FALSE	FALSE	FALSE	FALSE	FALSE	FALSE	FALSE	FALSE	FALSE	FALSE
C48E7.7	C48E7.7	I:6234719-6235343	6295.48	6820.94	2449.4	1455.03	3955.02	1968.43	5188.61	2459.49	1.07694	0.00488049	0.104249		TRUE	FALSE	FALSE	FALSE	FALSE	TRUE	FALSE	FALSE	FALSE	FALSE	FALSE	FALSE	FALSE	FALSE	FALSE	FALSE	FALSE	FALSE	FALSE	FALSE	FALSE	FALSE	FALSE	FALSE	FALSE	FALSE	FALSE	FALSE	FALSE	FALSE	TRUE
ZK1307.3	ZK1307.3	II:9652308-9653016	434.552	359.265	164.168	96.2199	198.634	104.961	319.328	133.272	1.25987	0.00489604	0.104391		TRUE	FALSE	FALSE	FALSE	FALSE	TRUE	FALSE	FALSE	FALSE	FALSE	FALSE	FALSE	FALSE	FALSE	FALSE	FALSE	FALSE	FALSE	FALSE	FALSE	FALSE	FALSE	FALSE	FALSE	FALSE	FALSE	FALSE	FALSE	FALSE	FALSE	FALSE
R12B2.2	R12B2.2	III:5807052-5809207	645.893	854.215	739.832	450.477	388.079	440.141	746.647	426.232	0.808596	0.00500911	0.106415		FALSE	FALSE	FALSE	FALSE	FALSE	FALSE	FALSE	FALSE	FALSE	FALSE	FALSE	TRUE	TRUE	TRUE	TRUE	TRUE	TRUE	TRUE	TRUE	FALSE	TRUE	TRUE	FALSE	TRUE	FALSE	TRUE	FALSE	TRUE	TRUE	FALSE	FALSE
F56D6.10	dct-8	IV:3895169-3895502	62.3984	54.6937	12.9964	6.31606	12.5951	12.219	43.3628	10.3767	2.05018	0.00502732	0.106609		FALSE	FALSE	FALSE	FALSE	FALSE	TRUE	FALSE	FALSE	FALSE	FALSE	FALSE	FALSE	FALSE	FALSE	FALSE	FALSE	FALSE	FALSE	FALSE	FALSE	FALSE	FALSE	FALSE	FALSE	FALSE	FALSE	FALSE	FALSE	FALSE	FALSE	FALSE
R02E12.6	hrg-1	X:4008057-4016144	793.984	1091.46	677.807	461.998	504.776	482.935	854.415	483.236	0.822012	0.00503976	0.106776		FALSE	FALSE	FALSE	FALSE	FALSE	TRUE	FALSE	FALSE	FALSE	FALSE	FALSE	FALSE	FALSE	FALSE	FALSE	FALSE	FALSE	FALSE	FALSE	FALSE	FALSE	FALSE	FALSE	FALSE	FALSE	FALSE	FALSE	FALSE	FALSE	FALSE	FALSE
K07F5.6	K07F5.6	IV:9844989-9846647	118.872	133.776	57.1519	6.36946	57.5677	11.2414	103.267	25.0595	2.03615	0.0050974	0.1079		TRUE	FALSE	FALSE	FALSE	FALSE	TRUE	FALSE	FALSE	FALSE	FALSE	FALSE	FALSE	FALSE	FALSE	FALSE	FALSE	FALSE	FALSE	FALSE	FALSE	FALSE	FALSE	FALSE	FALSE	TRUE	FALSE	FALSE	FALSE	FALSE	FALSE	TRUE
R07E5.17	R07E5.17	III:4402595-4404436	21.4682	11.6984	11.2189	2.09413	4.16337	0.00807034	14.7952	2.08852	2.75417	0.00511033	0.107979		FALSE	FALSE	FALSE	FALSE	FALSE	FALSE	FALSE	FALSE	FALSE	FALSE	FALSE	FALSE	FALSE	FALSE	FALSE	FALSE	FALSE	FALSE	FALSE	FALSE	FALSE	FALSE	FALSE	FALSE	FALSE	FALSE	FALSE	FALSE	FALSE	FALSE	FALSE
C50E10.1	C50E10.1	II:12301083-12302414	567.007	820.099	208.268	151.621	306.966	187.481	531.791	215.356	1.3036	0.00512202	0.108129		FALSE	FALSE	FALSE	FALSE	FALSE	TRUE	FALSE	FALSE	FALSE	FALSE	FALSE	FALSE	FALSE	FALSE	FALSE	FALSE	FALSE	TRUE	FALSE	FALSE	FALSE	FALSE	FALSE	FALSE	FALSE	FALSE	FALSE	FALSE	FALSE	FALSE	TRUE
Y71H2AM.10	tmem-132	III:2707737-2716277	77.8912	158.173	153.087	55.3951	54.6864	51.9659	129.717	54.0158	1.26215	0.00519449	0.109545		FALSE	FALSE	FALSE	FALSE	FALSE	FALSE	FALSE	FALSE	FALSE	FALSE	FALSE	TRUE	FALSE	FALSE	TRUE	FALSE	FALSE	FALSE	FALSE	FALSE	FALSE	TRUE	TRUE	TRUE	FALSE	FALSE	TRUE	TRUE	TRUE	TRUE	FALSE
C50F4.10	C50F4.10	V:9530009-9531577	757.007	778.088	277.759	106.723	356.377	258.782	604.284	240.627	1.32792	0.0052059	0.109604		FALSE	FALSE	FALSE	TRUE	FALSE	TRUE	FALSE	FALSE	FALSE	FALSE	TRUE	FALSE	FALSE	FALSE	FALSE	FALSE	FALSE	FALSE	FALSE	FALSE	FALSE	FALSE	FALSE	FALSE	TRUE	FALSE	FALSE	FALSE	FALSE	FALSE	FALSE
K07F5.17	K07F5.17	IV:9842399-9843055	181.26	131.793	67.4728	10.5585	68.1696	32.6137	126.842	37.1139	1.7691	0.0052106	0.109605		FALSE	FALSE	FALSE	FALSE	FALSE	TRUE	FALSE	FALSE	FALSE	FALSE	FALSE	FALSE	FALSE	FALSE	FALSE	FALSE	FALSE	FALSE	FALSE	FALSE	FALSE	FALSE	FALSE	FALSE	FALSE	FALSE	FALSE	FALSE	FALSE	FALSE	TRUE
K04H4.7	flp-25	III:9361528-9365381	83.7744	108.384	75.0625	0.0735134	35.578	18.3398	89.0736	17.9971	2.29698	0.00528113	0.110989		FALSE	FALSE	FALSE	FALSE	FALSE	TRUE	FALSE	FALSE	FALSE	FALSE	FALSE	FALSE	FALSE	FALSE	FALSE	FALSE	FALSE	FALSE	FALSE	FALSE	FALSE	FALSE	FALSE	FALSE	FALSE	FALSE	FALSE	FALSE	FALSE	FALSE	FALSE
C45E5.2	chil-11	IV:5741345-5744010	2.8824	18.5973	10.3184	0.00711506	2.0721	0.00302003	10.5994	0.694078	3.70884	0.00536171	0.112304		FALSE	FALSE	FALSE	FALSE	FALSE	TRUE	FALSE	FALSE	FALSE	FALSE	FALSE	FALSE	FALSE	FALSE	FALSE	FALSE	FALSE	FALSE	FALSE	FALSE	FALSE	FALSE	FALSE	FALSE	FALSE	FALSE	FALSE	FALSE	FALSE	FALSE	FALSE
F21H7.5	F21H7.5	V:16237539-16238821	4056.7	4878.25	1810.96	1055.75	2755.11	1386.67	3581.97	1732.51	1.04783	0.00536283	0.112304		TRUE	FALSE	FALSE	TRUE	FALSE	TRUE	FALSE	FALSE	FALSE	FALSE	FALSE	FALSE	FALSE	TRUE	TRUE	TRUE	FALSE	FALSE	FALSE	FALSE	FALSE	FALSE	FALSE	FALSE	TRUE	FALSE	TRUE	TRUE	FALSE	FALSE	TRUE
Y105C5B.18	Y105C5B.18	IV:15964641-15965680	448.184	393.436	184.829	97.2763	221.762	120.241	342.15	146.426	1.22373	0.00540272	0.113038		FALSE	FALSE	TRUE	TRUE	FALSE	TRUE	FALSE	FALSE	FALSE	FALSE	FALSE	FALSE	FALSE	FALSE	FALSE	FALSE	FALSE	FALSE	FALSE	FALSE	FALSE	FALSE	FALSE	FALSE	TRUE	FALSE	TRUE	FALSE	FALSE	FALSE	TRUE
Y73B3A.1	Y73B3A.1	X:42875-47060	1030.69	1600.05	1688.16	491.333	953.775	907.779	1439.64	784.296	0.876134	0.00543136	0.113426		FALSE	FALSE	FALSE	FALSE	FALSE	TRUE	FALSE	FALSE	FALSE	FALSE	FALSE	FALSE	FALSE	FALSE	FALSE	FALSE	FALSE	TRUE	FALSE	TRUE	FALSE	TRUE	TRUE	FALSE	FALSE	TRUE	FALSE	TRUE	FALSE	TRUE	TRUE
C06E7.4	C06E7.4	IV:5850839-5859976	78.8734	164.053	107.004	46.0003	52.5639	44.8357	116.643	47.8	1.28493	0.00543256	0.113426		FALSE	FALSE	FALSE	FALSE	FALSE	FALSE	FALSE	FALSE	FALSE	FALSE	FALSE	FALSE	TRUE	TRUE	TRUE	FALSE	TRUE	FALSE	FALSE	FALSE	TRUE	TRUE	FALSE	TRUE	TRUE	TRUE	TRUE	FALSE	TRUE	FALSE	FALSE
Y47D3A.5	Y47D3A.5	III:11168866-11170561	119.831	152.325	78.773	20.9899	68.2166	36.6896	116.976	41.9654	1.4761	0.00546264	0.113725		FALSE	FALSE	FALSE	TRUE	FALSE	TRUE	FALSE	FALSE	FALSE	FALSE	FALSE	FALSE	FALSE	FALSE	FALSE	FALSE	FALSE	FALSE	FALSE	FALSE	FALSE	FALSE	FALSE	FALSE	TRUE	FALSE	TRUE	FALSE	FALSE	FALSE	TRUE
Y38E10A.17	Y38E10A.17	II:12632586-12634787	301.086	262.629	86.2191	30.417	110.304	81.5007	216.645	74.074	1.54654	0.00546464	0.113725		TRUE	FALSE	FALSE	TRUE	FALSE	TRUE	FALSE	FALSE	FALSE	FALSE	FALSE	FALSE	FALSE	FALSE	FALSE	FALSE	FALSE	FALSE	FALSE	FALSE	FALSE	FALSE	FALSE	FALSE	TRUE	FALSE	TRUE	FALSE	FALSE	FALSE	FALSE
T28F2.5	ccb-1	I:3641705-3647009	888.472	1284.74	1033.69	631.312	691.952	568.528	1068.97	630.597	0.761346	0.00547073	0.113751		FALSE	FALSE	FALSE	FALSE	FALSE	FALSE	FALSE	FALSE	FALSE	FALSE	FALSE	FALSE	FALSE	FALSE	FALSE	TRUE	FALSE	TRUE	FALSE	FALSE	TRUE	FALSE	TRUE	TRUE	FALSE	FALSE	FALSE	FALSE	TRUE	TRUE	FALSE
T28H11.7	T28H11.7	IV:5015281-5016273	1272.38	1146.11	519.067	295.867	721.239	291.421	979.186	436.176	1.16644	0.00556515	0.115408		FALSE	TRUE	FALSE	FALSE	FALSE	TRUE	FALSE	FALSE	FALSE	FALSE	FALSE	FALSE	FALSE	FALSE	FALSE	FALSE	FALSE	FALSE	FALSE	FALSE	FALSE	FALSE	FALSE	FALSE	FALSE	FALSE	FALSE	FALSE	FALSE	FALSE	FALSE
T23B7.1	nspd-4	II:4842564-4842907	1281.15	1119.75	513.433	293.781	699.181	346.43	971.445	446.464	1.12136	0.00565207	0.116695		TRUE	FALSE	FALSE	TRUE	FALSE	TRUE	FALSE	FALSE	FALSE	FALSE	FALSE	FALSE	FALSE	FALSE	FALSE	FALSE	FALSE	FALSE	FALSE	FALSE	FALSE	FALSE	FALSE	FALSE	FALSE	FALSE	FALSE	FALSE	FALSE	FALSE	FALSE
C33F10.12	C33F10.12	II:4836304-4837734	1759.5	1602.02	539.697	244.687	926.252	343.382	1300.4	504.773	1.365	0.00567595	0.117085		FALSE	FALSE	FALSE	TRUE	FALSE	TRUE	FALSE	FALSE	FALSE	FALSE	FALSE	FALSE	FALSE	FALSE	FALSE	FALSE	FALSE	TRUE	FALSE	FALSE	FALSE	FALSE	FALSE	FALSE	FALSE	FALSE	TRUE	FALSE	FALSE	FALSE	TRUE
C45G9.7	txbp-3	III:5046169-5047142	1012.21	1117.78	1168.92	768.198	613.125	612.336	1099.64	664.553	0.726507	0.00571001	0.117672		FALSE	FALSE	FALSE	FALSE	FALSE	FALSE	FALSE	TRUE	FALSE	FALSE	FALSE	TRUE	TRUE	FALSE	FALSE	TRUE	FALSE	TRUE	FALSE	FALSE	TRUE	FALSE	TRUE	TRUE	FALSE	FALSE	FALSE	TRUE	TRUE	FALSE	FALSE
C01G12.8	catp-4	II:14593524-14597640	1205.14	1433.15	497.46	201.835	727.539	364.763	1045.25	431.379	1.27654	0.00571522	0.117672		FALSE	FALSE	FALSE	TRUE	FALSE	TRUE	FALSE	FALSE	FALSE	FALSE	FALSE	FALSE	FALSE	FALSE	FALSE	FALSE	FALSE	FALSE	FALSE	FALSE	FALSE	FALSE	FALSE	FALSE	FALSE	FALSE	FALSE	FALSE	FALSE	FALSE	TRUE
C04G2.4	msp-36	IV:10095400-10095851	7743.2	6889.26	2931.05	1330.66	4666.93	2019.38	5854.5	2672.32	1.13141	0.00571941	0.117672		TRUE	FALSE	FALSE	FALSE	FALSE	TRUE	FALSE	FALSE	FALSE	FALSE	TRUE	FALSE	FALSE	FALSE	FALSE	FALSE	FALSE	FALSE	FALSE	FALSE	FALSE	FALSE	FALSE	FALSE	TRUE	FALSE	TRUE	FALSE	TRUE	FALSE	TRUE
Y24D9B.1	Y24D9B.1	IV:4317418-4321912	56.5381	33.1682	39.4069	9.4372	20.9252	6.13729	43.0377	12.1666	1.81231	0.00574875	0.117965		FALSE	FALSE	FALSE	TRUE	FALSE	TRUE	FALSE	FALSE	FALSE	FALSE	FALSE	FALSE	FALSE	FALSE	FALSE	FALSE	FALSE	FALSE	FALSE	FALSE	FALSE	FALSE	FALSE	FALSE	FALSE	FALSE	FALSE	FALSE	FALSE	FALSE	FALSE
W01B11.1	W01B11.1	I:3299606-3300490	41.8637	81.0759	43.1275	3.21156	28.1934	6.13813	55.3557	12.5144	2.13236	0.00575952	0.118083		FALSE	FALSE	FALSE	FALSE	FALSE	TRUE	FALSE	FALSE	FALSE	FALSE	FALSE	FALSE	FALSE	FALSE	FALSE	FALSE	FALSE	FALSE	FALSE	FALSE	FALSE	FALSE	FALSE	FALSE	TRUE	FALSE	FALSE	FALSE	FALSE	FALSE	FALSE
R13H9.6	R13H9.6	IV:5067364-5068652	652.762	651.171	274.956	148.484	371.015	107.02	526.297	208.84	1.33294	0.00576924	0.118161		FALSE	FALSE	FALSE	TRUE	FALSE	TRUE	FALSE	FALSE	FALSE	FALSE	TRUE	FALSE	FALSE	FALSE	FALSE	FALSE	FALSE	FALSE	FALSE	FALSE	FALSE	FALSE	FALSE	FALSE	FALSE	FALSE	FALSE	FALSE	FALSE	FALSE	FALSE
Y66D12A.20	spe-6	III:11505551-11508916	1069.7	1351.13	760.407	433.822	739.227	571.577	1060.41	581.542	0.866508	0.00577341	0.118161		TRUE	FALSE	FALSE	TRUE	FALSE	TRUE	FALSE	FALSE	FALSE	FALSE	FALSE	FALSE	FALSE	FALSE	FALSE	FALSE	FALSE	FALSE	FALSE	FALSE	FALSE	FALSE	FALSE	FALSE	FALSE	FALSE	FALSE	FALSE	FALSE	FALSE	TRUE
C18H7.7	C18H7.7	IV:595722-596441	116.001	68.3252	39.3115	13.6472	38.7681	14.2871	74.5457	22.2341	1.73947	0.00578692	0.118231		FALSE	FALSE	FALSE	TRUE	FALSE	TRUE	FALSE	FALSE	FALSE	FALSE	FALSE	FALSE	FALSE	FALSE	FALSE	FALSE	FALSE	FALSE	FALSE	FALSE	FALSE	FALSE	FALSE	FALSE	TRUE	FALSE	FALSE	FALSE	FALSE	FALSE	TRUE
W01C9.4	decr-1.2	II:8545692-8546826	590.417	566.238	230.824	115.058	312.167	147.755	462.493	191.66	1.2703	0.00579633	0.118321		FALSE	FALSE	FALSE	FALSE	FALSE	TRUE	FALSE	FALSE	FALSE	FALSE	FALSE	FALSE	FALSE	FALSE	FALSE	FALSE	FALSE	FALSE	FALSE	FALSE	FALSE	FALSE	FALSE	FALSE	FALSE	FALSE	FALSE	FALSE	FALSE	FALSE	TRUE
Y71G12B.22	Y71G12B.22	I:1663400-1666768	241.622	318.308	85.28	53.3719	119.761	64.2045	215.07	79.1126	1.44132	0.005806	0.118393		FALSE	FALSE	FALSE	FALSE	FALSE	TRUE	FALSE	FALSE	FALSE	FALSE	FALSE	FALSE	FALSE	FALSE	FALSE	FALSE	FALSE	FALSE	FALSE	FALSE	FALSE	FALSE	FALSE	FALSE	FALSE	FALSE	FALSE	FALSE	FALSE	FALSE	FALSE
K01C8.8	clec-142	II:8278686-8281035	193.896	162.053	125.744	86.7153	75.7114	55.0388	160.564	72.4885	1.1461	0.00582333	0.118563		FALSE	FALSE	FALSE	TRUE	FALSE	TRUE	FALSE	FALSE	FALSE	FALSE	FALSE	FALSE	FALSE	FALSE	FALSE	FALSE	FALSE	FALSE	FALSE	FALSE	FALSE	FALSE	FALSE	FALSE	TRUE	FALSE	FALSE	FALSE	FALSE	FALSE	TRUE
C14A6.8	C14A6.8	V:18169087-18171618	57.5001	63.4875	22.4082	3.21006	16.7729	16.2843	47.7986	12.0891	1.97177	0.00584406	0.118882		FALSE	FALSE	FALSE	TRUE	FALSE	FALSE	FALSE	FALSE	FALSE	FALSE	FALSE	FALSE	FALSE	TRUE	FALSE	FALSE	FALSE	FALSE	FALSE	FALSE	FALSE	FALSE	FALSE	FALSE	FALSE	FALSE	FALSE	FALSE	FALSE	FALSE	TRUE
Y57G11C.5	Y57G11C.5	IV:14761826-14765433	533.887	720.516	203.58	99.3906	313.204	145.716	485.994	186.103	1.38418	0.00587799	0.11942		FALSE	FALSE	FALSE	TRUE	FALSE	TRUE	FALSE	FALSE	FALSE	FALSE	FALSE	FALSE	FALSE	TRUE	FALSE	FALSE	FALSE	FALSE	FALSE	FALSE	FALSE	FALSE	FALSE	FALSE	TRUE	FALSE	TRUE	FALSE	FALSE	FALSE	TRUE
C18H2.5	C18H2.5	III:7689356-7694244	326.4	352.463	89.9654	23.1122	149.08	53.0052	256.276	75.0657	1.7694	0.00588072	0.11942		FALSE	FALSE	FALSE	FALSE	FALSE	TRUE	FALSE	FALSE	FALSE	FALSE	FALSE	FALSE	FALSE	FALSE	FALSE	FALSE	FALSE	FALSE	FALSE	FALSE	FALSE	FALSE	FALSE	FALSE	TRUE	FALSE	FALSE	FALSE	FALSE	FALSE	TRUE
F15E6.3	F15E6.3	IV:4294877-4295685	114.936	191.383	111.666	34.5628	84.0098	46.8804	139.328	55.151	1.33509	0.00592077	0.12013		FALSE	FALSE	FALSE	FALSE	FALSE	TRUE	FALSE	FALSE	FALSE	FALSE	FALSE	FALSE	FALSE	FALSE	FALSE	FALSE	FALSE	FALSE	FALSE	FALSE	FALSE	FALSE	FALSE	FALSE	FALSE	FALSE	FALSE	FALSE	FALSE	FALSE	FALSE
Y45F10D.6	Y45F10D.6	IV:13796255-13797904	310.776	365.128	257.198	115.027	213.379	127.372	311.034	151.926	1.03317	0.00592748	0.120133		FALSE	FALSE	FALSE	FALSE	FALSE	TRUE	FALSE	FALSE	FALSE	FALSE	FALSE	FALSE	FALSE	FALSE	FALSE	FALSE	FALSE	FALSE	FALSE	FALSE	FALSE	FALSE	FALSE	FALSE	FALSE	FALSE	FALSE	FALSE	FALSE	FALSE	FALSE
B0393.5	B0393.5	III:4765833-4776277	117.833	292.926	183.055	57.5468	116.626	69.2954	197.938	81.1562	1.28502	0.00593115	0.120133		FALSE	FALSE	FALSE	FALSE	FALSE	FALSE	FALSE	FALSE	FALSE	FALSE	FALSE	FALSE	FALSE	FALSE	FALSE	FALSE	FALSE	FALSE	FALSE	FALSE	FALSE	FALSE	FALSE	FALSE	FALSE	FALSE	FALSE	FALSE	FALSE	FALSE	FALSE
F54H5.2	F54H5.2	II:6627484-6629275	157.868	143.531	47.7328	11.5979	57.697	34.6424	116.377	34.6458	1.74406	0.00595735	0.120559		TRUE	FALSE	FALSE	TRUE	FALSE	TRUE	FALSE	FALSE	FALSE	FALSE	FALSE	FALSE	FALSE	FALSE	FALSE	FALSE	FALSE	FALSE	FALSE	FALSE	FALSE	FALSE	FALSE	FALSE	FALSE	FALSE	FALSE	FALSE	FALSE	FALSE	TRUE
Y40H7A.1	str-78	IV:15143773-15147204	0	13.7063	10.3645	1.39e-17	1.39e-17	1.39e-17	8.02361	1.39e-17	6.02371	0.00600968	0.121514		FALSE	FALSE	FALSE	FALSE	FALSE	FALSE	FALSE	FALSE	FALSE	FALSE	FALSE	FALSE	FALSE	FALSE	FALSE	FALSE	FALSE	FALSE	FALSE	FALSE	FALSE	FALSE	FALSE	FALSE	FALSE	FALSE	FALSE	FALSE	FALSE	FALSE	FALSE
H02I12.7	his-65	IV:11401092-11401475	67059.9	72237.9	74855.3	54452.4	53953.9	57267.4	71384.4	55224.6	0.370297	0.00603575	0.121936		TRUE	FALSE	FALSE	FALSE	FALSE	FALSE	FALSE	TRUE	FALSE	FALSE	FALSE	FALSE	FALSE	FALSE	FALSE	FALSE	FALSE	FALSE	FALSE	FALSE	FALSE	FALSE	FALSE	FALSE	FALSE	FALSE	FALSE	FALSE	FALSE	FALSE	FALSE
Y57G11C.52	Y57G11C.52	IV:14854003-14854443	52.6391	35.1296	33.7542	8.39594	19.8746	6.13553	40.5076	11.4687	1.80951	0.00611248	0.12338		FALSE	FALSE	FALSE	FALSE	FALSE	TRUE	FALSE	FALSE	FALSE	FALSE	FALSE	FALSE	FALSE	FALSE	FALSE	FALSE	FALSE	FALSE	FALSE	FALSE	FALSE	FALSE	FALSE	FALSE	TRUE	FALSE	TRUE	FALSE	FALSE	FALSE	TRUE
Y106G6H.13	Y106G6H.13	I:10471214-10471959	1753.64	1897.83	542.508	335.602	989.377	375.986	1397.99	566.988	1.30176	0.00612167	0.123459		TRUE	FALSE	FALSE	TRUE	FALSE	TRUE	FALSE	FALSE	FALSE	FALSE	FALSE	FALSE	FALSE	FALSE	FALSE	FALSE	FALSE	FALSE	FALSE	FALSE	FALSE	FALSE	FALSE	FALSE	FALSE	FALSE	FALSE	FALSE	FALSE	FALSE	TRUE
F12F6.8	F12F6.8	IV:11554412-11558428	242.581	157.133	322.139	133.744	116.721	80.5132	240.618	110.326	1.12433	0.00615352	0.123995		FALSE	TRUE	FALSE	FALSE	FALSE	FALSE	TRUE	TRUE	FALSE	FALSE	FALSE	FALSE	FALSE	FALSE	FALSE	FALSE	FALSE	FALSE	FALSE	FALSE	FALSE	FALSE	FALSE	FALSE	FALSE	FALSE	FALSE	FALSE	FALSE	FALSE	FALSE
T19C4.6	gpa-1	V:11174567-11177559	356.56	373.895	378.372	190.245	194.566	222.101	369.609	202.304	0.869055	0.00617605	0.124342		FALSE	FALSE	FALSE	FALSE	FALSE	FALSE	FALSE	FALSE	FALSE	FALSE	FALSE	TRUE	TRUE	FALSE	TRUE	FALSE	FALSE	TRUE	FALSE	FALSE	TRUE	FALSE	TRUE	TRUE	FALSE	FALSE	FALSE	FALSE	FALSE	FALSE	TRUE
Y43C5B.3	Y43C5B.3	IV:10353168-10355091	1136.93	1406.79	554.746	330.354	769.616	301.612	1032.82	467.194	1.14429	0.00620818	0.124791		TRUE	FALSE	FALSE	TRUE	FALSE	TRUE	FALSE	FALSE	FALSE	FALSE	FALSE	FALSE	FALSE	FALSE	FALSE	FALSE	FALSE	FALSE	FALSE	FALSE	FALSE	FALSE	FALSE	FALSE	TRUE	FALSE	FALSE	FALSE	FALSE	FALSE	TRUE
C50F7.3	C50F7.3	IV:7732329-7734191	368.289	326.071	190.488	80.5606	197.575	113.105	294.949	130.414	1.17659	0.00623373	0.125111		FALSE	FALSE	FALSE	TRUE	FALSE	TRUE	FALSE	FALSE	FALSE	FALSE	FALSE	FALSE	FALSE	FALSE	FALSE	FALSE	FALSE	FALSE	FALSE	FALSE	FALSE	FALSE	FALSE	FALSE	TRUE	FALSE	TRUE	FALSE	FALSE	FALSE	TRUE
R13H4.3	pho-8	V:11833629-11835651	68.1926	84.9556	53.4526	12.6152	34.6242	25.4693	68.8669	24.2362	1.50179	0.00624031	0.125111		FALSE	FALSE	FALSE	FALSE	FALSE	TRUE	FALSE	FALSE	FALSE	FALSE	FALSE	FALSE	FALSE	FALSE	FALSE	FALSE	FALSE	FALSE	FALSE	FALSE	FALSE	FALSE	FALSE	FALSE	FALSE	FALSE	FALSE	FALSE	FALSE	FALSE	FALSE
D2030.6	prg-1	I:7585324-7588367	49621.3	52606	55007.3	35516.3	39089.1	44992.3	52411.5	39865.9	0.394725	0.0062409	0.125111		FALSE	FALSE	TRUE	FALSE	FALSE	FALSE	FALSE	FALSE	FALSE	FALSE	FALSE	FALSE	FALSE	FALSE	FALSE	FALSE	FALSE	TRUE	FALSE	FALSE	FALSE	TRUE	TRUE	TRUE	FALSE	TRUE	FALSE	TRUE	FALSE	TRUE	FALSE
F47F6.5	clec-119	II:1255592-1258353	64.2782	107.428	59.0831	15.7272	43.9826	8.18734	76.9299	22.6324	1.75914	0.00625207	0.125228		FALSE	FALSE	FALSE	TRUE	FALSE	TRUE	FALSE	FALSE	FALSE	FALSE	FALSE	FALSE	FALSE	FALSE	FALSE	FALSE	FALSE	FALSE	FALSE	FALSE	FALSE	FALSE	FALSE	FALSE	TRUE	FALSE	TRUE	FALSE	TRUE	FALSE	TRUE
C34D4.9	nas-8	IV:7114948-7119914	79.8784	104.481	68.4827	30.3255	46.1848	20.4033	84.2808	32.3045	1.38032	0.00626977	0.125476		FALSE	FALSE	FALSE	FALSE	FALSE	TRUE	FALSE	FALSE	FALSE	FALSE	FALSE	FALSE	FALSE	FALSE	FALSE	FALSE	FALSE	FALSE	FALSE	FALSE	FALSE	FALSE	FALSE	FALSE	FALSE	FALSE	FALSE	FALSE	FALSE	FALSE	FALSE
B0207.3	gpa-14	I:5942419-5945537	68.213	55.638	51.6027	25.0676	15.8269	25.4626	58.4845	22.119	1.39768	0.00632782	0.126314		FALSE	FALSE	FALSE	FALSE	FALSE	FALSE	FALSE	FALSE	FALSE	FALSE	FALSE	FALSE	FALSE	FALSE	FALSE	FALSE	FALSE	TRUE	FALSE	TRUE	FALSE	FALSE	TRUE	FALSE	FALSE	TRUE	FALSE	FALSE	FALSE	FALSE	FALSE
R01H10.6	bbs-5	III:10258872-10261658	150.013	220.659	147.357	86.7435	76.7873	81.5096	172.676	81.6801	1.07884	0.00634782	0.126498		FALSE	TRUE	FALSE	FALSE	FALSE	FALSE	FALSE	FALSE	FALSE	FALSE	FALSE	FALSE	FALSE	TRUE	TRUE	TRUE	TRUE	FALSE	FALSE	FALSE	FALSE	FALSE	FALSE	TRUE	FALSE	FALSE	FALSE	TRUE	FALSE	TRUE	TRUE
T28H11.1	ssq-4	IV:5016481-5017762	963.542	1005.55	346.295	270.76	514.117	250.662	771.796	345.18	1.16057	0.00651425	0.129266		TRUE	FALSE	FALSE	TRUE	FALSE	TRUE	FALSE	FALSE	FALSE	FALSE	TRUE	FALSE	FALSE	FALSE	FALSE	FALSE	FALSE	FALSE	FALSE	FALSE	FALSE	FALSE	FALSE	FALSE	TRUE	FALSE	FALSE	FALSE	FALSE	FALSE	TRUE
W02B8.2	citk-1	II:13908925-13915253	1588.96	1643.96	1812.06	800.688	1151.51	1179.81	1681.66	1044	0.68769	0.00655194	0.129795		FALSE	FALSE	FALSE	FALSE	FALSE	FALSE	FALSE	FALSE	FALSE	FALSE	FALSE	FALSE	FALSE	FALSE	FALSE	FALSE	FALSE	FALSE	FALSE	FALSE	FALSE	FALSE	FALSE	FALSE	FALSE	FALSE	FALSE	FALSE	FALSE	FALSE	FALSE
K03F8.2	acr-5	III:6509699-6514768	94.5341	72.2381	51.5579	25.1081	31.5315	28.529	72.7767	28.3895	1.35433	0.00659926	0.130432		FALSE	FALSE	FALSE	FALSE	FALSE	TRUE	FALSE	FALSE	FALSE	FALSE	FALSE	FALSE	FALSE	FALSE	FALSE	FALSE	FALSE	FALSE	FALSE	TRUE	FALSE	FALSE	FALSE	FALSE	FALSE	FALSE	FALSE	FALSE	FALSE	FALSE	FALSE
C03G6.18	srp-5	V:7382021-7383309	1.90429	0	33.2148	1.39e-17	1.39e-17	1.39e-17	11.7063	1.39e-17	6.55494	0.00660078	0.130432		FALSE	FALSE	FALSE	FALSE	FALSE	FALSE	FALSE	FALSE	FALSE	FALSE	FALSE	FALSE	FALSE	FALSE	FALSE	FALSE	FALSE	FALSE	FALSE	FALSE	FALSE	FALSE	FALSE	FALSE	FALSE	FALSE	FALSE	FALSE	FALSE	FALSE	FALSE
Y37E11AL.2	Y37E11AL.2	IV:3698513-3699723	340.011	382.703	239.337	124.427	219.69	126.356	320.683	156.824	1.03147	0.00666653	0.131621		TRUE	FALSE	FALSE	FALSE	FALSE	TRUE	FALSE	FALSE	FALSE	FALSE	FALSE	FALSE	FALSE	FALSE	FALSE	FALSE	FALSE	FALSE	FALSE	FALSE	FALSE	FALSE	FALSE	FALSE	TRUE	FALSE	TRUE	FALSE	FALSE	FALSE	TRUE
Y71G12B.17	Y71G12B.17	I:1667501-1669774	308.837	345.607	211.166	122.326	176.622	135.514	288.537	144.821	0.993857	0.0068259	0.134427		FALSE	FALSE	FALSE	FALSE	FALSE	TRUE	FALSE	FALSE	FALSE	FALSE	FALSE	FALSE	FALSE	FALSE	FALSE	FALSE	FALSE	FALSE	FALSE	FALSE	FALSE	FALSE	FALSE	FALSE	FALSE	FALSE	FALSE	FALSE	FALSE	FALSE	FALSE
ZK688.12	ZK688.12	III:7910857-7913600	244.535	338.805	117.223	60.6833	152.29	44.8676	233.521	85.9471	1.44063	0.00683158	0.134427		FALSE	FALSE	FALSE	TRUE	FALSE	TRUE	FALSE	FALSE	FALSE	FALSE	FALSE	FALSE	FALSE	FALSE	FALSE	FALSE	FALSE	FALSE	FALSE	FALSE	FALSE	FALSE	FALSE	FALSE	TRUE	FALSE	TRUE	FALSE	FALSE	FALSE	TRUE
F54E12.5	his-57	IV:11340412-11341495	67536.3	70250.3	74741.7	54237.1	53983.4	56997.4	70842.8	55072.6	0.363285	0.00686511	0.134974		FALSE	FALSE	FALSE	FALSE	FALSE	FALSE	FALSE	TRUE	FALSE	FALSE	FALSE	FALSE	FALSE	FALSE	FALSE	FALSE	TRUE	FALSE	FALSE	FALSE	TRUE	TRUE	FALSE	FALSE	FALSE	TRUE	TRUE	FALSE	TRUE	FALSE	FALSE
F49B2.1	fbxb-8	I:14298755-14299763	0	13.7096	9.41459	1.39e-17	1.39e-17	1.39e-17	7.70808	1.39e-17	5.96691	0.00689274	0.135293		FALSE	FALSE	FALSE	FALSE	FALSE	FALSE	FALSE	TRUE	FALSE	FALSE	FALSE	TRUE	TRUE	TRUE	TRUE	FALSE	TRUE	TRUE	FALSE	TRUE	TRUE	FALSE	FALSE	TRUE	FALSE	FALSE	FALSE	TRUE	FALSE	TRUE	FALSE
F47B10.3	F47B10.3	X:10892190-10893569	1.92223	10.7819	3.71823	1.39e-17	1.39e-17	1.39e-17	5.47412	1.39e-17	5.48687	0.00690488	0.135356		FALSE	FALSE	FALSE	FALSE	FALSE	TRUE	FALSE	FALSE	FALSE	FALSE	FALSE	FALSE	FALSE	FALSE	FALSE	FALSE	FALSE	FALSE	FALSE	FALSE	FALSE	FALSE	FALSE	FALSE	FALSE	FALSE	FALSE	FALSE	FALSE	FALSE	FALSE
C36F7.5	C36F7.5	I:9574759-9576024	346.861	330.967	131.302	100.378	144.028	116.153	269.71	120.186	1.16524	0.00690762	0.135356		FALSE	FALSE	FALSE	TRUE	FALSE	TRUE	FALSE	FALSE	FALSE	FALSE	FALSE	FALSE	FALSE	TRUE	FALSE	FALSE	FALSE	TRUE	FALSE	FALSE	FALSE	FALSE	FALSE	FALSE	FALSE	FALSE	TRUE	FALSE	TRUE	FALSE	FALSE
T07G12.3	T07G12.3	IV:10533943-10536430	13.6844	9.77441	0	1.39e-17	1.39e-17	1.39e-17	7.81961	1.39e-17	5.98585	0.00691592	0.135405		FALSE	FALSE	FALSE	FALSE	FALSE	FALSE	FALSE	FALSE	FALSE	FALSE	FALSE	FALSE	FALSE	FALSE	FALSE	FALSE	FALSE	FALSE	FALSE	FALSE	FALSE	FALSE	FALSE	FALSE	FALSE	FALSE	FALSE	FALSE	FALSE	FALSE	FALSE
Y73F8A.12	Y73F8A.12	IV:15311184-15311676	266.018	204.04	92.8115	78.3732	100.858	33.6623	187.623	70.9644	1.40111	0.00694279	0.135818		FALSE	FALSE	FALSE	TRUE	FALSE	TRUE	FALSE	FALSE	FALSE	FALSE	FALSE	FALSE	FALSE	FALSE	FALSE	FALSE	FALSE	FALSE	FALSE	FALSE	FALSE	FALSE	FALSE	FALSE	TRUE	FALSE	TRUE	FALSE	FALSE	FALSE	TRUE
F54C8.1	F54C8.1	III:9438223-9441460	1021.03	921.581	369.773	263.456	503.63	321.968	770.796	363.018	1.08602	0.00696477	0.136135		FALSE	FALSE	FALSE	FALSE	FALSE	TRUE	FALSE	FALSE	FALSE	FALSE	FALSE	FALSE	FALSE	FALSE	FALSE	FALSE	FALSE	FALSE	FALSE	FALSE	FALSE	FALSE	FALSE	FALSE	TRUE	FALSE	TRUE	FALSE	FALSE	FALSE	TRUE
C15C8.5	C15C8.5	V:12748292-12749963	23.3681	22.438	33.8593	6.29139	9.44168	7.13607	26.5551	7.62305	1.78467	0.00702496	0.137197		FALSE	FALSE	FALSE	FALSE	FALSE	FALSE	FALSE	FALSE	FALSE	FALSE	FALSE	FALSE	FALSE	FALSE	FALSE	FALSE	FALSE	FALSE	FALSE	FALSE	FALSE	FALSE	FALSE	FALSE	FALSE	FALSE	FALSE	FALSE	FALSE	FALSE	FALSE
C50E10.2	C50E10.2	II:12305456-12309714	183.169	194.29	110.695	43.9643	108.162	44.8556	162.718	65.6605	1.30767	0.00708611	0.138047		FALSE	FALSE	FALSE	FALSE	FALSE	TRUE	FALSE	FALSE	FALSE	FALSE	FALSE	FALSE	FALSE	FALSE	FALSE	FALSE	FALSE	FALSE	FALSE	FALSE	FALSE	FALSE	FALSE	TRUE	TRUE	FALSE	TRUE	FALSE	FALSE	FALSE	TRUE
B0238.1	cest-35.1	V:5240770-5243136	568.951	584.766	494.756	246.716	363.819	308.712	549.491	306.416	0.842348	0.00711319	0.138286		FALSE	FALSE	FALSE	FALSE	FALSE	TRUE	FALSE	FALSE	FALSE	FALSE	FALSE	FALSE	FALSE	FALSE	FALSE	FALSE	FALSE	TRUE	FALSE	FALSE	FALSE	FALSE	FALSE	FALSE	FALSE	FALSE	FALSE	FALSE	FALSE	FALSE	FALSE
Y53G8B.2	Y53G8B.2	III:3101230-3103957	1857.86	1734.76	1580.11	1264.67	1095.8	929.205	1724.24	1096.56	0.652939	0.00711604	0.138286		FALSE	FALSE	FALSE	FALSE	FALSE	TRUE	FALSE	FALSE	FALSE	FALSE	FALSE	FALSE	FALSE	FALSE	FALSE	FALSE	FALSE	FALSE	FALSE	FALSE	FALSE	FALSE	FALSE	FALSE	FALSE	FALSE	FALSE	FALSE	FALSE	FALSE	FALSE
B0511.11	B0511.11	I:10648601-10654179	755.032	924.524	452.432	273.902	502.577	307.707	710.663	361.395	0.975339	0.00713552	0.138549		FALSE	FALSE	FALSE	FALSE	FALSE	TRUE	FALSE	TRUE	FALSE	FALSE	FALSE	FALSE	TRUE	TRUE	TRUE	FALSE	FALSE	TRUE	FALSE	FALSE	FALSE	TRUE	FALSE	TRUE	TRUE	TRUE	FALSE	FALSE	TRUE	FALSE	FALSE
Y82E9BL.5	Y82E9BL.5	III:1346315-1347128	25.3201	24.3937	32.9015	0.0399045	8.36783	8.13574	27.5384	5.51449	2.2912	0.00716751	0.139044		FALSE	FALSE	FALSE	FALSE	FALSE	FALSE	FALSE	FALSE	FALSE	FALSE	FALSE	TRUE	TRUE	FALSE	TRUE	FALSE	FALSE	TRUE	FALSE	TRUE	TRUE	FALSE	FALSE	TRUE	FALSE	FALSE	FALSE	FALSE	FALSE	TRUE	FALSE
R09E10.2	R09E10.2	IV:10317557-10318299	257.204	317.313	139.775	41.9064	165.923	53.0126	238.097	86.9474	1.45187	0.00717281	0.139044		TRUE	FALSE	FALSE	FALSE	FALSE	TRUE	FALSE	FALSE	FALSE	FALSE	FALSE	FALSE	FALSE	FALSE	FALSE	FALSE	FALSE	FALSE	FALSE	FALSE	FALSE	FALSE	FALSE	FALSE	FALSE	FALSE	FALSE	FALSE	FALSE	FALSE	FALSE
R09B5.11	R09B5.11	V:1439205-1441871	902.147	1016.28	519.093	414.965	539.429	361.709	812.508	438.701	0.888951	0.00719732	0.139404		FALSE	FALSE	FALSE	FALSE	FALSE	TRUE	FALSE	FALSE	FALSE	FALSE	FALSE	FALSE	FALSE	FALSE	FALSE	FALSE	FALSE	FALSE	FALSE	FALSE	FALSE	FALSE	FALSE	FALSE	FALSE	FALSE	FALSE	FALSE	FALSE	FALSE	FALSE
R07C3.4	acs-15	II:933037-936926	458.877	574.074	175.417	116.09	243.875	159.968	402.789	173.311	1.21602	0.00725936	0.140258		FALSE	FALSE	FALSE	FALSE	FALSE	TRUE	FALSE	FALSE	FALSE	FALSE	FALSE	FALSE	FALSE	FALSE	FALSE	FALSE	FALSE	FALSE	FALSE	TRUE	FALSE	FALSE	FALSE	TRUE	FALSE	FALSE	TRUE	FALSE	FALSE	FALSE	TRUE
Y116F11B.8	Y116F11B.8	V:19857623-19860956	50.69	56.6652	10.1784	6.30779	8.42917	13.2265	39.1779	9.32115	2.05721	0.00731565	0.141113		FALSE	FALSE	FALSE	FALSE	FALSE	FALSE	FALSE	FALSE	FALSE	FALSE	FALSE	FALSE	FALSE	FALSE	FALSE	FALSE	FALSE	FALSE	FALSE	FALSE	FALSE	FALSE	FALSE	FALSE	FALSE	FALSE	FALSE	FALSE	FALSE	FALSE	TRUE
C31H1.5	C31H1.5	IV:5794932-5796762	960.636	831.767	317.19	134.939	493.01	219.074	703.198	282.341	1.31606	0.00733877	0.141443		FALSE	FALSE	FALSE	TRUE	FALSE	TRUE	FALSE	FALSE	FALSE	FALSE	FALSE	FALSE	FALSE	FALSE	FALSE	FALSE	FALSE	FALSE	FALSE	FALSE	FALSE	FALSE	FALSE	FALSE	FALSE	FALSE	FALSE	FALSE	FALSE	FALSE	TRUE
T05A12.4	T05A12.4	IV:6887948-6897777	2160.79	3661.85	3825.06	1920.07	2127.44	2091.69	3215.9	2046.4	0.65212	0.00739689	0.142213		FALSE	FALSE	FALSE	FALSE	FALSE	FALSE	FALSE	FALSE	FALSE	FALSE	FALSE	TRUE	FALSE	FALSE	TRUE	FALSE	FALSE	FALSE	FALSE	FALSE	FALSE	FALSE	TRUE	TRUE	FALSE	FALSE	FALSE	FALSE	FALSE	FALSE	FALSE
C47E8.1	C47E8.1	V:14666103-14667105	189.007	235.309	105.98	56.4884	112.392	48.932	176.765	72.6042	1.28228	0.0074275	0.142685		FALSE	FALSE	FALSE	TRUE	FALSE	TRUE	FALSE	FALSE	FALSE	FALSE	FALSE	FALSE	FALSE	FALSE	FALSE	FALSE	FALSE	FALSE	FALSE	FALSE	FALSE	FALSE	FALSE	FALSE	TRUE	FALSE	FALSE	FALSE	FALSE	FALSE	TRUE
F27C1.1	F27C1.1	I:5434807-5435786	6481.55	7364.7	2824.96	1570	4594.38	1979.65	5557.07	2714.68	1.03351	0.00748836	0.143619		TRUE	FALSE	FALSE	FALSE	FALSE	TRUE	FALSE	FALSE	FALSE	FALSE	FALSE	FALSE	FALSE	FALSE	FALSE	FALSE	FALSE	FALSE	FALSE	FALSE	FALSE	FALSE	FALSE	FALSE	FALSE	FALSE	FALSE	FALSE	FALSE	FALSE	FALSE
C30F12.6	trhr-1	I:6989067-6992106	471.511	463.693	631.93	235.215	351.188	271.02	522.378	285.808	0.86988	0.00750421	0.143688		FALSE	FALSE	FALSE	FALSE	FALSE	TRUE	FALSE	FALSE	FALSE	FALSE	FALSE	FALSE	FALSE	FALSE	FALSE	FALSE	FALSE	FALSE	FALSE	FALSE	FALSE	FALSE	FALSE	FALSE	FALSE	FALSE	FALSE	FALSE	FALSE	FALSE	FALSE
C33B4.4	C33B4.4	II:11375652-11376271	963.519	876.648	848.729	534.109	468.014	615.372	896.298	539.165	0.733063	0.0075904	0.144983		FALSE	FALSE	FALSE	FALSE	FALSE	FALSE	FALSE	FALSE	FALSE	FALSE	FALSE	TRUE	TRUE	TRUE	FALSE	TRUE	FALSE	FALSE	FALSE	FALSE	TRUE	FALSE	FALSE	FALSE	FALSE	FALSE	FALSE	TRUE	FALSE	FALSE	TRUE
C27D6.12	C27D6.12	II:5177303-5177996	136.374	214.813	118.225	60.6403	96.6375	38.7487	156.471	65.3422	1.25834	0.00762378	0.145384		FALSE	FALSE	FALSE	FALSE	FALSE	TRUE	FALSE	FALSE	FALSE	FALSE	FALSE	FALSE	FALSE	FALSE	FALSE	FALSE	FALSE	FALSE	FALSE	FALSE	FALSE	FALSE	FALSE	FALSE	FALSE	FALSE	FALSE	FALSE	FALSE	FALSE	FALSE
C38C3.7	C38C3.8	V:1501420-1504299	47.7995	33.2005	8.31143	3.15836	0.0393425	10.1487	29.7705	4.44879	2.70583	0.00768953	0.146519		FALSE	FALSE	FALSE	FALSE	FALSE	TRUE	FALSE	FALSE	FALSE	FALSE	FALSE	FALSE	FALSE	FALSE	FALSE	FALSE	FALSE	FALSE	FALSE	FALSE	FALSE	FALSE	FALSE	FALSE	FALSE	FALSE	FALSE	FALSE	FALSE	FALSE	FALSE
F56D6.9	F56D6.9	IV:3892998-3893325	30.1973	52.7861	9.25147	10.3441	0.0372769	2.05124	30.7449	4.1442	2.84916	0.00771037	0.146678		FALSE	FALSE	FALSE	FALSE	FALSE	TRUE	FALSE	TRUE	FALSE	FALSE	FALSE	FALSE	FALSE	FALSE	FALSE	FALSE	FALSE	FALSE	FALSE	FALSE	FALSE	FALSE	FALSE	FALSE	FALSE	FALSE	FALSE	FALSE	FALSE	FALSE	FALSE
F45E4.8	nlp-20	IV:7642057-7643125	865.106	931.323	914.47	253.041	609.878	580.724	903.633	481.215	0.908856	0.00774304	0.147061		FALSE	FALSE	FALSE	FALSE	FALSE	TRUE	FALSE	FALSE	FALSE	FALSE	FALSE	FALSE	FALSE	FALSE	FALSE	FALSE	FALSE	FALSE	FALSE	FALSE	FALSE	FALSE	FALSE	FALSE	FALSE	FALSE	FALSE	FALSE	FALSE	FALSE	FALSE
F36D3.16	F36D3.16	V:16528935-16530213	383.864	462.779	151.011	53.4145	221.688	97.8292	332.551	124.311	1.4186	0.00779597	0.147827		FALSE	FALSE	FALSE	FALSE	FALSE	TRUE	FALSE	FALSE	FALSE	FALSE	FALSE	FALSE	FALSE	FALSE	FALSE	FALSE	FALSE	FALSE	FALSE	FALSE	FALSE	FALSE	FALSE	FALSE	FALSE	FALSE	FALSE	FALSE	FALSE	FALSE	FALSE
Y69H2.10	Y69H2.10	V:18670315-18684360	55.5191	77.1493	49.7084	31.2984	18.9637	18.3534	60.7922	22.8718	1.40562	0.00787082	0.148968		FALSE	TRUE	FALSE	FALSE	FALSE	TRUE	FALSE	FALSE	FALSE	FALSE	FALSE	TRUE	FALSE	FALSE	FALSE	FALSE	FALSE	FALSE	FALSE	TRUE	FALSE	FALSE	TRUE	TRUE	FALSE	TRUE	TRUE	FALSE	TRUE	TRUE	TRUE
F36A4.3	F36A4.3	IV:4269733-4270228	142.256	177.726	46.7886	45.9534	55.6375	12.2695	122.257	37.9535	1.68412	0.00787139	0.148968		FALSE	FALSE	FALSE	TRUE	FALSE	TRUE	FALSE	FALSE	FALSE	FALSE	FALSE	FALSE	FALSE	FALSE	FALSE	FALSE	FALSE	FALSE	FALSE	FALSE	FALSE	FALSE	FALSE	FALSE	FALSE	FALSE	FALSE	FALSE	FALSE	FALSE	TRUE
F20D12.5	exc-9	IV:7939812-7940850	286.417	362.206	236.535	128.599	176.64	154.866	295.053	153.368	0.94338	0.00787518	0.148968		FALSE	FALSE	FALSE	FALSE	FALSE	TRUE	FALSE	FALSE	FALSE	FALSE	FALSE	TRUE	TRUE	TRUE	TRUE	FALSE	TRUE	FALSE	TRUE	TRUE	TRUE	TRUE	FALSE	TRUE	FALSE	TRUE	TRUE	TRUE	TRUE	TRUE	FALSE
F52F12.8	F52F12.8	I:9923636-9924284	337.101	352.441	186.731	70.107	215.344	53.0227	292.091	112.824	1.37129	0.0079409	0.149604		FALSE	FALSE	FALSE	TRUE	FALSE	TRUE	FALSE	TRUE	FALSE	FALSE	FALSE	FALSE	FALSE	FALSE	FALSE	FALSE	FALSE	TRUE	FALSE	FALSE	FALSE	FALSE	FALSE	FALSE	TRUE	FALSE	TRUE	FALSE	FALSE	FALSE	TRUE
R09A1.2	pei-2	V:1018337-1022911	505.624	653.133	337.9	253.996	316.489	211.939	498.886	260.808	0.935404	0.0079426	0.149604		FALSE	FALSE	FALSE	FALSE	FALSE	TRUE	FALSE	FALSE	FALSE	FALSE	FALSE	FALSE	FALSE	FALSE	FALSE	FALSE	FALSE	FALSE	TRUE	FALSE	FALSE	FALSE	FALSE	FALSE	TRUE	FALSE	FALSE	FALSE	FALSE	FALSE	TRUE
Y54G2A.26	Y54G2A.26	IV:2986084-2995573	144.12	187.385	696.06	106.652	144.05	137.54	342.522	129.414	1.40332	0.00794649	0.149604		FALSE	FALSE	FALSE	FALSE	FALSE	FALSE	FALSE	TRUE	FALSE	FALSE	FALSE	FALSE	FALSE	FALSE	FALSE	FALSE	FALSE	TRUE	FALSE	TRUE	FALSE	FALSE	TRUE	FALSE	FALSE	TRUE	FALSE	FALSE	FALSE	TRUE	FALSE
C39H7.1	ttbk-8.2	IV:5631739-5633370	3870.63	4587.34	1499.24	764.153	2616.24	1061.67	3319.07	1480.69	1.16444	0.00795948	0.149604		TRUE	FALSE	FALSE	TRUE	FALSE	TRUE	FALSE	FALSE	FALSE	FALSE	TRUE	FALSE	FALSE	FALSE	FALSE	FALSE	FALSE	FALSE	FALSE	FALSE	FALSE	FALSE	FALSE	FALSE	TRUE	FALSE	TRUE	FALSE	FALSE	FALSE	TRUE
K12B6.2	spe-49	V:6281359-6284865	130.557	180.664	43.0304	13.6793	68.1206	17.3531	118.084	33.051	1.83241	0.00795975	0.149604		TRUE	FALSE	FALSE	FALSE	FALSE	FALSE	FALSE	TRUE	FALSE	FALSE	FALSE	FALSE	FALSE	FALSE	FALSE	FALSE	FALSE	FALSE	FALSE	FALSE	FALSE	FALSE	FALSE	FALSE	FALSE	FALSE	FALSE	FALSE	FALSE	FALSE	TRUE
ZK938.1	ZK938.1	II:9829418-9830754	3226.66	3953.77	1345.27	791.317	2204.04	1066.75	2841.9	1354.04	1.06951	0.00800973	0.150303		TRUE	FALSE	FALSE	FALSE	FALSE	TRUE	FALSE	FALSE	TRUE	FALSE	FALSE	FALSE	FALSE	FALSE	FALSE	FALSE	FALSE	FALSE	FALSE	FALSE	FALSE	FALSE	FALSE	FALSE	FALSE	FALSE	FALSE	FALSE	FALSE	FALSE	FALSE
ZC84.7	ZC84.7	III:9186077-9192983	27.2639	42.9885	23.4108	14.5594	5.30455	6.12665	31.2211	8.66353	1.83475	0.00801678	0.150315		FALSE	FALSE	FALSE	FALSE	FALSE	FALSE	FALSE	FALSE	FALSE	FALSE	FALSE	FALSE	FALSE	FALSE	FALSE	FALSE	FALSE	FALSE	FALSE	FALSE	FALSE	FALSE	FALSE	FALSE	FALSE	FALSE	FALSE	FALSE	FALSE	FALSE	FALSE
C38C3.3	C38C3.3	V:1495673-1497942	512.472	571.137	169.778	91.0214	288.977	95.8062	417.796	158.602	1.3966	0.00806691	0.151134		FALSE	FALSE	TRUE	TRUE	FALSE	TRUE	FALSE	FALSE	FALSE	FALSE	FALSE	FALSE	TRUE	FALSE	FALSE	FALSE	FALSE	TRUE	FALSE	TRUE	FALSE	FALSE	FALSE	TRUE	TRUE	FALSE	TRUE	TRUE	TRUE	FALSE	FALSE
R01H10.4	R01H10.4	III:10254852-10257227	351.673	453.953	457.258	196.536	237.666	259.796	420.961	231.333	0.86337	0.0080925	0.151492		FALSE	FALSE	FALSE	FALSE	FALSE	FALSE	FALSE	FALSE	FALSE	FALSE	FALSE	FALSE	FALSE	FALSE	FALSE	FALSE	FALSE	FALSE	FALSE	FALSE	FALSE	FALSE	FALSE	FALSE	FALSE	FALSE	FALSE	FALSE	FALSE	FALSE	FALSE
Y73F8A.16	tbx-39	IV:15323893-15325189	0	30.3955	1.77673	1.39e-17	1.39e-17	1.39e-17	10.7241	1.39e-17	6.43834	0.00811663	0.151581		FALSE	FALSE	FALSE	FALSE	FALSE	TRUE	FALSE	FALSE	FALSE	FALSE	FALSE	FALSE	FALSE	FALSE	FALSE	FALSE	FALSE	FALSE	FALSE	FALSE	FALSE	FALSE	FALSE	FALSE	FALSE	FALSE	FALSE	FALSE	FALSE	FALSE	FALSE
C37A5.2	fipr-22	I:14155497-14156334	393.653	325.11	73.0545	66.9569	138.707	82.5402	263.939	96.068	1.45681	0.00813391	0.151783		FALSE	FALSE	FALSE	FALSE	FALSE	TRUE	FALSE	FALSE	FALSE	FALSE	FALSE	FALSE	FALSE	FALSE	FALSE	FALSE	FALSE	FALSE	FALSE	FALSE	FALSE	FALSE	FALSE	FALSE	FALSE	FALSE	FALSE	FALSE	FALSE	FALSE	FALSE
Y54G2A.49	Y54G2A.49	IV:2851693-2852874	131.514	164.028	114.493	43.9557	81.9516	58.0802	136.678	61.3292	1.15458	0.00818049	0.152531		FALSE	FALSE	FALSE	FALSE	FALSE	TRUE	FALSE	TRUE	FALSE	FALSE	FALSE	FALSE	FALSE	FALSE	FALSE	FALSE	FALSE	FALSE	FALSE	FALSE	FALSE	FALSE	FALSE	FALSE	FALSE	FALSE	FALSE	FALSE	FALSE	FALSE	TRUE
ZK757.3	alg-4	III:9887211-9891437	2387.84	3066.38	1131.21	457.912	1759.14	657.186	2195.15	958.08	1.19598	0.00820323	0.152834		FALSE	FALSE	FALSE	TRUE	FALSE	TRUE	FALSE	FALSE	FALSE	FALSE	TRUE	FALSE	FALSE	FALSE	TRUE	FALSE	FALSE	FALSE	FALSE	FALSE	FALSE	FALSE	FALSE	FALSE	TRUE	FALSE	FALSE	FALSE	FALSE	FALSE	TRUE
Y39E4B.13	Y39E4B.13	III:13091112-13093659	116.92	157.231	39.2783	26.1839	46.223	38.7144	104.476	37.0404	1.49282	0.00840632	0.156122		FALSE	FALSE	FALSE	TRUE	FALSE	FALSE	FALSE	FALSE	FALSE	TRUE	FALSE	FALSE	FALSE	FALSE	FALSE	FALSE	FALSE	FALSE	FALSE	FALSE	FALSE	FALSE	FALSE	FALSE	TRUE	FALSE	TRUE	FALSE	FALSE	FALSE	TRUE
F22B3.8	F22B3.8	IV:11422711-11425251	129.604	150.394	25.178	16.7916	50.3239	19.3814	101.725	28.8323	1.81406	0.00849871	0.157464		FALSE	FALSE	FALSE	TRUE	FALSE	TRUE	FALSE	FALSE	FALSE	FALSE	TRUE	FALSE	FALSE	FALSE	FALSE	FALSE	FALSE	FALSE	FALSE	FALSE	FALSE	FALSE	FALSE	FALSE	TRUE	FALSE	FALSE	FALSE	FALSE	FALSE	TRUE
F36H5.13	F36H5.13	II:1748378-1749943	0	8.79679	12.3045	1.39e-17	1.39e-17	1.39e-17	7.03375	1.39e-17	5.83496	0.00864026	0.159835		FALSE	FALSE	FALSE	FALSE	FALSE	FALSE	FALSE	FALSE	FALSE	FALSE	FALSE	FALSE	FALSE	FALSE	FALSE	FALSE	FALSE	FALSE	FALSE	FALSE	TRUE	FALSE	FALSE	TRUE	FALSE	FALSE	FALSE	FALSE	FALSE	FALSE	FALSE
C27A7.4	che-11	V:12144295-12150689	23.3619	43.9797	18.698	0.0363817	2.14649	12.1744	28.6799	4.78575	2.54949	0.00868195	0.160479		FALSE	FALSE	FALSE	FALSE	FALSE	TRUE	FALSE	FALSE	FALSE	FALSE	FALSE	FALSE	FALSE	FALSE	FALSE	FALSE	FALSE	FALSE	FALSE	FALSE	FALSE	FALSE	FALSE	FALSE	FALSE	FALSE	FALSE	FALSE	FALSE	FALSE	FALSE
F37A8.1	F37A8.1	III:3928457-3929146	208.551	135.692	67.4635	27.2587	78.7454	45.8571	137.236	50.6204	1.4365	0.00873924	0.161411		FALSE	FALSE	FALSE	TRUE	FALSE	TRUE	FALSE	FALSE	FALSE	FALSE	FALSE	FALSE	FALSE	FALSE	FALSE	FALSE	FALSE	FALSE	FALSE	FALSE	FALSE	FALSE	FALSE	FALSE	TRUE	FALSE	TRUE	FALSE	FALSE	FALSE	TRUE
C37H5.11	cwp-2	V:4841940-4842567	0	15.6817	6.55259	1.39e-17	1.39e-17	1.39e-17	7.41142	1.39e-17	5.91205	0.00877391	0.161924		FALSE	FALSE	FALSE	FALSE	FALSE	TRUE	FALSE	FALSE	FALSE	FALSE	FALSE	FALSE	FALSE	FALSE	FALSE	FALSE	FALSE	FALSE	FALSE	FALSE	FALSE	FALSE	FALSE	FALSE	FALSE	FALSE	FALSE	FALSE	FALSE	FALSE	FALSE
R12E2.8	R12E2.8	I:4155542-4158733	71.1042	57.5672	109.956	38.6385	32.6005	24.4701	79.5426	31.903	1.31506	0.00883069	0.162844		FALSE	FALSE	FALSE	FALSE	FALSE	FALSE	FALSE	FALSE	FALSE	FALSE	FALSE	FALSE	FALSE	FALSE	FALSE	FALSE	FALSE	FALSE	FALSE	FALSE	FALSE	FALSE	FALSE	FALSE	FALSE	FALSE	FALSE	FALSE	FALSE	FALSE	FALSE
Y59E9AR.2	Y59E9AR.2	IV:5242205-5244988	136.416	153.309	47.7358	0.0640223	38.5715	0.0269221	112.487	12.8875	3.10616	0.00884026	0.162893		FALSE	FALSE	TRUE	TRUE	FALSE	FALSE	FALSE	FALSE	FALSE	FALSE	FALSE	FALSE	FALSE	FALSE	FALSE	FALSE	FALSE	FALSE	FALSE	FALSE	FALSE	FALSE	FALSE	FALSE	FALSE	FALSE	FALSE	FALSE	FALSE	FALSE	TRUE
F40H3.1	F40H3.1	II:6179955-6184686	1651.3	2082.31	1632.69	1233.34	1145.23	1111.57	1788.77	1163.38	0.620584	0.00888108	0.163388		FALSE	FALSE	FALSE	FALSE	FALSE	TRUE	FALSE	FALSE	FALSE	FALSE	FALSE	FALSE	FALSE	FALSE	FALSE	FALSE	FALSE	TRUE	FALSE	FALSE	FALSE	FALSE	FALSE	TRUE	FALSE	FALSE	FALSE	TRUE	FALSE	FALSE	FALSE
W09C3.8	W09C3.8	I:4716059-4717441	205.64	127.884	50.5457	20.9931	65.0932	44.8287	128.023	43.6383	1.54986	0.00889437	0.163505		FALSE	FALSE	FALSE	FALSE	FALSE	TRUE	FALSE	FALSE	FALSE	FALSE	FALSE	FALSE	FALSE	FALSE	FALSE	FALSE	FALSE	FALSE	FALSE	FALSE	FALSE	FALSE	FALSE	FALSE	FALSE	FALSE	FALSE	FALSE	FALSE	FALSE	TRUE
K07A12.5	K07A12.5	I:8693451-8695159	813.482	1016.29	531.308	323.028	545.727	417.732	787.026	428.829	0.875788	0.00895454	0.164225		FALSE	FALSE	FALSE	FALSE	FALSE	TRUE	FALSE	FALSE	FALSE	FALSE	FALSE	FALSE	FALSE	FALSE	FALSE	TRUE	FALSE	FALSE	FALSE	FALSE	FALSE	FALSE	FALSE	TRUE	TRUE	FALSE	FALSE	FALSE	TRUE	FALSE	FALSE
T21D12.11	T21D12.11	IV:269407-272099	12.7133	7.81535	0	1.39e-17	1.39e-17	1.39e-17	6.84288	1.39e-17	5.79616	0.00897468	0.164466		FALSE	FALSE	FALSE	FALSE	FALSE	TRUE	FALSE	FALSE	FALSE	FALSE	FALSE	FALSE	FALSE	FALSE	FALSE	FALSE	FALSE	FALSE	FALSE	FALSE	FALSE	FALSE	FALSE	FALSE	FALSE	FALSE	FALSE	FALSE	FALSE	FALSE	FALSE
C26F1.6	frpr-3	V:7771328-7773549	42.8867	24.3764	38.5118	12.5347	14.6866	7.15087	35.2583	11.4574	1.61183	0.00920779	0.168163		FALSE	FALSE	FALSE	FALSE	FALSE	FALSE	FALSE	FALSE	FALSE	FALSE	FALSE	FALSE	FALSE	FALSE	FALSE	FALSE	FALSE	FALSE	FALSE	FALSE	FALSE	FALSE	FALSE	FALSE	FALSE	FALSE	FALSE	FALSE	FALSE	FALSE	FALSE
F18A12.1	nep-6	II:3416838-3420707	165.619	223.6	97.5309	41.8627	108.103	22.4583	162.25	57.4748	1.49501	0.00921305	0.168163		FALSE	FALSE	FALSE	FALSE	FALSE	TRUE	FALSE	FALSE	FALSE	FALSE	FALSE	FALSE	FALSE	FALSE	FALSE	FALSE	FALSE	FALSE	FALSE	FALSE	FALSE	FALSE	FALSE	FALSE	FALSE	FALSE	TRUE	FALSE	FALSE	FALSE	TRUE
F54F11.1	F54F11.1	II:13504082-13506905	7.82365	3.89812	1.82523	1.39e-17	1.39e-17	1.39e-17	4.51567	1.39e-17	5.2162	0.00922205	0.168163		FALSE	FALSE	FALSE	FALSE	FALSE	FALSE	FALSE	FALSE	FALSE	FALSE	FALSE	FALSE	FALSE	FALSE	FALSE	FALSE	FALSE	TRUE	FALSE	FALSE	FALSE	FALSE	FALSE	FALSE	FALSE	FALSE	FALSE	FALSE	FALSE	FALSE	FALSE
ZK520.5	cyn-2	III:13692694-13693811	1574.37	1773.84	800.743	347.112	1090.37	562.42	1382.98	666.633	1.05267	0.0092561	0.16857		TRUE	FALSE	FALSE	TRUE	FALSE	TRUE	FALSE	FALSE	FALSE	TRUE	FALSE	FALSE	FALSE	FALSE	FALSE	FALSE	FALSE	FALSE	FALSE	FALSE	FALSE	FALSE	FALSE	FALSE	FALSE	FALSE	TRUE	FALSE	FALSE	FALSE	TRUE
K03D3.2	K03D3.2	IV:16328135-16328615	1.92533	9.80475	2.77347	1.39e-17	1.39e-17	1.39e-17	4.83452	1.39e-17	5.31198	0.00926901	0.168674		FALSE	FALSE	FALSE	FALSE	FALSE	TRUE	FALSE	FALSE	FALSE	FALSE	FALSE	TRUE	TRUE	FALSE	TRUE	FALSE	FALSE	TRUE	FALSE	TRUE	TRUE	FALSE	FALSE	TRUE	FALSE	FALSE	FALSE	TRUE	TRUE	FALSE	FALSE
H23L24.4	H23L24.4	IV:8703043-8705606	30.2769	15.6152	2.69598	0.0133813	0.0152187	4.05213	16.196	1.36024	3.44835	0.00935085	0.170032		FALSE	FALSE	FALSE	FALSE	FALSE	TRUE	FALSE	FALSE	TRUE	FALSE	FALSE	FALSE	FALSE	FALSE	FALSE	FALSE	FALSE	FALSE	FALSE	FALSE	FALSE	FALSE	FALSE	FALSE	FALSE	FALSE	FALSE	FALSE	FALSE	FALSE	FALSE
Y67D8B.5	Y67D8B.5	IV:3202358-3203861	146.152	165.017	67.4735	16.8248	75.5575	40.7618	126.214	44.3813	1.50496	0.00939006	0.170456		FALSE	FALSE	FALSE	FALSE	FALSE	TRUE	FALSE	FALSE	FALSE	FALSE	FALSE	FALSE	FALSE	FALSE	FALSE	FALSE	FALSE	FALSE	FALSE	FALSE	FALSE	FALSE	FALSE	FALSE	FALSE	FALSE	FALSE	FALSE	FALSE	FALSE	TRUE
Y69A2AR.19	Y69A2AR.19	IV:2488820-2494145	967.427	1121.73	412.026	200.775	636.027	249.647	833.727	362.15	1.20268	0.00940319	0.170456		FALSE	FALSE	FALSE	TRUE	FALSE	TRUE	FALSE	FALSE	FALSE	FALSE	FALSE	FALSE	FALSE	FALSE	FALSE	FALSE	FALSE	FALSE	FALSE	FALSE	FALSE	FALSE	FALSE	FALSE	FALSE	FALSE	FALSE	FALSE	FALSE	FALSE	FALSE
R10E4.7	R10E4.7	III:4295283-4296610	967.426	1059.24	489.035	333.473	630.849	310.774	838.567	425.032	0.980152	0.00943502	0.170901		FALSE	FALSE	FALSE	FALSE	FALSE	TRUE	FALSE	FALSE	FALSE	FALSE	FALSE	FALSE	FALSE	FALSE	FALSE	FALSE	FALSE	FALSE	FALSE	FALSE	FALSE	FALSE	FALSE	FALSE	FALSE	FALSE	FALSE	FALSE	FALSE	FALSE	TRUE
F42A6.1	F42A6.1	IV:3355057-3357551	13.6522	9.75211	10.3093	4.12373	0.0152582	0.00568861	11.2379	1.38156	2.909	0.00948264	0.171631		FALSE	FALSE	FALSE	FALSE	FALSE	FALSE	FALSE	FALSE	FALSE	FALSE	FALSE	TRUE	FALSE	FALSE	TRUE	FALSE	FALSE	FALSE	FALSE	TRUE	FALSE	FALSE	TRUE	TRUE	FALSE	TRUE	FALSE	FALSE	FALSE	FALSE	FALSE
Y45F10D.14	Y45F10D.14	IV:13804062-13807772	31.1308	76.1895	53.5107	20.8961	16.8522	20.3753	53.6103	19.3745	1.46263	0.00968459	0.174747		FALSE	FALSE	TRUE	FALSE	FALSE	FALSE	FALSE	TRUE	FALSE	FALSE	FALSE	FALSE	FALSE	FALSE	FALSE	FALSE	FALSE	FALSE	FALSE	FALSE	FALSE	FALSE	FALSE	TRUE	FALSE	FALSE	FALSE	FALSE	FALSE	FALSE	FALSE
F32B6.10	ttbk-3	IV:9887190-9889929	266.964	267.511	123.809	51.2936	157.524	44.867	219.428	84.5614	1.37426	0.00982532	0.176878		TRUE	FALSE	FALSE	FALSE	FALSE	TRUE	FALSE	FALSE	FALSE	FALSE	FALSE	FALSE	FALSE	FALSE	FALSE	FALSE	FALSE	FALSE	FALSE	FALSE	FALSE	FALSE	FALSE	FALSE	FALSE	FALSE	FALSE	FALSE	FALSE	FALSE	FALSE
ZC190.10	ZC190.10	V:8694329-8696507	17.4838	62.5388	37.5398	6.3163	18.8169	6.13259	39.1875	10.4219	1.89778	0.00989808	0.177915		FALSE	FALSE	FALSE	FALSE	FALSE	FALSE	FALSE	FALSE	FALSE	FALSE	FALSE	FALSE	TRUE	TRUE	FALSE	FALSE	TRUE	FALSE	FALSE	FALSE	TRUE	TRUE	TRUE	TRUE	TRUE	FALSE	FALSE	TRUE	TRUE	FALSE	FALSE
R05H10.1	R05H10.1	II:14852430-14853627	121.799	117.161	70.3262	33.4858	27.4141	64.1442	103.095	41.6814	1.30363	0.00991046	0.178002		FALSE	FALSE	FALSE	FALSE	FALSE	TRUE	FALSE	FALSE	FALSE	FALSE	FALSE	FALSE	FALSE	FALSE	FALSE	FALSE	FALSE	FALSE	FALSE	FALSE	FALSE	FALSE	FALSE	FALSE	FALSE	FALSE	FALSE	FALSE	FALSE	FALSE	FALSE
T26C11.8	T26C11.8	X:1860722-1863543	5.85925	1.93448	4.70086	1.39e-17	1.39e-17	1.39e-17	4.16486	1.39e-17	5.10257	0.00999904	0.179318		FALSE	FALSE	FALSE	FALSE	FALSE	FALSE	FALSE	FALSE	FALSE	FALSE	FALSE	FALSE	FALSE	FALSE	FALSE	FALSE	FALSE	FALSE	FALSE	FALSE	FALSE	FALSE	FALSE	FALSE	FALSE	FALSE	FALSE	FALSE	FALSE	FALSE	FALSE
Y66A7A.5	ceh-91	III:11616759-11623990	2569.99	3376.78	3241.98	1999.51	2084.34	2227.2	3062.92	2103.68	0.541965	0.0100392	0.1799		FALSE	FALSE	FALSE	FALSE	FALSE	FALSE	FALSE	FALSE	FALSE	FALSE	FALSE	FALSE	FALSE	FALSE	FALSE	FALSE	FALSE	TRUE	FALSE	TRUE	FALSE	FALSE	TRUE	TRUE	FALSE	FALSE	FALSE	FALSE	FALSE	TRUE	FALSE
ZC21.10	ZC21.10	III:8529225-8531135	152.979	122.023	103.221	69.9854	36.8838	63.1606	126.074	56.6766	1.15156	0.0101046	0.180935		FALSE	FALSE	FALSE	FALSE	FALSE	FALSE	FALSE	FALSE	FALSE	FALSE	FALSE	TRUE	TRUE	TRUE	TRUE	FALSE	TRUE	TRUE	FALSE	TRUE	TRUE	TRUE	TRUE	TRUE	FALSE	TRUE	FALSE	TRUE	TRUE	TRUE	FALSE
Y47D9A.5	Y47D9A.5	I:4277684-4279622	98.4278	92.7617	41.1897	23.0321	22.1324	41.7411	77.4597	28.9685	1.41489	0.0101497	0.181311		FALSE	FALSE	FALSE	FALSE	FALSE	TRUE	FALSE	FALSE	FALSE	FALSE	FALSE	FALSE	FALSE	FALSE	FALSE	FALSE	FALSE	FALSE	FALSE	FALSE	FALSE	FALSE	FALSE	FALSE	FALSE	FALSE	TRUE	FALSE	FALSE	FALSE	TRUE
T08G11.2	T08G11.2	I:8919329-8920516	374.127	414.936	148.198	69.0485	207.935	22.468	312.42	99.8171	1.64458	0.0101565	0.181311		FALSE	FALSE	TRUE	TRUE	FALSE	TRUE	FALSE	FALSE	FALSE	FALSE	FALSE	FALSE	FALSE	FALSE	FALSE	FALSE	FALSE	FALSE	FALSE	FALSE	FALSE	FALSE	FALSE	FALSE	TRUE	FALSE	TRUE	FALSE	FALSE	FALSE	TRUE
ZK757.1	ZK757.1	III:9868563-9871109	35.074	38.0831	28.1224	16.6279	8.42545	2.06524	33.7598	9.03953	1.88635	0.0102545	0.182505		FALSE	FALSE	FALSE	FALSE	FALSE	TRUE	FALSE	FALSE	FALSE	FALSE	FALSE	FALSE	FALSE	FALSE	FALSE	FALSE	FALSE	FALSE	FALSE	FALSE	FALSE	FALSE	FALSE	FALSE	FALSE	FALSE	FALSE	FALSE	FALSE	FALSE	FALSE
C04G2.5	C04G2.5	IV:10094200-10095225	273.783	316.345	89.0346	54.4314	129.249	89.6616	226.388	91.1141	1.31178	0.0102725	0.182614		FALSE	FALSE	FALSE	TRUE	FALSE	TRUE	FALSE	FALSE	FALSE	FALSE	FALSE	FALSE	FALSE	FALSE	FALSE	FALSE	FALSE	FALSE	FALSE	FALSE	FALSE	FALSE	FALSE	FALSE	TRUE	FALSE	TRUE	FALSE	FALSE	FALSE	TRUE
B0273.1	B0273.1	IV:5493995-5495250	679.061	747.828	275.887	138.063	393.165	232.307	567.592	254.512	1.15669	0.0102762	0.182614		TRUE	FALSE	FALSE	TRUE	FALSE	TRUE	FALSE	FALSE	FALSE	FALSE	FALSE	FALSE	FALSE	FALSE	FALSE	FALSE	FALSE	FALSE	FALSE	FALSE	FALSE	FALSE	FALSE	FALSE	FALSE	FALSE	FALSE	FALSE	FALSE	FALSE	TRUE
C49A1.2	best-10	I:14209215-14212501	74.0552	78.118	43.0982	13.6527	36.7017	20.3874	65.0905	23.5806	1.45998	0.0103027	0.182809		FALSE	FALSE	FALSE	FALSE	FALSE	TRUE	FALSE	FALSE	FALSE	FALSE	TRUE	FALSE	FALSE	FALSE	FALSE	FALSE	FALSE	FALSE	FALSE	FALSE	FALSE	FALSE	FALSE	FALSE	FALSE	FALSE	FALSE	FALSE	FALSE	FALSE	TRUE
F02H6.6	F02H6.6	IV:14229274-14230969	11.7523	1.92967	1.81741	1.39e-17	1.39e-17	1.39e-17	5.16646	1.39e-17	5.40496	0.0103251	0.183067		FALSE	FALSE	FALSE	FALSE	FALSE	TRUE	FALSE	FALSE	FALSE	FALSE	FALSE	FALSE	FALSE	FALSE	FALSE	FALSE	FALSE	FALSE	FALSE	FALSE	FALSE	FALSE	FALSE	FALSE	FALSE	FALSE	FALSE	FALSE	FALSE	FALSE	FALSE
R07B5.3	sru-40	V:9832431-9834000	5.79829	19.5328	26.3952	4.17278	2.13006	4.07272	17.2421	3.45852	2.27698	0.0103709	0.183602		FALSE	FALSE	FALSE	FALSE	FALSE	TRUE	FALSE	FALSE	FALSE	FALSE	FALSE	FALSE	FALSE	FALSE	FALSE	FALSE	FALSE	FALSE	FALSE	FALSE	FALSE	FALSE	FALSE	FALSE	FALSE	FALSE	FALSE	FALSE	FALSE	FALSE	FALSE
T05C12.3	decr-1.3	II:8172230-8173539	293.276	285.085	115.344	63.8286	155.491	72.361	231.235	97.2267	1.24882	0.0105526	0.186258		FALSE	FALSE	FALSE	TRUE	FALSE	TRUE	FALSE	FALSE	TRUE	FALSE	FALSE	FALSE	FALSE	FALSE	FALSE	FALSE	FALSE	FALSE	FALSE	FALSE	FALSE	FALSE	FALSE	FALSE	FALSE	FALSE	FALSE	FALSE	FALSE	FALSE	TRUE
F58E6.12	44986	V:9739666-9740870	202.67	213.831	69.3271	12.654	104.848	19.3984	161.942	45.6336	1.82354	0.0108527	0.191266		FALSE	FALSE	FALSE	FALSE	FALSE	TRUE	FALSE	FALSE	FALSE	FALSE	FALSE	FALSE	FALSE	FALSE	FALSE	FALSE	FALSE	FALSE	FALSE	FALSE	FALSE	FALSE	FALSE	FALSE	FALSE	FALSE	FALSE	FALSE	FALSE	FALSE	FALSE
C34D4.3	C34D4.3	IV:7153662-7154198	2272.91	2227.78	870.198	491.343	1420.57	668.386	1790.3	860.1	1.0575	0.0109569	0.192853		TRUE	FALSE	FALSE	TRUE	FALSE	TRUE	FALSE	FALSE	FALSE	FALSE	FALSE	FALSE	FALSE	FALSE	FALSE	FALSE	FALSE	FALSE	FALSE	FALSE	FALSE	FALSE	FALSE	FALSE	FALSE	FALSE	FALSE	FALSE	FALSE	FALSE	TRUE
C09F5.3	C09F5.3	III:662847-666265	0	7.81845	11.3635	1.39e-17	1.39e-17	1.39e-17	6.394	1.39e-17	5.69966	0.0110897	0.194422		FALSE	FALSE	FALSE	FALSE	FALSE	FALSE	FALSE	FALSE	FALSE	FALSE	FALSE	FALSE	FALSE	FALSE	FALSE	FALSE	FALSE	FALSE	FALSE	FALSE	FALSE	FALSE	FALSE	FALSE	FALSE	FALSE	FALSE	FALSE	FALSE	FALSE	FALSE
R09D1.5	chil-18	II:9448273-9449726	6.79136	16.6238	11.2572	0.0134242	4.14094	0.0056921	11.5574	1.38669	2.94497	0.0111459	0.194954		FALSE	FALSE	FALSE	FALSE	FALSE	FALSE	FALSE	FALSE	FALSE	FALSE	FALSE	FALSE	FALSE	FALSE	FALSE	FALSE	FALSE	FALSE	FALSE	FALSE	FALSE	FALSE	FALSE	FALSE	FALSE	FALSE	FALSE	FALSE	FALSE	FALSE	FALSE
M03C11.1	M03C11.1	III:10393389-10396081	116.891	154.261	127.671	38.7437	70.4286	74.359	132.941	61.1771	1.11806	0.0111467	0.194954		FALSE	FALSE	FALSE	FALSE	FALSE	FALSE	FALSE	FALSE	FALSE	FALSE	FALSE	TRUE	FALSE	FALSE	FALSE	FALSE	FALSE	FALSE	FALSE	FALSE	FALSE	FALSE	FALSE	TRUE	FALSE	FALSE	FALSE	TRUE	TRUE	TRUE	FALSE
ZK858.8	ZK858.8	I:9124693-9126086	715.12	620.894	325.671	138.061	434.12	174.251	553.895	248.811	1.15415	0.0111533	0.194954		FALSE	FALSE	FALSE	TRUE	FALSE	TRUE	FALSE	FALSE	FALSE	FALSE	FALSE	FALSE	TRUE	TRUE	FALSE	FALSE	FALSE	FALSE	FALSE	FALSE	FALSE	TRUE	FALSE	FALSE	TRUE	TRUE	TRUE	TRUE	FALSE	TRUE	TRUE
C05D11.5	C05D11.5	III:6410036-6411559	652.768	495.919	380.168	341.739	258.726	245.556	509.618	282.007	0.853389	0.0112362	0.195872		FALSE	FALSE	FALSE	FALSE	FALSE	TRUE	FALSE	FALSE	TRUE	FALSE	FALSE	FALSE	FALSE	FALSE	FALSE	FALSE	FALSE	FALSE	FALSE	FALSE	FALSE	FALSE	FALSE	FALSE	FALSE	FALSE	FALSE	FALSE	FALSE	FALSE	FALSE
Y43F8B.7	Y43F8B.7	V:19490761-19491231	7.80554	10.7739	0	1.39e-17	1.39e-17	1.39e-17	6.19316	1.39e-17	5.65481	0.0112399	0.195872		FALSE	FALSE	FALSE	FALSE	FALSE	FALSE	FALSE	FALSE	FALSE	FALSE	FALSE	TRUE	FALSE	FALSE	FALSE	FALSE	TRUE	FALSE	TRUE	FALSE	TRUE	FALSE	FALSE	FALSE	TRUE	TRUE	TRUE	FALSE	TRUE	FALSE	FALSE
F17E9.15	F17E9.15	IV:8346799-8347728	0	11.7553	7.52725	1.39e-17	1.39e-17	1.39e-17	6.42753	1.39e-17	5.70934	0.0112532	0.195872		FALSE	FALSE	FALSE	FALSE	FALSE	FALSE	FALSE	FALSE	FALSE	FALSE	FALSE	FALSE	FALSE	FALSE	FALSE	FALSE	FALSE	FALSE	FALSE	FALSE	FALSE	FALSE	FALSE	FALSE	FALSE	FALSE	FALSE	FALSE	FALSE	FALSE	FALSE
Y66A7A.4	Y66A7A.4	III:11612607-11615794	112.974	193.317	170.894	64.8352	96.6866	65.2192	159.062	75.5803	1.07244	0.0112559	0.195872		FALSE	FALSE	FALSE	FALSE	FALSE	TRUE	FALSE	FALSE	FALSE	FALSE	FALSE	FALSE	FALSE	FALSE	FALSE	FALSE	FALSE	FALSE	FALSE	FALSE	FALSE	FALSE	FALSE	FALSE	FALSE	FALSE	FALSE	FALSE	FALSE	FALSE	FALSE
F36D3.4	F36D3.4	V:16516475-16517704	1289.89	1587.39	610.137	304.255	882.163	501.285	1162.47	562.568	1.04691	0.0112884	0.196293		FALSE	FALSE	FALSE	TRUE	FALSE	TRUE	FALSE	FALSE	TRUE	FALSE	FALSE	FALSE	FALSE	FALSE	FALSE	FALSE	FALSE	FALSE	FALSE	FALSE	FALSE	FALSE	FALSE	FALSE	FALSE	FALSE	TRUE	FALSE	FALSE	FALSE	TRUE
F26A1.2	fkh-5	III:4844662-4846546	84.7733	63.4381	73.2255	18.8789	37.8164	35.6495	73.8123	30.7816	1.25841	0.0113942	0.197986		FALSE	FALSE	FALSE	FALSE	FALSE	FALSE	FALSE	FALSE	FALSE	FALSE	FALSE	FALSE	FALSE	FALSE	FALSE	FALSE	FALSE	FALSE	FALSE	FALSE	FALSE	FALSE	FALSE	FALSE	FALSE	FALSE	FALSE	FALSE	FALSE	FALSE	FALSE
F42A10.8	nas-28	III:6180966-6183218	58.4443	81.0576	47.8176	20.9317	33.5854	19.3736	62.4398	24.6302	1.33787	0.0114202	0.198144		FALSE	FALSE	FALSE	FALSE	FALSE	TRUE	FALSE	FALSE	FALSE	FALSE	FALSE	FALSE	FALSE	FALSE	FALSE	FALSE	FALSE	TRUE	FALSE	FALSE	FALSE	FALSE	FALSE	FALSE	TRUE	FALSE	FALSE	FALSE	FALSE	TRUE	FALSE
F44E7.6	fbxa-183	V:5781317-5782787	25.3214	48.8872	7.375	2.1346	8.36796	6.11121	27.1945	5.53792	2.27032	0.0114319	0.1982		FALSE	FALSE	FALSE	FALSE	FALSE	TRUE	FALSE	FALSE	FALSE	FALSE	FALSE	FALSE	FALSE	FALSE	FALSE	FALSE	FALSE	FALSE	FALSE	FALSE	FALSE	FALSE	FALSE	FALSE	FALSE	FALSE	FALSE	FALSE	FALSE	FALSE	FALSE
C32E8.4	C32E8.4	I:3783835-3784435	747.274	652.137	295.612	132.841	416.276	217.03	565.008	255.382	1.14519	0.011693	0.201982		FALSE	FALSE	FALSE	FALSE	FALSE	TRUE	FALSE	FALSE	FALSE	FALSE	FALSE	FALSE	FALSE	FALSE	FALSE	FALSE	FALSE	FALSE	FALSE	FALSE	FALSE	FALSE	FALSE	FALSE	TRUE	FALSE	TRUE	FALSE	FALSE	FALSE	TRUE
T06G6.6	T06G6.6	I:12718309-12719795	9.70633	30.321	13.0903	0.0263877	5.21894	4.07004	17.7059	3.10512	2.46168	0.011816	0.203656		FALSE	FALSE	FALSE	FALSE	FALSE	TRUE	FALSE	FALSE	FALSE	FALSE	FALSE	FALSE	FALSE	FALSE	FALSE	FALSE	FALSE	FALSE	FALSE	FALSE	FALSE	FALSE	FALSE	FALSE	FALSE	FALSE	FALSE	FALSE	FALSE	FALSE	FALSE
C06C3.10	C06C3.10	II:9375848-9377209	53.5588	87.8941	58.1722	21.9736	14.7971	38.6784	66.5417	25.1497	1.39902	0.011836	0.203811		FALSE	FALSE	FALSE	FALSE	FALSE	TRUE	FALSE	FALSE	FALSE	FALSE	TRUE	FALSE	FALSE	FALSE	FALSE	FALSE	FALSE	FALSE	FALSE	FALSE	FALSE	FALSE	FALSE	FALSE	TRUE	FALSE	TRUE	FALSE	FALSE	TRUE	TRUE
K06A4.6	K06A4.6	V:9480472-9480923	10.6905	21.5034	15.0083	0.0189743	0.0215843	6.07891	15.7341	2.03982	2.86325	0.0118642	0.204038		FALSE	FALSE	FALSE	FALSE	FALSE	TRUE	FALSE	FALSE	FALSE	FALSE	FALSE	FALSE	FALSE	FALSE	FALSE	FALSE	FALSE	FALSE	FALSE	FALSE	FALSE	FALSE	FALSE	TRUE	FALSE	FALSE	FALSE	FALSE	FALSE	FALSE	FALSE
B0272.1	tbb-4	X:9434452-9436893	35.0321	70.3151	61.0494	22.9898	18.9564	23.4301	55.4655	21.7921	1.34298	0.0118924	0.204373		FALSE	FALSE	FALSE	FALSE	FALSE	TRUE	FALSE	FALSE	FALSE	FALSE	FALSE	FALSE	FALSE	FALSE	FALSE	FALSE	FALSE	FALSE	FALSE	FALSE	FALSE	FALSE	FALSE	FALSE	FALSE	FALSE	FALSE	FALSE	FALSE	FALSE	FALSE
T23G5.2	T23G5.2	III:9231393-9236323	16088.4	18048.5	18027.5	12501.8	14045.6	13952.1	17388.1	13499.8	0.36516	0.011946	0.20475		FALSE	FALSE	FALSE	FALSE	FALSE	FALSE	FALSE	TRUE	FALSE	FALSE	FALSE	FALSE	FALSE	FALSE	FALSE	FALSE	FALSE	FALSE	FALSE	FALSE	FALSE	FALSE	TRUE	FALSE	FALSE	TRUE	FALSE	FALSE	FALSE	TRUE	FALSE
ZC412.9	ZC412.9	V:14880373-14889700	105.245	104.482	43.062	23.0443	48.27	24.4702	84.2628	31.9281	1.39656	0.0120371	0.205956		FALSE	FALSE	FALSE	TRUE	FALSE	TRUE	FALSE	FALSE	FALSE	FALSE	FALSE	FALSE	FALSE	FALSE	FALSE	FALSE	FALSE	FALSE	FALSE	FALSE	FALSE	FALSE	FALSE	FALSE	FALSE	FALSE	TRUE	FALSE	FALSE	FALSE	TRUE
Y39G10AR.5	zeel-1	I:2342216-2350468	37.9371	43.8825	167.433	40.6596	18.9782	16.3256	83.0843	25.3211	1.70869	0.0121237	0.207136		FALSE	FALSE	FALSE	FALSE	FALSE	FALSE	TRUE	TRUE	FALSE	FALSE	FALSE	TRUE	FALSE	FALSE	TRUE	FALSE	FALSE	FALSE	FALSE	TRUE	FALSE	FALSE	TRUE	TRUE	FALSE	FALSE	FALSE	TRUE	TRUE	TRUE	FALSE
C41G7.5	ahr-1	I:9522578-9531130	60.4374	43.9251	31.8451	20.8703	12.6606	16.3042	45.4025	16.6117	1.44384	0.0121422	0.207258		FALSE	FALSE	FALSE	FALSE	FALSE	FALSE	FALSE	FALSE	FALSE	FALSE	FALSE	TRUE	FALSE	FALSE	FALSE	FALSE	TRUE	TRUE	FALSE	FALSE	FALSE	FALSE	FALSE	TRUE	FALSE	FALSE	FALSE	TRUE	TRUE	FALSE	FALSE
C05B5.6	fbxa-155	III:10007973-10010177	90.5851	176.779	46.8021	18.8896	63.961	20.406	104.722	34.4189	1.60141	0.0121565	0.207258		FALSE	FALSE	FALSE	FALSE	FALSE	TRUE	FALSE	FALSE	FALSE	FALSE	FALSE	FALSE	FALSE	FALSE	FALSE	FALSE	FALSE	FALSE	FALSE	FALSE	FALSE	FALSE	FALSE	FALSE	FALSE	FALSE	FALSE	FALSE	FALSE	FALSE	FALSE
C47A4.3	C47A4.3	IV:13741042-13742265	304.957	337.813	120.972	27.2966	170.143	77.4471	254.581	91.6289	1.47275	0.0121574	0.207258		FALSE	FALSE	FALSE	TRUE	FALSE	TRUE	FALSE	FALSE	FALSE	FALSE	FALSE	FALSE	FALSE	FALSE	FALSE	FALSE	FALSE	FALSE	FALSE	FALSE	FALSE	FALSE	FALSE	FALSE	FALSE	FALSE	TRUE	FALSE	FALSE	FALSE	TRUE
ZK829.2	hdl-1	IV:11946106-11949817	303.983	341.721	114.395	87.85	141.916	116.15	253.366	115.305	1.13483	0.0121724	0.207363		FALSE	FALSE	FALSE	FALSE	FALSE	TRUE	FALSE	FALSE	FALSE	FALSE	FALSE	FALSE	FALSE	FALSE	FALSE	FALSE	FALSE	FALSE	FALSE	FALSE	FALSE	FALSE	FALSE	FALSE	FALSE	FALSE	FALSE	FALSE	FALSE	FALSE	TRUE
F56C9.5	acbp-4	III:7308354-7308890	256.253	254.823	101.261	53.3814	137.613	66.2454	204.113	85.7468	1.24993	0.0121852	0.207431		FALSE	FALSE	FALSE	FALSE	FALSE	TRUE	FALSE	FALSE	FALSE	FALSE	FALSE	FALSE	FALSE	FALSE	FALSE	FALSE	FALSE	FALSE	FALSE	FALSE	FALSE	FALSE	FALSE	FALSE	FALSE	FALSE	FALSE	FALSE	FALSE	FALSE	TRUE
T10B10.1	col-41	X:15175039-15176481	5.83898	0	13.2845	1.39e-17	1.39e-17	1.39e-17	6.37451	1.39e-17	5.69395	0.0122202	0.207591		FALSE	FALSE	FALSE	FALSE	FALSE	FALSE	FALSE	FALSE	FALSE	FALSE	FALSE	FALSE	FALSE	FALSE	FALSE	FALSE	FALSE	FALSE	FALSE	FALSE	FALSE	FALSE	FALSE	FALSE	FALSE	FALSE	FALSE	FALSE	FALSE	FALSE	FALSE
Y46G5A.22	Y46G5A.22	II:12816839-12818581	217.288	199.17	90.004	43.9771	97.7253	78.4469	168.821	73.3831	1.20048	0.0122578	0.207762		FALSE	FALSE	TRUE	TRUE	FALSE	TRUE	FALSE	FALSE	FALSE	TRUE	FALSE	FALSE	FALSE	FALSE	FALSE	FALSE	FALSE	FALSE	FALSE	FALSE	FALSE	FALSE	FALSE	FALSE	TRUE	FALSE	TRUE	FALSE	FALSE	FALSE	TRUE
Y106G6E.1	Y106G6E.1	I:10198286-10200440	37.9761	70.3461	27.1292	0.0566567	15.7003	14.2444	45.1505	10.0005	2.15861	0.0123393	0.208844		FALSE	FALSE	FALSE	FALSE	FALSE	TRUE	FALSE	FALSE	FALSE	FALSE	FALSE	FALSE	FALSE	FALSE	FALSE	FALSE	FALSE	FALSE	FALSE	FALSE	FALSE	FALSE	FALSE	FALSE	FALSE	FALSE	FALSE	FALSE	FALSE	FALSE	FALSE
F55H2.8	F55H2.8	III:9513891-9514549	14.6467	4.85354	9.37981	3.09307	0.0117773	0.00439359	9.62669	1.03641	3.06427	0.012376	0.209313		FALSE	FALSE	FALSE	FALSE	FALSE	FALSE	FALSE	FALSE	FALSE	FALSE	FALSE	FALSE	FALSE	FALSE	FALSE	FALSE	FALSE	FALSE	FALSE	FALSE	FALSE	FALSE	FALSE	FALSE	FALSE	FALSE	FALSE	FALSE	FALSE	FALSE	FALSE
C56G2.5	C56G2.5	III:6320858-6324233	1571.43	1796.28	1209.21	1008.63	1048.46	877.239	1525.64	978.109	0.641275	0.0124224	0.209946		FALSE	FALSE	FALSE	TRUE	FALSE	FALSE	FALSE	FALSE	FALSE	FALSE	FALSE	FALSE	FALSE	FALSE	FALSE	FALSE	FALSE	FALSE	FALSE	FALSE	FALSE	FALSE	FALSE	FALSE	FALSE	FALSE	FALSE	FALSE	FALSE	FALSE	TRUE
F54G8.2	dgk-3	III:9163077-9168027	0	9.78976	8.49322	1.39e-17	1.39e-17	1.39e-17	6.09433	1.39e-17	5.63327	0.0125055	0.211198		FALSE	FALSE	FALSE	FALSE	FALSE	FALSE	FALSE	FALSE	FALSE	FALSE	FALSE	FALSE	FALSE	FALSE	FALSE	FALSE	FALSE	FALSE	FALSE	FALSE	FALSE	FALSE	FALSE	FALSE	FALSE	FALSE	FALSE	FALSE	FALSE	FALSE	FALSE
T10H4.11	cyp-34A2	V:15288982-15291107	61.371	86.924	41.2186	33.3733	24.1818	11.2386	63.1712	22.9312	1.45712	0.012516	0.211225		FALSE	FALSE	FALSE	FALSE	FALSE	TRUE	FALSE	FALSE	FALSE	FALSE	FALSE	FALSE	FALSE	FALSE	FALSE	FALSE	FALSE	FALSE	FALSE	FALSE	FALSE	FALSE	FALSE	FALSE	FALSE	FALSE	FALSE	FALSE	FALSE	FALSE	FALSE
C10C5.4	C10C5.4	IV:9378603-9380450	2880.8	3321.15	1927.44	1596.06	2101.11	1539.49	2709.8	1745.55	0.634453	0.0125828	0.211707		FALSE	FALSE	FALSE	FALSE	FALSE	TRUE	FALSE	FALSE	FALSE	FALSE	FALSE	FALSE	FALSE	FALSE	FALSE	FALSE	FALSE	FALSE	FALSE	FALSE	FALSE	FALSE	FALSE	FALSE	FALSE	FALSE	FALSE	FALSE	FALSE	FALSE	FALSE
T13A10.14	srv-28	IV:6261058-6263344	7.82803	1.93444	2.78383	1.39e-17	1.39e-17	1.39e-17	4.1821	1.39e-17	5.10851	0.0126224	0.212105		FALSE	FALSE	FALSE	FALSE	FALSE	TRUE	FALSE	FALSE	FALSE	FALSE	FALSE	FALSE	FALSE	FALSE	FALSE	FALSE	FALSE	FALSE	FALSE	FALSE	FALSE	FALSE	FALSE	FALSE	FALSE	FALSE	FALSE	FALSE	FALSE	FALSE	FALSE
F38A5.8	F38A5.8	IV:6599882-6600491	103.324	66.3756	41.2025	11.5669	43.9712	10.2204	70.3007	21.9195	1.67507	0.0126434	0.212226		FALSE	FALSE	FALSE	FALSE	FALSE	TRUE	FALSE	FALSE	FALSE	FALSE	FALSE	FALSE	FALSE	FALSE	FALSE	FALSE	FALSE	FALSE	FALSE	FALSE	FALSE	FALSE	FALSE	FALSE	FALSE	FALSE	TRUE	FALSE	FALSE	FALSE	TRUE
C31H1.1	C31H1.1	IV:5797054-5800208	204.584	309.523	108.778	41.9058	128.18	88.6389	207.628	86.2417	1.26622	0.0126901	0.212786		FALSE	FALSE	FALSE	FALSE	FALSE	TRUE	FALSE	FALSE	TRUE	FALSE	FALSE	FALSE	FALSE	FALSE	FALSE	FALSE	FALSE	FALSE	FALSE	FALSE	FALSE	FALSE	FALSE	FALSE	FALSE	FALSE	TRUE	FALSE	FALSE	FALSE	FALSE
ZK970.6	gcy-5	II:10310400-10316219	7.78364	10.7479	8.43592	2.0806	0.0152384	2.03397	8.98914	1.3766	2.59757	0.0127279	0.213265		FALSE	FALSE	FALSE	FALSE	FALSE	TRUE	FALSE	FALSE	FALSE	FALSE	FALSE	FALSE	FALSE	FALSE	FALSE	FALSE	FALSE	FALSE	FALSE	FALSE	FALSE	FALSE	FALSE	TRUE	FALSE	FALSE	FALSE	FALSE	FALSE	FALSE	FALSE
ZK484.5	msrp-2	I:6087369-6087764	6537.11	6120	2324.52	1719.45	4179.01	1889.99	4993.88	2596.15	0.94375	0.0127369	0.213265		TRUE	FALSE	FALSE	TRUE	FALSE	TRUE	FALSE	FALSE	TRUE	FALSE	FALSE	FALSE	FALSE	FALSE	FALSE	FALSE	FALSE	FALSE	FALSE	FALSE	FALSE	FALSE	FALSE	FALSE	TRUE	FALSE	TRUE	FALSE	FALSE	FALSE	TRUE
Y55B1AR.4	Y55B1AR.4	III:604007-605512	376.087	340.721	166.058	87.8693	217.521	92.7421	294.288	132.711	1.14819	0.0128223	0.214539		FALSE	FALSE	FALSE	TRUE	FALSE	TRUE	FALSE	FALSE	FALSE	FALSE	FALSE	FALSE	FALSE	FALSE	FALSE	FALSE	FALSE	FALSE	FALSE	FALSE	FALSE	FALSE	FALSE	FALSE	FALSE	FALSE	TRUE	FALSE	FALSE	FALSE	TRUE
W05H9.3	W05H9.3	X:6252276-6253129	4318.76	4238.79	2917.97	2369.52	3109.62	2311.78	3825.18	2596.97	0.558668	0.0128732	0.215088		FALSE	FALSE	FALSE	FALSE	FALSE	TRUE	FALSE	FALSE	FALSE	FALSE	FALSE	FALSE	TRUE	FALSE	FALSE	FALSE	FALSE	FALSE	FALSE	FALSE	FALSE	FALSE	FALSE	TRUE	FALSE	FALSE	TRUE	FALSE	TRUE	FALSE	FALSE
R08B4.5	nlp-66	X:11116106-11116768	28.2627	22.4425	24.4002	0.0286782	10.3679	0.0121296	25.0351	3.46957	2.79879	0.0129037	0.215444		FALSE	FALSE	FALSE	FALSE	FALSE	TRUE	FALSE	FALSE	FALSE	FALSE	FALSE	FALSE	FALSE	FALSE	FALSE	FALSE	FALSE	FALSE	FALSE	FALSE	FALSE	FALSE	FALSE	FALSE	FALSE	FALSE	FALSE	FALSE	FALSE	FALSE	FALSE
F08F3.9	snpc-1.3	V:5437085-5439161	258.152	332.906	301.38	180.795	189.249	107.008	297.479	159.017	0.903279	0.0130834	0.218134		FALSE	FALSE	FALSE	FALSE	FALSE	FALSE	FALSE	TRUE	FALSE	FALSE	FALSE	FALSE	FALSE	FALSE	TRUE	FALSE	FALSE	FALSE	FALSE	TRUE	FALSE	FALSE	TRUE	TRUE	FALSE	FALSE	FALSE	TRUE	FALSE	TRUE	FALSE
C14E2.2	got-1.3	X:1806755-1809543	4.87867	4.88817	1.83416	1.39e-17	1.39e-17	1.39e-17	3.867	1.39e-17	4.99924	0.0131227	0.218634		FALSE	FALSE	FALSE	FALSE	FALSE	FALSE	FALSE	FALSE	FALSE	FALSE	FALSE	TRUE	TRUE	FALSE	FALSE	FALSE	FALSE	TRUE	FALSE	TRUE	TRUE	FALSE	FALSE	TRUE	FALSE	FALSE	FALSE	FALSE	FALSE	FALSE	FALSE
F37B1.8	gst-19	II:13625544-13627141	200.743	174.77	50.5379	39.7723	77.7262	46.88	142.017	54.7929	1.37191	0.0131537	0.218995		FALSE	FALSE	FALSE	FALSE	FALSE	TRUE	FALSE	FALSE	TRUE	FALSE	FALSE	FALSE	FALSE	FALSE	FALSE	FALSE	FALSE	FALSE	FALSE	FALSE	FALSE	FALSE	FALSE	FALSE	FALSE	FALSE	FALSE	FALSE	FALSE	FALSE	FALSE
ZK546.3	ZK546.3	II:4939427-4940329	122.764	156.243	53.3804	20.9898	65.0796	39.7407	110.796	41.9367	1.3988	0.0132238	0.21985		TRUE	FALSE	FALSE	TRUE	FALSE	TRUE	FALSE	FALSE	TRUE	FALSE	FALSE	FALSE	FALSE	FALSE	FALSE	FALSE	FALSE	FALSE	FALSE	FALSE	FALSE	FALSE	FALSE	FALSE	FALSE	FALSE	FALSE	FALSE	FALSE	FALSE	TRUE
K07F5.5	nspd-2	IV:9844029-9844337	3961.25	3419.74	1411.93	812.227	2388.08	1221.62	2930.98	1473.97	0.991601	0.0133453	0.221401		TRUE	FALSE	FALSE	TRUE	FALSE	TRUE	FALSE	FALSE	FALSE	FALSE	FALSE	FALSE	FALSE	FALSE	FALSE	FALSE	FALSE	FALSE	FALSE	FALSE	FALSE	FALSE	FALSE	FALSE	TRUE	FALSE	TRUE	FALSE	FALSE	FALSE	TRUE
K07C6.2	cyp-35B3	V:3945353-3947044	3.87642	15.6944	0	1.39e-17	1.39e-17	1.39e-17	6.5236	1.39e-17	5.72826	0.0133536	0.221401		FALSE	FALSE	FALSE	FALSE	FALSE	TRUE	FALSE	FALSE	FALSE	FALSE	FALSE	FALSE	FALSE	FALSE	FALSE	FALSE	FALSE	FALSE	FALSE	FALSE	FALSE	FALSE	FALSE	FALSE	FALSE	FALSE	FALSE	FALSE	FALSE	FALSE	FALSE
F47B8.4	F47B8.4	V:14323532-14324631	6.79243	23.5048	3.66027	3.09307	0.0117773	0.00439359	11.3192	1.03641	3.29516	0.0133548	0.221401		FALSE	FALSE	FALSE	FALSE	FALSE	TRUE	FALSE	TRUE	FALSE	FALSE	FALSE	FALSE	FALSE	FALSE	FALSE	FALSE	FALSE	FALSE	FALSE	FALSE	FALSE	FALSE	FALSE	FALSE	FALSE	FALSE	FALSE	FALSE	FALSE	FALSE	FALSE
F18C12.4	F18C12.4	I:8060791-8061793	59.4209	104.532	22.3847	2.17632	18.8984	25.4328	62.1127	15.5025	1.9933	0.0134022	0.22184		FALSE	FALSE	FALSE	TRUE	FALSE	TRUE	FALSE	FALSE	FALSE	FALSE	TRUE	FALSE	FALSE	FALSE	FALSE	FALSE	FALSE	FALSE	FALSE	FALSE	FALSE	FALSE	FALSE	FALSE	FALSE	FALSE	FALSE	FALSE	FALSE	FALSE	TRUE
C55C2.3	C55C2.3	I:2560396-2561820	28.2635	36.1602	10.2112	3.17632	9.41564	6.11537	24.8783	6.23578	1.97511	0.0134096	0.22184		FALSE	FALSE	FALSE	FALSE	FALSE	TRUE	FALSE	FALSE	FALSE	FALSE	FALSE	FALSE	FALSE	FALSE	FALSE	FALSE	FALSE	FALSE	FALSE	FALSE	FALSE	FALSE	FALSE	FALSE	FALSE	FALSE	FALSE	FALSE	FALSE	FALSE	TRUE
F47G6.1	dyb-1	I:1483083-1491280	539.709	676.542	557.674	378.355	329.183	356.598	591.308	354.712	0.737048	0.0134331	0.222072		FALSE	FALSE	FALSE	FALSE	FALSE	FALSE	FALSE	FALSE	FALSE	FALSE	FALSE	FALSE	FALSE	FALSE	FALSE	FALSE	FALSE	FALSE	FALSE	FALSE	FALSE	FALSE	FALSE	FALSE	FALSE	FALSE	FALSE	FALSE	FALSE	FALSE	FALSE
Y39A3B.1	Y39A3B.1	III:2006029-2009196	1.93086	5.8737	3.7481	1.39e-17	1.39e-17	1.39e-17	3.85089	1.39e-17	4.99324	0.0134451	0.222114		FALSE	FALSE	FALSE	FALSE	FALSE	FALSE	FALSE	TRUE	FALSE	FALSE	FALSE	FALSE	FALSE	FALSE	FALSE	FALSE	FALSE	FALSE	FALSE	FALSE	FALSE	FALSE	FALSE	TRUE	FALSE	FALSE	FALSE	FALSE	FALSE	FALSE	FALSE
Y43F8C.9	Y43F8C.9	V:19646092-19647340	185.128	196.254	76.8539	39.782	104.976	32.6378	152.745	59.1318	1.36714	0.0135944	0.224422		FALSE	FALSE	FALSE	TRUE	FALSE	TRUE	FALSE	FALSE	FALSE	TRUE	FALSE	TRUE	FALSE	TRUE	TRUE	TRUE	FALSE	FALSE	FALSE	FALSE	FALSE	FALSE	TRUE	FALSE	TRUE	FALSE	TRUE	TRUE	TRUE	TRUE	TRUE
F28H7.4	selt-1.2	V:10746548-10747337	94.5233	73.2084	66.6158	42.8139	29.4794	31.5923	78.1158	34.6285	1.17088	0.0136294	0.224684		FALSE	FALSE	FALSE	FALSE	FALSE	FALSE	FALSE	FALSE	FALSE	FALSE	FALSE	FALSE	FALSE	FALSE	FALSE	FALSE	FALSE	FALSE	FALSE	FALSE	FALSE	FALSE	FALSE	FALSE	FALSE	FALSE	FALSE	FALSE	FALSE	FALSE	TRUE
F47B3.5	F47B3.5	I:3963069-3964177	75.1057	0	50.7493	8.25396	0.0274081	0.0101963	41.9517	2.76385	3.85339	0.0138324	0.227391		FALSE	FALSE	FALSE	FALSE	FALSE	TRUE	FALSE	TRUE	FALSE	FALSE	FALSE	FALSE	FALSE	FALSE	FALSE	FALSE	FALSE	FALSE	FALSE	FALSE	FALSE	FALSE	FALSE	FALSE	FALSE	FALSE	FALSE	FALSE	FALSE	FALSE	FALSE
B0035.7	his-47	IV:11323885-11324470	48325.6	50774.6	54182.9	39463	38799.9	43119.7	51094.4	40460.9	0.336635	0.0138918	0.227889		FALSE	FALSE	FALSE	FALSE	FALSE	FALSE	FALSE	TRUE	FALSE	FALSE	FALSE	FALSE	FALSE	FALSE	FALSE	FALSE	FALSE	FALSE	FALSE	FALSE	FALSE	FALSE	FALSE	FALSE	FALSE	FALSE	FALSE	FALSE	FALSE	FALSE	FALSE
F26E4.5	F26E4.5	I:9768884-9771066	439.411	382.693	212.075	93.1131	255.401	143.67	344.726	164.062	1.07061	0.0139652	0.228933		FALSE	FALSE	FALSE	TRUE	FALSE	TRUE	FALSE	FALSE	FALSE	FALSE	FALSE	FALSE	FALSE	FALSE	FALSE	FALSE	FALSE	FALSE	FALSE	FALSE	FALSE	FALSE	FALSE	FALSE	FALSE	FALSE	TRUE	FALSE	FALSE	FALSE	TRUE
F43D9.4	sip-1	III:10506106-10506801	17936.5	23708.7	21402.8	14906.8	15978.5	17479.3	21016	16121.6	0.38249	0.0140068	0.229336		FALSE	FALSE	FALSE	FALSE	FALSE	TRUE	FALSE	FALSE	FALSE	FALSE	TRUE	FALSE	FALSE	FALSE	FALSE	FALSE	FALSE	TRUE	FALSE	FALSE	FALSE	FALSE	FALSE	FALSE	FALSE	FALSE	FALSE	FALSE	FALSE	FALSE	FALSE
F44D12.7	msd-3	IV:10029056-10035967	2807.77	2427.9	973.472	708.73	1636.19	854.833	2069.71	1066.58	0.956342	0.0140236	0.22941		TRUE	FALSE	FALSE	TRUE	FALSE	TRUE	FALSE	FALSE	FALSE	FALSE	FALSE	FALSE	FALSE	FALSE	FALSE	FALSE	FALSE	FALSE	FALSE	FALSE	FALSE	FALSE	FALSE	FALSE	FALSE	FALSE	FALSE	FALSE	FALSE	FALSE	TRUE
Y39A1A.18	Y39A1A.18	III:10692191-10694391	33.1323	33.1999	23.4183	16.6207	5.30462	4.09696	29.9169	8.6741	1.77142	0.014066	0.229944		FALSE	FALSE	FALSE	FALSE	FALSE	TRUE	FALSE	FALSE	FALSE	FALSE	FALSE	FALSE	FALSE	FALSE	FALSE	FALSE	FALSE	FALSE	FALSE	FALSE	FALSE	FALSE	FALSE	TRUE	FALSE	FALSE	TRUE	FALSE	FALSE	FALSE	FALSE
C25A8.2	C25A8.2	IV:7009841-7010744	278.637	379.809	118.151	56.526	190.1	47.9268	258.866	98.1842	1.39733	0.0141869	0.231436		FALSE	FALSE	FALSE	FALSE	FALSE	TRUE	FALSE	FALSE	FALSE	TRUE	FALSE	FALSE	FALSE	FALSE	FALSE	FALSE	FALSE	FALSE	FALSE	FALSE	FALSE	FALSE	FALSE	FALSE	FALSE	FALSE	TRUE	FALSE	FALSE	FALSE	TRUE
T28F12.1	T28F12.1	V:4511977-4517342	58.4105	156.276	64.6968	34.5113	46.2281	32.6148	93.1277	37.7847	1.29866	0.0142571	0.23242		FALSE	FALSE	FALSE	FALSE	FALSE	TRUE	FALSE	FALSE	FALSE	TRUE	FALSE	FALSE	FALSE	FALSE	FALSE	FALSE	FALSE	FALSE	FALSE	FALSE	FALSE	FALSE	FALSE	FALSE	FALSE	FALSE	FALSE	FALSE	FALSE	FALSE	TRUE
T10C6.15	T10C6.15	V:16044299-16045842	145.149	189.411	134.215	67.9701	74.6823	93.7189	156.258	78.7904	0.986579	0.0142914	0.232818		FALSE	FALSE	FALSE	FALSE	FALSE	TRUE	FALSE	FALSE	FALSE	FALSE	FALSE	FALSE	FALSE	FALSE	FALSE	FALSE	FALSE	FALSE	FALSE	FALSE	FALSE	FALSE	FALSE	TRUE	FALSE	FALSE	FALSE	FALSE	FALSE	FALSE	FALSE
C15C6.2	C15C6.2	I:12203800-12205809	2718.11	3337.77	1273.93	783.993	2072.58	905.782	2443.27	1254.12	0.962064	0.0143237	0.233182		TRUE	FALSE	FALSE	FALSE	FALSE	TRUE	FALSE	FALSE	TRUE	FALSE	FALSE	FALSE	FALSE	FALSE	FALSE	FALSE	FALSE	FALSE	FALSE	FALSE	FALSE	FALSE	FALSE	FALSE	FALSE	FALSE	FALSE	FALSE	FALSE	FALSE	FALSE
T22B2.5	T22B2.5	X:3909827-3911380	8.74554	13.6715	15.0532	0.0162562	0.0184905	5.06537	12.4901	1.70004	2.77795	0.0143459	0.233382		FALSE	FALSE	FALSE	FALSE	FALSE	FALSE	FALSE	FALSE	FALSE	FALSE	FALSE	TRUE	TRUE	TRUE	TRUE	FALSE	TRUE	TRUE	FALSE	TRUE	TRUE	FALSE	FALSE	TRUE	FALSE	TRUE	FALSE	TRUE	TRUE	FALSE	FALSE
K01A2.2	far-7	II:319793-321107	203.608	332.966	91.8603	42.9488	116.646	97.7986	209.478	85.7978	1.28644	0.014438	0.234624		FALSE	FALSE	FALSE	FALSE	FALSE	TRUE	FALSE	FALSE	FALSE	FALSE	FALSE	FALSE	FALSE	FALSE	FALSE	FALSE	FALSE	FALSE	FALSE	FALSE	FALSE	FALSE	FALSE	FALSE	FALSE	FALSE	FALSE	FALSE	FALSE	FALSE	FALSE
F36H12.9	F36H12.9	IV:5257070-5258308	634.259	624.818	213.911	139.091	362.636	153.873	490.996	218.533	1.16736	0.0146131	0.237235		FALSE	FALSE	FALSE	FALSE	FALSE	TRUE	FALSE	FALSE	FALSE	FALSE	TRUE	FALSE	FALSE	FALSE	FALSE	FALSE	FALSE	FALSE	FALSE	FALSE	FALSE	FALSE	TRUE	FALSE	FALSE	TRUE	FALSE	FALSE	TRUE	FALSE	FALSE
Y38C1AA.7	Y38C1AA.7	IV:158967-159831	2745.4	2919.93	1028.86	608.41	1806.52	890.492	2231.4	1101.81	1.01798	0.0146679	0.237961		FALSE	FALSE	FALSE	TRUE	FALSE	TRUE	FALSE	FALSE	FALSE	FALSE	FALSE	FALSE	FALSE	TRUE	FALSE	FALSE	FALSE	FALSE	FALSE	FALSE	FALSE	FALSE	FALSE	FALSE	TRUE	FALSE	TRUE	FALSE	FALSE	FALSE	TRUE
Y59H11AM.4	Y59H11AM.4	IV:8569193-8569981	103.265	153.322	55.2693	25.1571	43.1162	58.0449	103.952	42.1061	1.30112	0.0146852	0.238077		FALSE	FALSE	FALSE	TRUE	FALSE	TRUE	FALSE	FALSE	FALSE	FALSE	FALSE	FALSE	FALSE	FALSE	FALSE	FALSE	FALSE	FALSE	FALSE	FALSE	FALSE	FALSE	FALSE	FALSE	FALSE	FALSE	FALSE	FALSE	FALSE	FALSE	TRUE
F54D10.2	fbxa-24	II:3816961-3818238	75.0057	118.176	47.775	38.6378	17.9601	38.7014	80.3189	31.7664	1.33464	0.0147844	0.239354		FALSE	FALSE	FALSE	FALSE	FALSE	FALSE	FALSE	FALSE	FALSE	FALSE	FALSE	FALSE	FALSE	FALSE	FALSE	FALSE	FALSE	FALSE	TRUE	TRUE	FALSE	FALSE	FALSE	FALSE	TRUE	TRUE	TRUE	FALSE	TRUE	FALSE	FALSE
C35E7.9	C35E7.9	I:10806922-10808238	15.5878	22.4887	7.42218	3.13335	5.20995	0.0102025	15.1662	2.7845	2.394	0.014852	0.239752		FALSE	FALSE	FALSE	TRUE	FALSE	TRUE	FALSE	TRUE	FALSE	TRUE	FALSE	FALSE	FALSE	FALSE	FALSE	FALSE	FALSE	FALSE	FALSE	FALSE	FALSE	FALSE	FALSE	FALSE	TRUE	FALSE	TRUE	FALSE	FALSE	FALSE	TRUE
T02H6.9	T02H6.9	II:679025-679714	18.5187	21.4992	9.30819	2.1142	6.25692	2.04801	16.442	3.47304	2.20417	0.0148702	0.239752		FALSE	FALSE	FALSE	FALSE	FALSE	FALSE	FALSE	TRUE	FALSE	FALSE	FALSE	FALSE	FALSE	FALSE	FALSE	FALSE	FALSE	FALSE	FALSE	TRUE	FALSE	FALSE	FALSE	FALSE	FALSE	FALSE	FALSE	FALSE	FALSE	FALSE	FALSE
Y116A8C.33	Y116A8C.33	IV:17112143-17115417	437.452	499.872	161.335	156.811	222.884	152.841	366.22	177.512	1.04423	0.014897	0.24		FALSE	FALSE	FALSE	TRUE	FALSE	TRUE	FALSE	FALSE	FALSE	FALSE	FALSE	FALSE	FALSE	FALSE	FALSE	FALSE	FALSE	FALSE	FALSE	FALSE	FALSE	FALSE	FALSE	FALSE	TRUE	FALSE	FALSE	FALSE	FALSE	FALSE	TRUE
T21E3.2	T21E3.2	I:3930830-3931552	75.0411	78.1275	28.9772	8.43339	37.6591	8.18133	60.7153	18.0913	1.7389	0.0149163	0.24		FALSE	FALSE	FALSE	FALSE	FALSE	TRUE	FALSE	FALSE	FALSE	TRUE	FALSE	FALSE	FALSE	FALSE	FALSE	FALSE	FALSE	FALSE	FALSE	FALSE	FALSE	FALSE	FALSE	FALSE	TRUE	FALSE	TRUE	FALSE	FALSE	FALSE	TRUE
W05B2.4	dhc-4	III:10969944-10981848	16.549	25.408	14.9759	0.0239889	0.0272941	8.10683	18.9777	2.71937	2.73977	0.0149286	0.240034		FALSE	FALSE	FALSE	FALSE	FALSE	FALSE	FALSE	FALSE	TRUE	FALSE	FALSE	TRUE	FALSE	FALSE	FALSE	TRUE	FALSE	FALSE	FALSE	TRUE	FALSE	FALSE	FALSE	TRUE	TRUE	FALSE	TRUE	FALSE	FALSE	FALSE	FALSE
K05D4.4	cyp-33D1	V:16173743-16175857	4.86154	12.748	0	1.39e-17	1.39e-17	1.39e-17	5.86984	1.39e-17	5.57879	0.0150279	0.241254		FALSE	FALSE	FALSE	FALSE	FALSE	TRUE	FALSE	FALSE	FALSE	FALSE	FALSE	FALSE	FALSE	FALSE	FALSE	FALSE	FALSE	FALSE	FALSE	FALSE	FALSE	FALSE	FALSE	FALSE	FALSE	FALSE	FALSE	FALSE	FALSE	FALSE	FALSE
W01B11.6	W01B11.6	I:3293168-3294358	3483.83	4213.42	3260.7	2145.86	3058.09	2425.88	3652.65	2543.28	0.522233	0.0150353	0.241254		FALSE	FALSE	FALSE	FALSE	FALSE	TRUE	FALSE	FALSE	FALSE	FALSE	FALSE	FALSE	FALSE	FALSE	FALSE	FALSE	FALSE	FALSE	FALSE	FALSE	FALSE	FALSE	FALSE	FALSE	FALSE	FALSE	FALSE	FALSE	FALSE	FALSE	FALSE
W03G9.5	W03G9.5	I:4968007-4970245	123.786	101.551	24.2474	39.6227	28.3758	8.19001	83.1947	25.3962	1.70659	0.0150882	0.241858		FALSE	FALSE	FALSE	TRUE	FALSE	TRUE	FALSE	FALSE	FALSE	FALSE	FALSE	FALSE	FALSE	FALSE	FALSE	FALSE	FALSE	TRUE	FALSE	FALSE	FALSE	FALSE	FALSE	FALSE	TRUE	FALSE	FALSE	FALSE	FALSE	FALSE	TRUE
C06A6.7	C06A6.7	IV:7837373-7837985	149.149	75.1538	34.5909	18.8787	29.4581	43.7795	86.2979	30.7054	1.48703	0.0151309	0.242196		FALSE	FALSE	FALSE	FALSE	FALSE	TRUE	FALSE	FALSE	FALSE	FALSE	FALSE	FALSE	FALSE	FALSE	FALSE	FALSE	FALSE	FALSE	FALSE	FALSE	FALSE	FALSE	FALSE	FALSE	FALSE	FALSE	FALSE	FALSE	FALSE	FALSE	FALSE
K06B9.1	cyp-25A6	IV:4197467-4198365	9.77925	6.84236	0	1.39e-17	1.39e-17	1.39e-17	5.54054	1.39e-17	5.4971	0.015139	0.242196		FALSE	FALSE	FALSE	FALSE	FALSE	FALSE	FALSE	TRUE	FALSE	FALSE	FALSE	FALSE	FALSE	FALSE	FALSE	FALSE	FALSE	FALSE	FALSE	FALSE	FALSE	FALSE	FALSE	FALSE	FALSE	FALSE	FALSE	FALSE	FALSE	FALSE	FALSE
C55A6.11	C55A6.11	V:11520585-11521554	119.831	170.894	59.0182	14.7339	77.6085	28.5504	116.581	40.2976	1.5292	0.0151456	0.242196		FALSE	FALSE	FALSE	FALSE	FALSE	TRUE	FALSE	FALSE	FALSE	TRUE	FALSE	FALSE	FALSE	FALSE	FALSE	FALSE	FALSE	FALSE	FALSE	FALSE	FALSE	FALSE	FALSE	FALSE	TRUE	FALSE	FALSE	FALSE	FALSE	FALSE	TRUE
F56D6.14	F56D6.14	IV:3917705-3918045	90.6451	93.7621	14.856	17.7961	25.2083	20.3808	66.4211	21.1284	1.64671	0.0152687	0.243998		FALSE	FALSE	FALSE	FALSE	FALSE	TRUE	FALSE	FALSE	FALSE	FALSE	FALSE	FALSE	FALSE	FALSE	FALSE	FALSE	FALSE	FALSE	FALSE	FALSE	FALSE	FALSE	FALSE	FALSE	FALSE	FALSE	FALSE	FALSE	FALSE	FALSE	TRUE
F01D5.8	F01D5.8	II:14011202-14013824	732.633	781.004	446.812	275.994	471.06	358.638	653.483	368.564	0.825989	0.0154023	0.245433		FALSE	FALSE	FALSE	FALSE	FALSE	TRUE	FALSE	FALSE	FALSE	FALSE	FALSE	FALSE	FALSE	FALSE	FALSE	FALSE	FALSE	FALSE	FALSE	FALSE	FALSE	FALSE	FALSE	FALSE	TRUE	FALSE	TRUE	FALSE	FALSE	FALSE	TRUE
F41C3.1	F41C3.1	II:4752388-4752942	27.2749	34.1877	21.5407	5.26969	9.46262	12.211	27.6678	8.98109	1.6099	0.0154568	0.245998		FALSE	FALSE	FALSE	FALSE	FALSE	TRUE	FALSE	FALSE	FALSE	FALSE	FALSE	FALSE	FALSE	FALSE	FALSE	FALSE	FALSE	FALSE	FALSE	FALSE	FALSE	FALSE	FALSE	FALSE	FALSE	FALSE	FALSE	FALSE	FALSE	FALSE	FALSE
M88.6	pan-1	III:4562738-4566280	1983.51	2589.94	2381.95	1500.94	1735.17	1546.62	2318.47	1594.24	0.540282	0.0154947	0.246268		FALSE	FALSE	FALSE	FALSE	FALSE	FALSE	FALSE	FALSE	FALSE	FALSE	FALSE	TRUE	FALSE	FALSE	TRUE	TRUE	FALSE	FALSE	TRUE	TRUE	TRUE	FALSE	FALSE	TRUE	FALSE	FALSE	FALSE	TRUE	TRUE	FALSE	TRUE
F43G9.11	ces-1	I:8633925-8636044	2.91497	2.92163	4.71722	1.39e-17	1.39e-17	1.39e-17	3.51794	1.39e-17	4.86705	0.0155604	0.247145		FALSE	FALSE	FALSE	FALSE	FALSE	FALSE	FALSE	FALSE	FALSE	FALSE	FALSE	FALSE	FALSE	FALSE	FALSE	FALSE	FALSE	FALSE	FALSE	FALSE	FALSE	FALSE	FALSE	FALSE	FALSE	FALSE	FALSE	FALSE	FALSE	FALSE	FALSE
Y62E10A.4	srsx-25	IV:13365169-13368381	58.4505	48.7921	69.5216	12.6127	28.3594	29.5303	58.9214	23.5008	1.32148	0.0156125	0.247566		FALSE	FALSE	FALSE	FALSE	FALSE	FALSE	FALSE	TRUE	FALSE	FALSE	FALSE	FALSE	FALSE	FALSE	TRUE	FALSE	TRUE	TRUE	FALSE	FALSE	FALSE	FALSE	FALSE	TRUE	FALSE	FALSE	FALSE	TRUE	FALSE	TRUE	FALSE
K04G2.4	K04G2.4	I:8035886-8037141	1157.41	1221.3	443.943	272.886	751.729	319.945	940.884	448.187	1.06969	0.0156185	0.247566		FALSE	FALSE	FALSE	TRUE	FALSE	TRUE	FALSE	FALSE	FALSE	FALSE	FALSE	FALSE	FALSE	FALSE	FALSE	FALSE	FALSE	FALSE	FALSE	FALSE	FALSE	FALSE	FALSE	FALSE	TRUE	FALSE	TRUE	FALSE	FALSE	FALSE	TRUE
F59B2.15	F59B2.15	III:9002119-9002636	123.778	105.455	31.7682	15.7511	52.4108	18.3646	87.0002	28.8422	1.58828	0.0156558	0.247925		FALSE	FALSE	FALSE	TRUE	FALSE	TRUE	FALSE	FALSE	FALSE	FALSE	FALSE	FALSE	FALSE	FALSE	FALSE	FALSE	FALSE	FALSE	FALSE	FALSE	FALSE	FALSE	FALSE	FALSE	FALSE	FALSE	FALSE	FALSE	FALSE	FALSE	TRUE
F53G2.2	F53G2.2	II:2481921-2485922	22.3941	36.1572	17.7704	11.449	5.29402	6.12233	25.4406	7.62179	1.72297	0.0157418	0.249015		FALSE	FALSE	FALSE	FALSE	FALSE	FALSE	FALSE	FALSE	FALSE	FALSE	FALSE	FALSE	FALSE	FALSE	FALSE	FALSE	FALSE	FALSE	FALSE	FALSE	FALSE	FALSE	FALSE	FALSE	FALSE	FALSE	FALSE	FALSE	FALSE	FALSE	FALSE
F59A7.12	F59A7.12	V:2030177-2030407	90.602	84.9239	93.8961	19.942	42.0531	54.9862	89.8073	38.9938	1.20082	0.0158583	0.250689		FALSE	FALSE	FALSE	FALSE	FALSE	FALSE	FALSE	FALSE	FALSE	FALSE	FALSE	FALSE	FALSE	FALSE	FALSE	FALSE	FALSE	FALSE	FALSE	FALSE	FALSE	FALSE	FALSE	FALSE	FALSE	FALSE	FALSE	FALSE	FALSE	FALSE	FALSE
R09H10.1	R09H10.1	IV:10600314-10601852	19.5041	13.657	13.1118	3.13928	6.2475	0.0111883	15.4243	3.13265	2.25476	0.0159436	0.251698		FALSE	FALSE	FALSE	FALSE	FALSE	TRUE	FALSE	FALSE	FALSE	FALSE	FALSE	FALSE	FALSE	FALSE	FALSE	FALSE	FALSE	FALSE	FALSE	FALSE	FALSE	FALSE	FALSE	TRUE	FALSE	FALSE	FALSE	FALSE	FALSE	FALSE	FALSE
ZK856.8	chpf-1	V:10202340-10203487	8840.15	8026.54	7915.7	4933.43	4055.16	7901.12	8260.8	5629.91	0.553136	0.0160014	0.2521		FALSE	FALSE	FALSE	FALSE	FALSE	FALSE	FALSE	FALSE	FALSE	FALSE	FALSE	FALSE	FALSE	FALSE	FALSE	FALSE	FALSE	FALSE	FALSE	FALSE	FALSE	FALSE	FALSE	FALSE	FALSE	FALSE	FALSE	FALSE	FALSE	FALSE	FALSE
F02H6.5	sqrd-1	IV:14219900-14224440	807.651	755.606	562.324	438.986	488.974	352.539	708.527	426.833	0.731008	0.0160414	0.252394		FALSE	FALSE	FALSE	FALSE	FALSE	TRUE	FALSE	FALSE	FALSE	FALSE	FALSE	TRUE	TRUE	FALSE	FALSE	FALSE	FALSE	FALSE	FALSE	TRUE	TRUE	FALSE	FALSE	TRUE	FALSE	FALSE	FALSE	FALSE	FALSE	FALSE	FALSE
Y32G9A.1	gst-37	V:1921621-1922381	1.9272	1.93289	9.50326	1.39e-17	1.39e-17	1.39e-17	4.45445	1.39e-17	5.19275	0.0160803	0.252837		FALSE	FALSE	FALSE	FALSE	FALSE	TRUE	FALSE	FALSE	FALSE	FALSE	FALSE	FALSE	FALSE	FALSE	TRUE	FALSE	TRUE	TRUE	FALSE	TRUE	TRUE	FALSE	TRUE	TRUE	TRUE	FALSE	TRUE	TRUE	TRUE	TRUE	TRUE
Y116F11A.1	Y116F11A.1	V:19730588-19732165	13.608	12.6592	36.784	2.12861	4.22115	8.12993	21.0171	4.82656	2.09325	0.0163086	0.255741		FALSE	FALSE	TRUE	TRUE	TRUE	FALSE	FALSE	TRUE	FALSE	FALSE	FALSE	FALSE	FALSE	FALSE	FALSE	FALSE	FALSE	FALSE	TRUE	FALSE	FALSE	FALSE	FALSE	FALSE	FALSE	TRUE	FALSE	FALSE	TRUE	FALSE	FALSE
ZK858.2	ZK858.2	I:9123178-9124459	1708.8	2311.77	728.421	377.425	1305.91	526.771	1583	736.701	1.10336	0.0164251	0.257118		TRUE	FALSE	FALSE	FALSE	FALSE	TRUE	FALSE	FALSE	FALSE	FALSE	FALSE	FALSE	FALSE	FALSE	FALSE	FALSE	FALSE	FALSE	FALSE	FALSE	FALSE	FALSE	FALSE	FALSE	FALSE	FALSE	FALSE	FALSE	FALSE	FALSE	FALSE
ZK484.8	nspd-1	I:6097496-6097837	3627.09	3138.59	1321.8	1048.42	2177.8	1232.82	2695.83	1486.35	0.858895	0.0166217	0.25961		TRUE	FALSE	FALSE	TRUE	FALSE	TRUE	FALSE	FALSE	FALSE	FALSE	FALSE	FALSE	FALSE	FALSE	FALSE	FALSE	FALSE	FALSE	FALSE	FALSE	FALSE	FALSE	FALSE	FALSE	FALSE	FALSE	FALSE	FALSE	FALSE	FALSE	TRUE
M28.4	M28.4	II:10643703-10646959	53.6896	20.4797	5.49333	0.0346091	5.24908	8.12674	26.5542	4.47014	2.5354	0.0166398	0.259721		FALSE	FALSE	FALSE	FALSE	FALSE	TRUE	FALSE	FALSE	FALSE	FALSE	FALSE	FALSE	FALSE	FALSE	FALSE	FALSE	FALSE	FALSE	FALSE	FALSE	FALSE	FALSE	FALSE	FALSE	FALSE	FALSE	FALSE	FALSE	FALSE	FALSE	FALSE
F34H10.2	C11E4.8	X:9630423-9630875	8.79576	3.89163	3.71825	1.03434	0.00416874	0.00155729	5.46855	0.34669	3.56919	0.0167427	0.260806		FALSE	FALSE	FALSE	FALSE	FALSE	FALSE	FALSE	FALSE	FALSE	FALSE	FALSE	FALSE	FALSE	FALSE	FALSE	FALSE	FALSE	FALSE	FALSE	FALSE	FALSE	FALSE	FALSE	FALSE	FALSE	FALSE	FALSE	FALSE	FALSE	FALSE	FALSE
F25B3.2	F25B3.2	V:9577128-9579946	7.81254	0	8.51023	1.39e-17	1.39e-17	1.39e-17	5.44092	1.39e-17	5.47247	0.0169362	0.262892		FALSE	FALSE	FALSE	FALSE	FALSE	FALSE	FALSE	FALSE	FALSE	FALSE	FALSE	FALSE	FALSE	FALSE	FALSE	FALSE	FALSE	FALSE	FALSE	FALSE	FALSE	FALSE	FALSE	TRUE	FALSE	FALSE	FALSE	FALSE	FALSE	FALSE	FALSE
C17E7.1	nhr-156	V:3906141-3906947	276.673	319.237	269.434	136.961	156.708	196.62	288.448	163.43	0.819059	0.0169438	0.262892		FALSE	FALSE	FALSE	FALSE	FALSE	TRUE	FALSE	FALSE	TRUE	FALSE	FALSE	FALSE	FALSE	FALSE	FALSE	FALSE	FALSE	TRUE	FALSE	FALSE	FALSE	FALSE	FALSE	FALSE	FALSE	FALSE	FALSE	TRUE	FALSE	FALSE	FALSE
F52E4.5	F52E4.5	X:3085833-3087345	877.79	877.639	641.193	467.228	523.704	506.367	798.874	499.1	0.678462	0.0169796	0.263273		FALSE	FALSE	FALSE	FALSE	FALSE	TRUE	FALSE	FALSE	FALSE	FALSE	FALSE	FALSE	FALSE	FALSE	FALSE	FALSE	FALSE	FALSE	FALSE	FALSE	FALSE	FALSE	FALSE	FALSE	FALSE	FALSE	FALSE	FALSE	FALSE	FALSE	FALSE
Y53F4B.32	gst-29	II:15168538-15169860	267.904	332.914	245.004	162.004	185.045	123.301	281.941	156.783	0.84622	0.0171487	0.26502		FALSE	FALSE	FALSE	FALSE	FALSE	TRUE	FALSE	FALSE	FALSE	FALSE	FALSE	FALSE	FALSE	FALSE	FALSE	FALSE	FALSE	FALSE	FALSE	FALSE	FALSE	FALSE	FALSE	FALSE	FALSE	FALSE	FALSE	FALSE	FALSE	FALSE	FALSE
C54D10.7	pals-39	V:12441665-12443835	19.4741	24.4151	20.6418	5.25087	8.39457	7.13238	21.5103	6.92594	1.61827	0.0172321	0.265701		FALSE	FALSE	FALSE	FALSE	FALSE	TRUE	FALSE	FALSE	FALSE	FALSE	FALSE	FALSE	FALSE	FALSE	FALSE	FALSE	FALSE	FALSE	FALSE	FALSE	FALSE	FALSE	FALSE	FALSE	FALSE	FALSE	FALSE	FALSE	FALSE	FALSE	FALSE
F09G2.3	pitr-5	V:7184910-7188474	265.98	288.99	146.357	140.017	134.574	74.4071	233.776	116.333	1.00615	0.0172469	0.265701		FALSE	FALSE	FALSE	TRUE	FALSE	TRUE	FALSE	FALSE	FALSE	FALSE	FALSE	FALSE	FALSE	FALSE	FALSE	FALSE	FALSE	FALSE	FALSE	FALSE	FALSE	FALSE	FALSE	FALSE	TRUE	FALSE	TRUE	FALSE	FALSE	FALSE	TRUE
K03H1.1	gln-2	III:9943240-9944761	1812.07	2331.28	781.002	439.086	1359.56	606.238	1641.45	801.63	1.03384	0.0173134	0.266429		TRUE	FALSE	FALSE	FALSE	FALSE	TRUE	FALSE	FALSE	TRUE	FALSE	FALSE	FALSE	FALSE	FALSE	FALSE	FALSE	FALSE	FALSE	FALSE	FALSE	FALSE	FALSE	FALSE	FALSE	FALSE	FALSE	FALSE	FALSE	FALSE	FALSE	FALSE
F56H1.3	F56H1.3	I:5729793-5735842	102.331	92.7616	37.4243	33.442	35.7353	26.5035	77.5056	31.8936	1.27777	0.017358	0.266508		FALSE	FALSE	FALSE	FALSE	FALSE	TRUE	FALSE	FALSE	FALSE	FALSE	FALSE	FALSE	FALSE	FALSE	FALSE	FALSE	FALSE	FALSE	FALSE	FALSE	FALSE	FALSE	FALSE	FALSE	FALSE	FALSE	FALSE	FALSE	FALSE	FALSE	FALSE
T07G12.2	T07G12.2	IV:10530709-10532915	31.1408	48.8161	57.334	10.5076	23.0826	18.3372	45.7636	17.3092	1.39638	0.0173733	0.266508		FALSE	FALSE	FALSE	FALSE	FALSE	TRUE	FALSE	FALSE	FALSE	FALSE	FALSE	FALSE	FALSE	FALSE	FALSE	FALSE	FALSE	FALSE	FALSE	FALSE	FALSE	FALSE	FALSE	FALSE	FALSE	FALSE	FALSE	FALSE	FALSE	FALSE	FALSE
C23H5.2	glb-7	IV:2122797-2126152	17.5525	23.4773	1.76286	0.0133813	0.0152187	4.05213	14.2642	1.36024	3.26718	0.017402	0.266508		FALSE	FALSE	FALSE	FALSE	FALSE	TRUE	FALSE	FALSE	FALSE	FALSE	FALSE	FALSE	FALSE	FALSE	FALSE	FALSE	FALSE	FALSE	FALSE	FALSE	FALSE	FALSE	FALSE	FALSE	FALSE	FALSE	FALSE	FALSE	FALSE	FALSE	FALSE
Y54E2A.7	Y54E2A.7	II:14771963-14772989	61.3632	92.7805	49.6862	19.8933	44.0131	10.2239	67.9433	24.7101	1.45446	0.0174039	0.266508		FALSE	FALSE	FALSE	TRUE	FALSE	TRUE	FALSE	FALSE	FALSE	FALSE	TRUE	FALSE	FALSE	FALSE	FALSE	FALSE	FALSE	FALSE	FALSE	FALSE	FALSE	FALSE	FALSE	FALSE	FALSE	FALSE	FALSE	FALSE	FALSE	FALSE	TRUE
C04C3.5	dyf-3	IV:3396581-3399123	567.054	267.447	371.77	244.559	199.838	218.036	402.09	220.811	0.864345	0.0174426	0.266926		FALSE	FALSE	FALSE	FALSE	FALSE	FALSE	TRUE	FALSE	FALSE	FALSE	FALSE	TRUE	TRUE	TRUE	TRUE	TRUE	TRUE	TRUE	TRUE	FALSE	TRUE	TRUE	TRUE	FALSE	FALSE	TRUE	FALSE	FALSE	FALSE	FALSE	FALSE
T15B12.2	T15B12.2	III:5300042-5301886	231.873	346.634	72.1248	36.6736	151.148	26.536	216.877	71.4527	1.59966	0.0174548	0.266939		FALSE	FALSE	FALSE	TRUE	FALSE	TRUE	FALSE	FALSE	FALSE	FALSE	FALSE	FALSE	FALSE	FALSE	FALSE	FALSE	FALSE	FALSE	FALSE	FALSE	FALSE	FALSE	FALSE	FALSE	TRUE	FALSE	TRUE	FALSE	FALSE	FALSE	TRUE
Y46G5A.14	Y46G5A.14	II:12774706-12775547	115.974	95.6806	46.824	23.0495	56.6389	20.4047	86.1595	33.3644	1.3653	0.0176153	0.269068		FALSE	FALSE	FALSE	TRUE	FALSE	TRUE	FALSE	FALSE	FALSE	FALSE	FALSE	FALSE	FALSE	FALSE	FALSE	FALSE	FALSE	FALSE	FALSE	FALSE	FALSE	FALSE	FALSE	FALSE	FALSE	FALSE	FALSE	FALSE	FALSE	FALSE	FALSE
Y62F5A.10	Y62F5A.10	II:11521599-11523196	67.2288	80.0801	39.3365	24.0533	18.9795	33.6009	62.2152	25.5446	1.27992	0.0176284	0.269068		FALSE	TRUE	FALSE	FALSE	FALSE	TRUE	FALSE	FALSE	FALSE	TRUE	FALSE	FALSE	FALSE	FALSE	FALSE	FALSE	FALSE	FALSE	FALSE	FALSE	FALSE	FALSE	FALSE	FALSE	TRUE	FALSE	TRUE	FALSE	FALSE	FALSE	TRUE
F33D11.2	F33D11.2	I:5847486-5849424	108.137	166.998	49.6205	30.3646	68.2201	28.5529	108.252	42.3792	1.35028	0.0176669	0.26948		FALSE	FALSE	FALSE	FALSE	FALSE	TRUE	FALSE	FALSE	FALSE	FALSE	FALSE	FALSE	FALSE	FALSE	FALSE	FALSE	FALSE	FALSE	FALSE	FALSE	FALSE	FALSE	FALSE	FALSE	FALSE	FALSE	TRUE	FALSE	FALSE	FALSE	TRUE
T05F1.8	T05F1.8	I:9642344-9643794	731.679	793.719	204.506	125.524	434.103	162.027	576.635	240.551	1.26081	0.0178896	0.272523		TRUE	FALSE	FALSE	TRUE	FALSE	TRUE	FALSE	FALSE	FALSE	FALSE	FALSE	FALSE	FALSE	FALSE	FALSE	FALSE	FALSE	FALSE	FALSE	FALSE	FALSE	FALSE	FALSE	FALSE	TRUE	FALSE	FALSE	FALSE	FALSE	FALSE	TRUE
T26H5.9	T26H5.9	V:15444910-15445372	62.3062	140.621	99.5128	52.2295	28.4689	51.9488	100.813	44.2157	1.1867	0.0179555	0.272995		FALSE	FALSE	FALSE	FALSE	FALSE	TRUE	FALSE	FALSE	FALSE	FALSE	FALSE	FALSE	FALSE	FALSE	FALSE	FALSE	FALSE	FALSE	FALSE	FALSE	FALSE	FALSE	FALSE	FALSE	FALSE	FALSE	FALSE	FALSE	FALSE	FALSE	FALSE
F58F12.3	F58F12.3	II:6389310-6391256	262.081	334.899	102.187	42.9574	161.776	82.54	233.056	95.7578	1.28197	0.017998	0.273287		FALSE	FALSE	FALSE	FALSE	FALSE	TRUE	FALSE	FALSE	FALSE	FALSE	FALSE	FALSE	FALSE	FALSE	FALSE	FALSE	FALSE	FALSE	FALSE	FALSE	FALSE	FALSE	FALSE	FALSE	FALSE	FALSE	FALSE	FALSE	FALSE	FALSE	TRUE
C33H5.2	C33H5.2	IV:7805040-7807993	4.85541	5.8493	9.43629	2.0633	0.00808726	0.00301899	6.71367	0.691469	3.06247	0.0181539	0.27502		FALSE	FALSE	FALSE	FALSE	FALSE	FALSE	FALSE	FALSE	FALSE	FALSE	FALSE	FALSE	FALSE	FALSE	FALSE	FALSE	FALSE	FALSE	FALSE	FALSE	FALSE	FALSE	FALSE	FALSE	FALSE	FALSE	FALSE	FALSE	FALSE	FALSE	FALSE
F13H10.1	F13H10.1	IV:11004585-11005204	7.7562	20.5223	18.8112	5.19236	4.18969	0.0111857	15.6966	3.13108	2.28004	0.018159	0.27502		FALSE	FALSE	FALSE	FALSE	FALSE	TRUE	FALSE	FALSE	FALSE	FALSE	FALSE	FALSE	FALSE	FALSE	FALSE	FALSE	FALSE	FALSE	FALSE	FALSE	FALSE	FALSE	FALSE	FALSE	FALSE	FALSE	FALSE	FALSE	FALSE	FALSE	FALSE
F14E5.8	F14E5.8	II:8420758-8422056	73.0956	53.6831	46.8901	17.8115	34.6207	19.372	57.8896	23.9347	1.27001	0.0182524	0.27608		FALSE	FALSE	FALSE	FALSE	FALSE	TRUE	FALSE	FALSE	FALSE	FALSE	FALSE	FALSE	FALSE	FALSE	FALSE	FALSE	FALSE	FALSE	FALSE	FALSE	FALSE	FALSE	FALSE	FALSE	TRUE	FALSE	TRUE	FALSE	FALSE	FALSE	TRUE
Y82E9BL.6	Y82E9BL.6	III:1344978-1345794	1.91812	17.6647	0	1.39e-17	1.39e-17	1.39e-17	6.52762	1.39e-17	5.72875	0.0183346	0.276656		FALSE	FALSE	FALSE	FALSE	FALSE	FALSE	FALSE	FALSE	FALSE	FALSE	FALSE	FALSE	FALSE	FALSE	FALSE	FALSE	FALSE	FALSE	FALSE	FALSE	FALSE	FALSE	FALSE	TRUE	FALSE	FALSE	FALSE	FALSE	FALSE	FALSE	FALSE
T23G11.1	T23G11.1	I:7701363-7702035	1832.55	2177.04	592.269	586.415	1178.72	475.835	1533.95	746.99	1.03796	0.0183377	0.276656		FALSE	FALSE	FALSE	TRUE	FALSE	TRUE	FALSE	FALSE	FALSE	FALSE	FALSE	FALSE	FALSE	FALSE	FALSE	FALSE	FALSE	FALSE	FALSE	FALSE	FALSE	FALSE	FALSE	FALSE	TRUE	FALSE	FALSE	FALSE	FALSE	FALSE	TRUE
C36F7.2	swah-1	I:9544748-9558096	2344.98	1759.14	2236.43	1829.05	1086.39	1212.44	2113.52	1375.96	0.619182	0.0184177	0.277507		FALSE	FALSE	FALSE	FALSE	FALSE	FALSE	FALSE	FALSE	FALSE	FALSE	FALSE	FALSE	FALSE	TRUE	FALSE	TRUE	FALSE	TRUE	FALSE	FALSE	FALSE	FALSE	TRUE	TRUE	FALSE	FALSE	FALSE	TRUE	FALSE	TRUE	TRUE
F54D12.8	F54D12.8	II:1395004-1398038	7.77824	9.75922	12.2373	0.0134242	4.14094	0.0056921	9.9249	1.38669	2.72759	0.0184479	0.277784		FALSE	FALSE	FALSE	FALSE	FALSE	FALSE	FALSE	FALSE	FALSE	FALSE	FALSE	TRUE	FALSE	FALSE	FALSE	FALSE	FALSE	FALSE	FALSE	FALSE	FALSE	FALSE	FALSE	TRUE	FALSE	FALSE	FALSE	FALSE	FALSE	FALSE	FALSE
F49B2.3	F49B2.3	I:14311009-14312871	0	2.90646	15.2193	1.39e-17	1.39e-17	1.39e-17	6.04191	1.39e-17	5.61504	0.0185048	0.278378		FALSE	FALSE	TRUE	TRUE	TRUE	FALSE	FALSE	FALSE	FALSE	FALSE	FALSE	FALSE	FALSE	FALSE	FALSE	FALSE	FALSE	FALSE	TRUE	FALSE	TRUE	FALSE	FALSE	TRUE	FALSE	TRUE	FALSE	FALSE	FALSE	FALSE	FALSE
C18H7.9	prmt-4	IV:602991-603643	2.915	1.93826	5.68043	1.39e-17	1.39e-17	1.39e-17	3.51123	1.39e-17	4.86339	0.0185111	0.278378		FALSE	FALSE	FALSE	FALSE	FALSE	FALSE	FALSE	TRUE	FALSE	FALSE	FALSE	FALSE	FALSE	FALSE	FALSE	FALSE	FALSE	FALSE	FALSE	FALSE	FALSE	FALSE	FALSE	FALSE	FALSE	FALSE	FALSE	FALSE	FALSE	FALSE	FALSE
C14A6.6	C14A6.6	V:18165294-18167231	249.429	245.055	117.24	58.5958	157.526	38.7585	203.908	84.9601	1.26173	0.0186759	0.280405		TRUE	FALSE	FALSE	FALSE	FALSE	TRUE	FALSE	FALSE	FALSE	FALSE	TRUE	FALSE	FALSE	FALSE	FALSE	FALSE	FALSE	FALSE	FALSE	FALSE	FALSE	FALSE	FALSE	FALSE	FALSE	FALSE	FALSE	FALSE	FALSE	FALSE	FALSE
Y97E10B.10	srt-53	V:7938522-7940383	8.77124	8.78911	6.54255	0.0103353	0.0117531	3.03922	8.0343	1.02044	2.81984	0.0187014	0.280521		FALSE	FALSE	FALSE	FALSE	FALSE	TRUE	FALSE	FALSE	TRUE	FALSE	FALSE	FALSE	FALSE	FALSE	FALSE	FALSE	FALSE	FALSE	FALSE	FALSE	FALSE	FALSE	FALSE	FALSE	FALSE	FALSE	FALSE	FALSE	FALSE	FALSE	FALSE
K08F4.5	K08F4.5	IV:10134932-10135914	36.0803	40.0713	3.61359	4.18446	8.33434	0.0138662	26.5884	4.17756	2.63186	0.018805	0.281895		FALSE	FALSE	FALSE	TRUE	FALSE	FALSE	FALSE	FALSE	FALSE	TRUE	FALSE	FALSE	FALSE	FALSE	FALSE	FALSE	FALSE	FALSE	FALSE	FALSE	FALSE	FALSE	FALSE	FALSE	TRUE	FALSE	TRUE	FALSE	FALSE	FALSE	TRUE
B0432.11	B0432.11	II:293864-294642	84.791	99.6324	12.0372	0.0622861	28.1847	8.16818	65.4869	12.1384	2.41572	0.0188269	0.282043		FALSE	FALSE	FALSE	FALSE	FALSE	TRUE	FALSE	TRUE	FALSE	TRUE	FALSE	FALSE	FALSE	FALSE	FALSE	FALSE	FALSE	FALSE	FALSE	FALSE	FALSE	FALSE	FALSE	FALSE	TRUE	FALSE	TRUE	FALSE	FALSE	FALSE	TRUE
Y51B9A.5	Y51B9A.5	II:9404150-9404745	378.01	492.07	168.856	53.4195	278.39	71.3586	346.312	134.389	1.36463	0.0188406	0.282068		FALSE	FALSE	FALSE	FALSE	FALSE	TRUE	FALSE	FALSE	FALSE	FALSE	FALSE	FALSE	FALSE	FALSE	FALSE	FALSE	FALSE	FALSE	FALSE	FALSE	FALSE	FALSE	FALSE	FALSE	FALSE	FALSE	TRUE	FALSE	FALSE	FALSE	TRUE
T23F6.5	T23F6.5	IV:12735234-12741523	1.93082	7.8457	1.83416	1.39e-17	1.39e-17	1.39e-17	3.87023	1.39e-17	5.00016	0.0188985	0.282575		FALSE	FALSE	FALSE	FALSE	FALSE	FALSE	FALSE	FALSE	FALSE	FALSE	FALSE	FALSE	FALSE	FALSE	FALSE	FALSE	FALSE	FALSE	FALSE	FALSE	FALSE	FALSE	FALSE	FALSE	FALSE	FALSE	FALSE	FALSE	FALSE	FALSE	FALSE
C26C6.8	C26C6.8	I:7503576-7505580	1.93295	5.8774	2.79572	1.39e-17	1.39e-17	1.39e-17	3.53536	1.39e-17	4.87414	0.018946	0.283104		FALSE	FALSE	FALSE	FALSE	FALSE	FALSE	FALSE	FALSE	FALSE	FALSE	FALSE	FALSE	FALSE	FALSE	FALSE	FALSE	FALSE	FALSE	FALSE	FALSE	FALSE	FALSE	FALSE	FALSE	FALSE	FALSE	FALSE	FALSE	FALSE	FALSE	FALSE
C14A6.13	C14A6.13	V:18159653-18161339	553.39	584.796	210.162	138.047	321.675	194.611	449.449	218.111	1.04263	0.0190147	0.283352		FALSE	FALSE	FALSE	FALSE	FALSE	TRUE	FALSE	FALSE	FALSE	FALSE	FALSE	FALSE	FALSE	FALSE	FALSE	FALSE	FALSE	FALSE	FALSE	FALSE	FALSE	FALSE	FALSE	FALSE	FALSE	FALSE	FALSE	FALSE	FALSE	FALSE	TRUE
F58F12.2	F58F12.2	II:6386752-6388242	341.042	270.433	82.4559	74.2674	135.58	94.7602	231.31	101.536	1.18678	0.0190201	0.283352		FALSE	FALSE	FALSE	FALSE	FALSE	TRUE	FALSE	FALSE	FALSE	FALSE	FALSE	FALSE	FALSE	FALSE	FALSE	FALSE	FALSE	FALSE	FALSE	FALSE	FALSE	FALSE	FALSE	FALSE	FALSE	FALSE	TRUE	FALSE	FALSE	FALSE	TRUE
T04H1.8	ugt-56	V:12258982-12261205	3.84947	19.5452	21.6766	2.10977	4.18956	3.05856	15.0237	3.1193	2.22362	0.019035	0.283352		FALSE	FALSE	FALSE	FALSE	FALSE	TRUE	FALSE	FALSE	FALSE	FALSE	FALSE	FALSE	FALSE	FALSE	FALSE	FALSE	FALSE	FALSE	FALSE	FALSE	FALSE	FALSE	FALSE	FALSE	FALSE	FALSE	FALSE	FALSE	FALSE	FALSE	FALSE
F52H3.6	F52H3.6	II:10026594-10027924	1103.82	1377.51	420.463	284.387	699.215	463.581	967.263	482.394	1.00348	0.0191608	0.284683		TRUE	FALSE	FALSE	FALSE	FALSE	TRUE	FALSE	FALSE	TRUE	FALSE	FALSE	FALSE	FALSE	FALSE	FALSE	FALSE	FALSE	FALSE	FALSE	FALSE	FALSE	FALSE	FALSE	FALSE	FALSE	FALSE	FALSE	FALSE	FALSE	FALSE	TRUE
T21C12.4	T21C12.4	III:10553005-10558049	175.434	98.5845	59.9645	51.2049	31.6212	60.092	111.328	47.6394	1.22228	0.0192305	0.285358		FALSE	FALSE	FALSE	FALSE	FALSE	FALSE	FALSE	TRUE	FALSE	FALSE	FALSE	FALSE	FALSE	FALSE	FALSE	FALSE	FALSE	FALSE	FALSE	FALSE	FALSE	FALSE	FALSE	FALSE	FALSE	FALSE	FALSE	FALSE	FALSE	FALSE	FALSE
R01E6.5	R01E6.5	X:13537051-13538112	20.4511	19.5141	25.3807	8.34608	4.24756	8.1454	21.782	6.91301	1.63844	0.0192804	0.285917		FALSE	FALSE	FALSE	FALSE	FALSE	FALSE	FALSE	FALSE	FALSE	FALSE	FALSE	FALSE	FALSE	FALSE	FALSE	FALSE	FALSE	FALSE	FALSE	FALSE	FALSE	FALSE	FALSE	FALSE	FALSE	FALSE	FALSE	FALSE	FALSE	FALSE	FALSE
F40F12.3	F40F12.3	III:9918645-9920898	256.241	318.304	84.3387	63.8236	149.182	67.2685	219.628	93.4248	1.232	0.0195225	0.288779		FALSE	FALSE	FALSE	FALSE	FALSE	TRUE	FALSE	FALSE	TRUE	FALSE	FALSE	FALSE	FALSE	FALSE	FALSE	FALSE	FALSE	FALSE	FALSE	FALSE	FALSE	FALSE	FALSE	FALSE	FALSE	FALSE	FALSE	FALSE	FALSE	FALSE	FALSE
F25H8.7	spe-29	IV:9933910-9934629	19.5127	15.625	7.42898	1.0762	2.12499	6.09137	14.1889	3.09752	2.15072	0.0195997	0.289372		FALSE	TRUE	FALSE	FALSE	FALSE	TRUE	FALSE	FALSE	FALSE	FALSE	FALSE	FALSE	FALSE	FALSE	FALSE	FALSE	FALSE	FALSE	FALSE	FALSE	FALSE	FALSE	FALSE	FALSE	FALSE	FALSE	FALSE	FALSE	FALSE	FALSE	TRUE
T08G5.15	T08G5.15	V:14022282-14023174	0	7.83046	7.55831	1.39e-17	1.39e-17	1.39e-17	5.12959	1.39e-17	5.38966	0.0197378	0.29068		FALSE	FALSE	FALSE	FALSE	FALSE	TRUE	FALSE	FALSE	FALSE	FALSE	FALSE	FALSE	FALSE	FALSE	FALSE	FALSE	FALSE	FALSE	FALSE	FALSE	FALSE	FALSE	FALSE	FALSE	FALSE	FALSE	FALSE	FALSE	FALSE	FALSE	FALSE
F47B3.7	F47B3.7	I:3968164-3970012	878.761	1166.64	407.332	239.439	673.901	272.061	817.579	395.134	1.04876	0.0198134	0.291611		FALSE	FALSE	FALSE	TRUE	FALSE	TRUE	FALSE	FALSE	FALSE	FALSE	TRUE	FALSE	FALSE	FALSE	FALSE	TRUE	FALSE	FALSE	FALSE	FALSE	FALSE	FALSE	FALSE	FALSE	TRUE	FALSE	TRUE	FALSE	FALSE	FALSE	TRUE
C46H11.6	C46H11.6	I:5020877-5023166	191.951	210.906	63.6907	28.3178	102.9	54.0106	155.516	61.7428	1.33078	0.0198453	0.291715		FALSE	FALSE	FALSE	FALSE	FALSE	TRUE	FALSE	FALSE	FALSE	FALSE	FALSE	FALSE	FALSE	FALSE	FALSE	FALSE	FALSE	FALSE	FALSE	FALSE	FALSE	FALSE	FALSE	FALSE	TRUE	FALSE	TRUE	FALSE	FALSE	FALSE	TRUE
C14C10.1	C14C10.1	V:12588428-12589621	2173.52	2715.92	806.341	429.692	1530.98	768.227	1898.59	909.634	1.06145	0.0199085	0.292278		TRUE	FALSE	FALSE	FALSE	FALSE	TRUE	FALSE	FALSE	FALSE	FALSE	FALSE	FALSE	FALSE	FALSE	FALSE	FALSE	FALSE	FALSE	FALSE	FALSE	FALSE	FALSE	FALSE	FALSE	FALSE	FALSE	FALSE	FALSE	FALSE	FALSE	FALSE
Y71G12B.30	Y71G12B.30	I:1818513-1822931	498.831	515.478	219.566	95.2163	320.57	162.013	411.291	192.6	1.09401	0.0199779	0.29293		FALSE	FALSE	FALSE	FALSE	FALSE	TRUE	FALSE	FALSE	FALSE	FALSE	FALSE	FALSE	FALSE	FALSE	FALSE	FALSE	FALSE	FALSE	FALSE	FALSE	FALSE	FALSE	FALSE	FALSE	FALSE	FALSE	TRUE	FALSE	FALSE	FALSE	TRUE
Y45F3A.4	Y45F3A.4	III:10572475-10575420	295.2	273.343	243.135	117.116	178.739	163.011	270.56	152.955	0.822304	0.0200459	0.293561		FALSE	FALSE	FALSE	FALSE	FALSE	TRUE	FALSE	FALSE	FALSE	FALSE	FALSE	FALSE	FALSE	FALSE	FALSE	FALSE	FALSE	FALSE	FALSE	FALSE	FALSE	FALSE	FALSE	FALSE	FALSE	FALSE	FALSE	FALSE	FALSE	FALSE	FALSE
ZK938.3	ZK938.3	II:9831648-9834364	3.87005	15.6775	3.68923	0.00711506	2.0721	0.00302003	7.74559	0.694078	3.26296	0.0200887	0.294004		FALSE	FALSE	FALSE	FALSE	FALSE	FALSE	FALSE	TRUE	FALSE	FALSE	FALSE	FALSE	FALSE	FALSE	FALSE	FALSE	FALSE	TRUE	FALSE	FALSE	FALSE	FALSE	FALSE	TRUE	FALSE	FALSE	FALSE	FALSE	FALSE	FALSE	FALSE
F57F4.1	F57F4.1	V:6390464-6392471	1023.96	929.395	327.513	151.669	574.011	313.815	760.289	346.498	1.13337	0.0201084	0.294018		FALSE	FALSE	FALSE	FALSE	FALSE	TRUE	FALSE	FALSE	FALSE	FALSE	TRUE	FALSE	FALSE	FALSE	FALSE	FALSE	FALSE	FALSE	FALSE	FALSE	FALSE	FALSE	FALSE	FALSE	FALSE	FALSE	FALSE	FALSE	FALSE	FALSE	TRUE
H20J04.1	H20J04.1	II:4355633-4358858	240.661	238.223	110.665	46.0832	134.488	89.6606	196.517	90.0772	1.12424	0.0201147	0.294018		FALSE	FALSE	FALSE	TRUE	FALSE	TRUE	FALSE	FALSE	FALSE	FALSE	FALSE	FALSE	FALSE	FALSE	FALSE	FALSE	FALSE	FALSE	FALSE	FALSE	FALSE	FALSE	FALSE	FALSE	TRUE	FALSE	TRUE	FALSE	FALSE	FALSE	TRUE
T21D12.7	T21D12.7	IV:288803-291425	1.91939	16.6846	0	1.39e-17	1.39e-17	1.39e-17	6.20134	1.39e-17	5.65607	0.0201456	0.29426		FALSE	FALSE	FALSE	FALSE	FALSE	TRUE	FALSE	FALSE	FALSE	FALSE	FALSE	FALSE	FALSE	FALSE	FALSE	FALSE	FALSE	FALSE	FALSE	FALSE	FALSE	FALSE	FALSE	FALSE	FALSE	FALSE	FALSE	FALSE	FALSE	FALSE	FALSE
Y53F4B.24	Y53F4B.24	II:15131566-15134367	88.6926	81.0488	29.9093	8.44962	35.6547	25.4661	66.5503	23.1902	1.51559	0.0202419	0.295326		FALSE	FALSE	FALSE	FALSE	FALSE	TRUE	FALSE	FALSE	FALSE	FALSE	TRUE	FALSE	FALSE	FALSE	FALSE	FALSE	FALSE	FALSE	FALSE	FALSE	FALSE	FALSE	FALSE	FALSE	TRUE	FALSE	FALSE	FALSE	FALSE	FALSE	TRUE
F26A1.6	F26A1.7	III:4816040-4817078	6.83567	7.83363	0	1.39e-17	1.39e-17	1.39e-17	4.88977	1.39e-17	5.32082	0.0202767	0.295649		FALSE	FALSE	FALSE	FALSE	FALSE	TRUE	FALSE	FALSE	FALSE	FALSE	FALSE	FALSE	FALSE	FALSE	FALSE	FALSE	FALSE	FALSE	FALSE	FALSE	FALSE	FALSE	FALSE	FALSE	FALSE	FALSE	FALSE	FALSE	FALSE	FALSE	FALSE
Y65B4A.7	Y65B4A.7	I:645626-647242	172.497	113.236	66.5424	43.9211	77.6847	24.4889	117.425	48.6982	1.26762	0.0202913	0.295678		FALSE	FALSE	FALSE	TRUE	FALSE	TRUE	FALSE	FALSE	FALSE	FALSE	FALSE	TRUE	TRUE	FALSE	FALSE	FALSE	FALSE	FALSE	FALSE	TRUE	FALSE	FALSE	FALSE	FALSE	TRUE	FALSE	TRUE	TRUE	TRUE	FALSE	FALSE
F59F3.2	col-177	X:10999742-11001852	4.85738	6.83465	7.52728	2.0633	0.00808726	0.00301899	6.40644	0.691469	2.99678	0.0203937	0.296614		FALSE	FALSE	FALSE	FALSE	FALSE	FALSE	FALSE	FALSE	FALSE	FALSE	FALSE	FALSE	FALSE	FALSE	FALSE	FALSE	FALSE	FALSE	FALSE	FALSE	FALSE	FALSE	FALSE	FALSE	FALSE	FALSE	FALSE	FALSE	FALSE	FALSE	FALSE
C35D10.2	gipc-1	III:4870778-4872049	6568.26	7510.16	2821.2	1785.32	4990.87	2533.89	5633.21	3103.36	0.860095	0.020406	0.296614		TRUE	FALSE	FALSE	FALSE	FALSE	TRUE	FALSE	FALSE	FALSE	FALSE	FALSE	FALSE	FALSE	FALSE	FALSE	FALSE	FALSE	FALSE	FALSE	FALSE	FALSE	FALSE	FALSE	FALSE	FALSE	FALSE	FALSE	FALSE	FALSE	FALSE	FALSE
F39G3.6	oac-24	V:4710764-4714911	15.6218	10.7391	4.61452	3.11187	2.09997	0.00691274	10.3251	1.73958	2.48849	0.020406	0.296614		FALSE	FALSE	FALSE	FALSE	FALSE	FALSE	FALSE	FALSE	FALSE	FALSE	FALSE	FALSE	FALSE	FALSE	FALSE	FALSE	FALSE	FALSE	FALSE	FALSE	FALSE	FALSE	FALSE	FALSE	FALSE	FALSE	FALSE	FALSE	FALSE	FALSE	FALSE
M110.7	M110.7	II:8232789-8237202	132.491	199.207	70.2874	25.179	92.374	43.8265	133.995	53.7932	1.3145	0.0204776	0.29747		FALSE	FALSE	FALSE	FALSE	FALSE	TRUE	FALSE	FALSE	FALSE	FALSE	TRUE	FALSE	FALSE	FALSE	FALSE	FALSE	FALSE	FALSE	FALSE	FALSE	FALSE	FALSE	FALSE	FALSE	TRUE	FALSE	TRUE	FALSE	FALSE	FALSE	TRUE
R08F11.3	cyp-33C8	V:3800776-3803454	929.441	720.448	626.177	581.079	349.205	447.278	758.689	459.187	0.724234	0.0205773	0.298537		FALSE	FALSE	FALSE	FALSE	FALSE	FALSE	FALSE	FALSE	FALSE	FALSE	FALSE	TRUE	FALSE	FALSE	FALSE	FALSE	FALSE	FALSE	FALSE	FALSE	FALSE	FALSE	FALSE	FALSE	FALSE	FALSE	FALSE	FALSE	FALSE	FALSE	FALSE
C16D9.1	C16D9.1	V:8259316-8261304	46.7192	127.963	54.375	18.8777	33.6353	38.6974	76.3524	30.4034	1.32485	0.0206746	0.299411		FALSE	FALSE	FALSE	FALSE	FALSE	TRUE	FALSE	FALSE	FALSE	FALSE	FALSE	FALSE	FALSE	FALSE	FALSE	FALSE	FALSE	FALSE	FALSE	FALSE	FALSE	FALSE	FALSE	FALSE	FALSE	FALSE	FALSE	FALSE	FALSE	FALSE	FALSE
F57C9.6	F57C9.6	I:4821933-4824914	121.791	105.427	98.5515	67.8863	55.7297	35.686	108.59	53.1006	1.03062	0.0206788	0.299411		FALSE	FALSE	FALSE	FALSE	FALSE	FALSE	FALSE	FALSE	FALSE	FALSE	FALSE	FALSE	FALSE	FALSE	FALSE	FALSE	FALSE	FALSE	FALSE	FALSE	FALSE	FALSE	FALSE	FALSE	FALSE	FALSE	FALSE	FALSE	FALSE	FALSE	FALSE
F22B5.4	F22B5.4	II:8449701-8452679	428.716	330.951	141.626	122.326	208.111	102.93	300.431	144.456	1.05575	0.0206877	0.299411		FALSE	FALSE	FALSE	FALSE	FALSE	TRUE	FALSE	FALSE	FALSE	FALSE	FALSE	FALSE	FALSE	FALSE	FALSE	FALSE	FALSE	FALSE	FALSE	FALSE	FALSE	FALSE	FALSE	FALSE	FALSE	FALSE	FALSE	FALSE	FALSE	FALSE	FALSE
T19C9.5	scl-25	V:17227179-17227961	11.7522	3.89357	0	1.39e-17	1.39e-17	1.39e-17	5.21525	1.39e-17	5.41127	0.0207302	0.299841		FALSE	FALSE	FALSE	FALSE	FALSE	TRUE	FALSE	FALSE	FALSE	FALSE	FALSE	FALSE	FALSE	FALSE	FALSE	FALSE	FALSE	FALSE	FALSE	FALSE	FALSE	FALSE	FALSE	FALSE	FALSE	FALSE	FALSE	FALSE	FALSE	FALSE	FALSE
W02H5.11	W02H5.11	V:2637109-2638476	0	9.80074	5.63847	1.39e-17	1.39e-17	1.39e-17	5.1464	1.39e-17	5.3955	0.0207807	0.300269		FALSE	FALSE	FALSE	FALSE	FALSE	FALSE	FALSE	FALSE	FALSE	FALSE	FALSE	TRUE	TRUE	TRUE	TRUE	FALSE	TRUE	FALSE	FALSE	FALSE	TRUE	FALSE	FALSE	TRUE	TRUE	FALSE	FALSE	TRUE	TRUE	FALSE	FALSE
C25G4.8	C25G4.8	IV:12459819-12463434	196.792	300.743	90.9269	51.2902	143.883	50.9739	196.154	82.0492	1.25603	0.020854	0.30089		FALSE	FALSE	FALSE	TRUE	FALSE	TRUE	FALSE	FALSE	FALSE	FALSE	TRUE	FALSE	FALSE	FALSE	FALSE	FALSE	FALSE	FALSE	FALSE	FALSE	FALSE	FALSE	FALSE	FALSE	TRUE	FALSE	TRUE	FALSE	FALSE	FALSE	TRUE
T16A9.5	T16A9.5	V:14213591-14215089	2071.21	2827.21	963.149	594.815	1677.16	732.577	1953.86	1001.52	0.964041	0.020931	0.30163		TRUE	FALSE	FALSE	TRUE	FALSE	TRUE	FALSE	FALSE	FALSE	FALSE	FALSE	FALSE	FALSE	FALSE	FALSE	FALSE	FALSE	FALSE	FALSE	FALSE	FALSE	FALSE	FALSE	FALSE	FALSE	FALSE	FALSE	FALSE	FALSE	FALSE	TRUE
Y17D7B.4	Y17D7B.4	V:18776199-18780216	1745.84	1524.87	1191.38	1080.73	1062.13	770.269	1487.36	971.041	0.615102	0.0210237	0.302781		FALSE	FALSE	FALSE	TRUE	TRUE	FALSE	FALSE	TRUE	FALSE	FALSE	FALSE	FALSE	FALSE	FALSE	TRUE	FALSE	TRUE	FALSE	TRUE	TRUE	FALSE	TRUE	FALSE	FALSE	TRUE	TRUE	TRUE	FALSE	TRUE	FALSE	FALSE
C11G10.1	C11G10.1	X:15157358-15158617	281.595	242.121	106.897	123.298	106.213	81.5274	210.204	103.679	1.01876	0.0210661	0.303128		FALSE	FALSE	FALSE	FALSE	FALSE	TRUE	FALSE	FALSE	FALSE	FALSE	FALSE	FALSE	FALSE	FALSE	FALSE	FALSE	FALSE	FALSE	FALSE	FALSE	FALSE	FALSE	FALSE	TRUE	FALSE	FALSE	FALSE	FALSE	FALSE	FALSE	FALSE
F47B8.10	F47B8.10	V:14343068-14345660	13.6885	5.84515	2.74298	2.0633	0.00808726	0.00301899	7.42553	0.691469	3.20572	0.0211362	0.303655		FALSE	FALSE	FALSE	FALSE	FALSE	TRUE	FALSE	FALSE	FALSE	FALSE	FALSE	FALSE	FALSE	FALSE	FALSE	FALSE	FALSE	FALSE	FALSE	FALSE	FALSE	FALSE	FALSE	FALSE	FALSE	FALSE	FALSE	FALSE	FALSE	FALSE	FALSE
Y51B9A.4	arrd-2	II:9407814-9409017	157.791	205.977	282.697	113.937	107.29	128.367	215.488	116.531	0.886287	0.0213174	0.305782		FALSE	FALSE	FALSE	FALSE	FALSE	FALSE	FALSE	TRUE	FALSE	FALSE	FALSE	FALSE	FALSE	FALSE	FALSE	FALSE	FALSE	TRUE	FALSE	FALSE	FALSE	FALSE	FALSE	FALSE	FALSE	FALSE	FALSE	FALSE	FALSE	FALSE	FALSE
W03G9.6	paf-1	I:4984760-4986739	195.862	196.262	44.8972	29.3496	94.4702	38.7396	145.674	54.1865	1.4244	0.0213233	0.305782		FALSE	FALSE	FALSE	FALSE	FALSE	TRUE	FALSE	FALSE	FALSE	FALSE	FALSE	FALSE	FALSE	FALSE	FALSE	FALSE	FALSE	FALSE	FALSE	FALSE	FALSE	FALSE	FALSE	FALSE	TRUE	FALSE	FALSE	FALSE	FALSE	FALSE	TRUE
F10D2.10	F10D2.10	V:7154510-7156224	380.938	388.556	238.388	234.078	185.098	150.809	335.961	189.995	0.821926	0.0218244	0.312395		FALSE	FALSE	FALSE	FALSE	FALSE	FALSE	FALSE	FALSE	FALSE	FALSE	FALSE	FALSE	FALSE	FALSE	FALSE	FALSE	FALSE	FALSE	FALSE	FALSE	FALSE	FALSE	FALSE	FALSE	FALSE	FALSE	FALSE	FALSE	FALSE	FALSE	FALSE
F14D7.18	F14D7.18	V:14289833-14290736	4.86924	9.80459	0	1.39e-17	1.39e-17	1.39e-17	4.89128	1.39e-17	5.32123	0.0218993	0.312515		FALSE	FALSE	FALSE	FALSE	FALSE	TRUE	FALSE	FALSE	FALSE	FALSE	FALSE	FALSE	FALSE	FALSE	FALSE	FALSE	FALSE	FALSE	FALSE	FALSE	FALSE	FALSE	FALSE	FALSE	FALSE	FALSE	FALSE	FALSE	FALSE	FALSE	TRUE
F53B6.6	cutl-7	I:8954559-8957482	11.6787	17.592	11.2326	0.0190559	6.21356	0.00807255	13.5011	2.08023	2.62042	0.021942	0.312934		FALSE	FALSE	FALSE	FALSE	FALSE	FALSE	FALSE	FALSE	FALSE	FALSE	FALSE	FALSE	TRUE	TRUE	TRUE	TRUE	TRUE	FALSE	TRUE	TRUE	TRUE	TRUE	FALSE	TRUE	TRUE	TRUE	FALSE	TRUE	TRUE	TRUE	FALSE
Y46H3D.1	Y46H3D.1	V:1642511-1643118	31.2085	15.5929	21.5777	2.13472	12.4947	2.05653	22.793	5.56199	2.00933	0.0220458	0.313449		FALSE	FALSE	TRUE	TRUE	FALSE	FALSE	FALSE	FALSE	FALSE	FALSE	FALSE	FALSE	FALSE	FALSE	FALSE	FALSE	FALSE	FALSE	FALSE	FALSE	FALSE	FALSE	FALSE	FALSE	TRUE	FALSE	TRUE	FALSE	FALSE	FALSE	TRUE
ZK1067.2	znfx-1	II:9213702-9222794	14670.9	17562.3	20061.2	10833.7	13954.1	14945.5	17431.5	13244.4	0.396308	0.0220957	0.313791		FALSE	FALSE	FALSE	FALSE	FALSE	FALSE	FALSE	FALSE	FALSE	FALSE	FALSE	FALSE	FALSE	FALSE	FALSE	FALSE	FALSE	TRUE	FALSE	TRUE	FALSE	TRUE	TRUE	FALSE	FALSE	TRUE	FALSE	TRUE	FALSE	TRUE	FALSE
T19C4.2	srg-39	V:11151339-11152430	4.85171	5.84542	11.3371	1.049	2.08269	0.00439502	7.34473	1.04536	2.67758	0.022327	0.316501		FALSE	FALSE	FALSE	FALSE	FALSE	FALSE	FALSE	FALSE	FALSE	FALSE	FALSE	FALSE	FALSE	FALSE	FALSE	FALSE	FALSE	FALSE	FALSE	FALSE	FALSE	FALSE	FALSE	FALSE	FALSE	FALSE	FALSE	FALSE	FALSE	FALSE	FALSE
K01A2.7	col-69	II:303924-305530	1.92073	15.7043	0	1.39e-17	1.39e-17	1.39e-17	5.87502	1.39e-17	5.57955	0.0223573	0.316568		FALSE	FALSE	FALSE	FALSE	FALSE	FALSE	FALSE	FALSE	FALSE	FALSE	FALSE	FALSE	FALSE	FALSE	FALSE	FALSE	FALSE	FALSE	FALSE	FALSE	FALSE	FALSE	FALSE	FALSE	FALSE	FALSE	FALSE	FALSE	FALSE	FALSE	FALSE
Y37E11B.2	Y37E11B.2	IV:3578446-3579396	141.251	143.497	173.729	80.4869	65.2499	97.7928	152.826	81.1765	0.911688	0.0223711	0.316568		FALSE	FALSE	TRUE	TRUE	TRUE	FALSE	FALSE	FALSE	FALSE	FALSE	FALSE	TRUE	TRUE	FALSE	FALSE	FALSE	FALSE	FALSE	TRUE	FALSE	FALSE	FALSE	FALSE	FALSE	TRUE	TRUE	TRUE	FALSE	FALSE	FALSE	FALSE
R07H5.9	R07H5.9	IV:11207531-11209281	112.046	132.8	60.9174	39.7539	54.6589	49.9221	101.921	48.1116	1.08095	0.0223882	0.316568		FALSE	FALSE	FALSE	FALSE	FALSE	TRUE	FALSE	FALSE	FALSE	FALSE	FALSE	TRUE	TRUE	TRUE	TRUE	FALSE	FALSE	FALSE	TRUE	TRUE	TRUE	TRUE	TRUE	TRUE	FALSE	TRUE	FALSE	TRUE	TRUE	TRUE	TRUE
F36F12.4	F36F12.3	V:2088240-2089764	53.6053	43.9287	33.739	15.7	14.756	23.4157	43.7577	17.9572	1.279	0.0224686	0.317167		FALSE	FALSE	FALSE	FALSE	FALSE	TRUE	FALSE	FALSE	FALSE	FALSE	FALSE	TRUE	TRUE	FALSE	TRUE	FALSE	FALSE	TRUE	TRUE	TRUE	TRUE	FALSE	TRUE	TRUE	FALSE	TRUE	FALSE	TRUE	TRUE	TRUE	FALSE
C45G9.4	C45G9.4	III:5062706-5063862	210.461	223.592	76.8423	73.1883	94.6108	75.4022	170.299	81.0671	1.06965	0.0225173	0.317665		FALSE	FALSE	FALSE	FALSE	FALSE	TRUE	FALSE	FALSE	TRUE	FALSE	FALSE	FALSE	FALSE	FALSE	FALSE	FALSE	TRUE	FALSE	FALSE	FALSE	FALSE	FALSE	FALSE	FALSE	FALSE	FALSE	FALSE	FALSE	FALSE	FALSE	TRUE
Y54F10BM.3	Y54F10BM.3	III:2277208-2289992	448.137	658.027	298.457	142.238	339.578	253.691	468.207	245.169	0.93297	0.0225645	0.318139		FALSE	FALSE	FALSE	FALSE	FALSE	TRUE	FALSE	FALSE	FALSE	FALSE	FALSE	FALSE	FALSE	FALSE	FALSE	FALSE	FALSE	FALSE	FALSE	FALSE	FALSE	FALSE	FALSE	FALSE	FALSE	FALSE	FALSE	FALSE	FALSE	FALSE	TRUE
F18C12.1	che-3	I:8062011-8081671	263.02	398.334	271.294	79.5372	201.852	201.71	310.883	161.033	0.94839	0.0226679	0.319213		FALSE	FALSE	FALSE	FALSE	FALSE	TRUE	FALSE	FALSE	FALSE	FALSE	FALSE	FALSE	FALSE	FALSE	FALSE	FALSE	FALSE	FALSE	FALSE	FALSE	FALSE	FALSE	FALSE	FALSE	FALSE	FALSE	FALSE	FALSE	FALSE	FALSE	FALSE
C49D10.6	nhr-75	II:3866798-3868243	1.93524	3.90927	3.76338	1.39e-17	1.39e-17	1.39e-17	3.20263	1.39e-17	4.73668	0.0227076	0.319581		FALSE	FALSE	FALSE	FALSE	FALSE	FALSE	FALSE	FALSE	FALSE	FALSE	FALSE	FALSE	FALSE	FALSE	FALSE	FALSE	FALSE	FALSE	FALSE	FALSE	FALSE	FALSE	FALSE	FALSE	FALSE	FALSE	FALSE	FALSE	FALSE	FALSE	FALSE
R57.2	R57.2	X:297248-299286	19.4393	47.864	42.2841	4.25056	17.8112	14.256	36.5291	12.1059	1.58306	0.022768	0.320047		FALSE	FALSE	FALSE	FALSE	FALSE	TRUE	FALSE	FALSE	FALSE	FALSE	FALSE	FALSE	FALSE	FALSE	FALSE	FALSE	FALSE	FALSE	FALSE	FALSE	FALSE	FALSE	FALSE	FALSE	FALSE	FALSE	FALSE	FALSE	FALSE	FALSE	FALSE
W09C3.1	W09C3.1	I:4717623-4719575	560.149	925.494	726.686	443.181	440.648	491.079	737.443	458.303	0.686065	0.0228478	0.320977		FALSE	FALSE	FALSE	FALSE	FALSE	FALSE	FALSE	TRUE	FALSE	FALSE	FALSE	FALSE	FALSE	FALSE	FALSE	FALSE	FALSE	FALSE	FALSE	FALSE	FALSE	FALSE	FALSE	FALSE	FALSE	FALSE	FALSE	FALSE	FALSE	FALSE	FALSE
C03A7.5	srx-38	V:5154057-5155516	6.85208	1.93818	1.83915	1.39e-17	1.39e-17	1.39e-17	3.54314	1.39e-17	4.87691	0.0228687	0.321078		FALSE	FALSE	FALSE	FALSE	FALSE	TRUE	FALSE	FALSE	FALSE	FALSE	FALSE	FALSE	FALSE	FALSE	FALSE	FALSE	FALSE	FALSE	FALSE	FALSE	FALSE	FALSE	FALSE	FALSE	FALSE	FALSE	FALSE	FALSE	FALSE	FALSE	FALSE
Y50C1A.2	Y50C1A.2	I:412911-418660	37.0038	53.7158	38.4625	10.4996	9.52681	27.4638	43.0607	15.8301	1.43628	0.023024	0.322872		FALSE	FALSE	FALSE	FALSE	FALSE	FALSE	FALSE	FALSE	FALSE	FALSE	FALSE	FALSE	FALSE	FALSE	FALSE	FALSE	FALSE	FALSE	FALSE	FALSE	FALSE	FALSE	FALSE	TRUE	FALSE	FALSE	FALSE	TRUE	FALSE	FALSE	TRUE
C23G10.1	C23G10.1	III:6209206-6212884	238.712	269.483	77.7699	66.9449	126.092	71.3368	195.322	88.1244	1.14706	0.0231951	0.324689		FALSE	FALSE	FALSE	FALSE	FALSE	TRUE	FALSE	FALSE	FALSE	FALSE	FALSE	FALSE	FALSE	FALSE	FALSE	FALSE	FALSE	FALSE	FALSE	FALSE	FALSE	FALSE	FALSE	FALSE	FALSE	FALSE	FALSE	FALSE	FALSE	FALSE	TRUE
C05B5.2	C05B5.2	III:9999819-10000516	990.779	1679.19	492.764	300.065	868.454	365.793	1054.24	511.437	1.04338	0.0232164	0.324794		FALSE	FALSE	FALSE	FALSE	FALSE	TRUE	FALSE	FALSE	FALSE	FALSE	FALSE	FALSE	FALSE	FALSE	FALSE	FALSE	FALSE	FALSE	FALSE	FALSE	FALSE	FALSE	FALSE	FALSE	FALSE	FALSE	FALSE	FALSE	FALSE	FALSE	FALSE
H05C05.4	H05C05.4	III:2944694-2946276	108.113	148.396	150.248	80.4578	73.6101	59.1085	135.586	71.0588	0.931167	0.0232612	0.32487		FALSE	FALSE	FALSE	FALSE	FALSE	FALSE	FALSE	FALSE	FALSE	FALSE	FALSE	TRUE	TRUE	TRUE	TRUE	FALSE	FALSE	FALSE	FALSE	FALSE	TRUE	FALSE	TRUE	TRUE	TRUE	FALSE	TRUE	TRUE	TRUE	TRUE	TRUE
C16C10.12	wht-3	III:4147381-4151598	95.4932	105.464	43.0663	26.1791	37.8501	42.7776	81.3412	35.6023	1.18906	0.023388	0.326222		FALSE	FALSE	FALSE	FALSE	FALSE	TRUE	FALSE	FALSE	FALSE	FALSE	FALSE	FALSE	FALSE	FALSE	FALSE	FALSE	FALSE	FALSE	FALSE	FALSE	FALSE	FALSE	FALSE	FALSE	FALSE	FALSE	FALSE	FALSE	FALSE	FALSE	TRUE
F58B4.1	nas-31	V:10918861-10921836	85.7251	124.024	58.1144	41.8113	48.3442	34.6549	89.2878	41.6035	1.09953	0.0234301	0.326617		FALSE	FALSE	FALSE	FALSE	FALSE	TRUE	FALSE	FALSE	FALSE	FALSE	FALSE	FALSE	FALSE	FALSE	FALSE	FALSE	FALSE	FALSE	FALSE	FALSE	FALSE	FALSE	FALSE	FALSE	FALSE	FALSE	FALSE	FALSE	FALSE	FALSE	FALSE
F35G2.5	F35G2.5	IV:12219684-12222821	3.88489	0	11.4063	1.39e-17	1.39e-17	1.39e-17	5.09707	1.39e-17	5.37707	0.0234619	0.326865		FALSE	FALSE	FALSE	FALSE	FALSE	TRUE	FALSE	FALSE	TRUE	FALSE	FALSE	FALSE	FALSE	FALSE	FALSE	FALSE	FALSE	FALSE	FALSE	FALSE	FALSE	FALSE	FALSE	FALSE	FALSE	FALSE	FALSE	FALSE	FALSE	FALSE	FALSE
C09F9.1	C09F9.1	II:14698715-14699331	238.693	328.07	98.4332	24.1626	127.14	113.068	221.732	88.1236	1.32983	0.0236637	0.329286		FALSE	FALSE	FALSE	FALSE	FALSE	TRUE	FALSE	FALSE	FALSE	FALSE	FALSE	FALSE	FALSE	FALSE	FALSE	FALSE	FALSE	FALSE	FALSE	FALSE	FALSE	FALSE	FALSE	FALSE	FALSE	FALSE	TRUE	FALSE	FALSE	FALSE	TRUE
ZK328.7	ift-139	III:6032696-6039475	63.332	64.4397	47.8307	8.44654	16.8705	40.6941	58.5341	22.0037	1.40618	0.0237865	0.330799		FALSE	TRUE	FALSE	FALSE	FALSE	TRUE	FALSE	FALSE	FALSE	FALSE	FALSE	FALSE	FALSE	FALSE	FALSE	FALSE	FALSE	FALSE	FALSE	FALSE	FALSE	FALSE	FALSE	TRUE	FALSE	FALSE	FALSE	FALSE	FALSE	FALSE	FALSE
T07C4.9	nex-2	III:10325636-10330422	2970.42	3065.36	2457.95	2023.54	2230.49	1839.03	2831.25	2031.02	0.47921	0.0239601	0.33225		FALSE	FALSE	FALSE	FALSE	FALSE	TRUE	FALSE	FALSE	FALSE	FALSE	FALSE	FALSE	FALSE	FALSE	FALSE	FALSE	FALSE	FALSE	FALSE	FALSE	FALSE	FALSE	FALSE	FALSE	FALSE	FALSE	FALSE	FALSE	FALSE	FALSE	FALSE
H02I12.6	his-66	IV:11400415-11400786	45943.6	46857	50709.1	38160.7	36992.2	40852.7	47836.5	38668.5	0.306952	0.0239616	0.33225		FALSE	FALSE	FALSE	FALSE	FALSE	FALSE	FALSE	TRUE	FALSE	FALSE	FALSE	FALSE	FALSE	FALSE	FALSE	FALSE	FALSE	FALSE	FALSE	FALSE	FALSE	TRUE	TRUE	FALSE	FALSE	FALSE	FALSE	FALSE	FALSE	FALSE	FALSE
C09H5.9	str-130	V:8089319-8090695	0	5.86411	8.52928	1.39e-17	1.39e-17	1.39e-17	4.7978	1.39e-17	5.29424	0.0239947	0.332512		FALSE	FALSE	FALSE	FALSE	FALSE	FALSE	FALSE	FALSE	FALSE	FALSE	FALSE	FALSE	FALSE	FALSE	FALSE	FALSE	FALSE	FALSE	FALSE	FALSE	FALSE	FALSE	FALSE	FALSE	FALSE	FALSE	FALSE	FALSE	FALSE	FALSE	FALSE
T24A6.8	nhr-221	V:3533003-3535235	13.7162	0	2.76446	1.39e-17	1.39e-17	1.39e-17	5.49354	1.39e-17	5.48836	0.0240692	0.333348		FALSE	FALSE	FALSE	FALSE	FALSE	FALSE	FALSE	FALSE	FALSE	FALSE	FALSE	TRUE	TRUE	FALSE	FALSE	FALSE	FALSE	TRUE	FALSE	FALSE	TRUE	FALSE	FALSE	TRUE	FALSE	FALSE	FALSE	FALSE	FALSE	FALSE	FALSE
C41G7.7	C41G7.7	I:9533580-9536271	1.93522	4.89507	2.80239	1.39e-17	1.39e-17	1.39e-17	3.21089	1.39e-17	4.74039	0.0241184	0.333351		FALSE	FALSE	FALSE	FALSE	FALSE	FALSE	FALSE	FALSE	FALSE	FALSE	FALSE	FALSE	FALSE	FALSE	FALSE	FALSE	FALSE	FALSE	FALSE	FALSE	FALSE	FALSE	FALSE	FALSE	FALSE	TRUE	FALSE	FALSE	FALSE	FALSE	FALSE
C18A11.5	xol-1	X:8041327-8044409	123.713	128.854	156.833	76.2961	69.4243	74.3763	136.467	73.3656	0.894396	0.0241216	0.333351		FALSE	FALSE	FALSE	FALSE	FALSE	FALSE	FALSE	FALSE	FALSE	FALSE	FALSE	FALSE	TRUE	TRUE	FALSE	FALSE	TRUE	TRUE	TRUE	TRUE	TRUE	TRUE	TRUE	TRUE	FALSE	TRUE	TRUE	TRUE	TRUE	TRUE	FALSE
K07A12.2	egg-6	I:8676663-8681334	21471	26852.1	28660.4	16721.3	20011.5	22634.7	25661.2	19789.2	0.374872	0.0242308	0.334403		FALSE	FALSE	TRUE	FALSE	FALSE	FALSE	FALSE	FALSE	FALSE	FALSE	FALSE	FALSE	FALSE	FALSE	FALSE	FALSE	FALSE	TRUE	FALSE	TRUE	FALSE	TRUE	TRUE	FALSE	FALSE	TRUE	FALSE	TRUE	FALSE	TRUE	FALSE
C29E6.4	cutl-27	IV:11878549-11883407	4.88611	2.92415	1.84452	1.39e-17	1.39e-17	1.39e-17	3.21826	1.39e-17	4.74354	0.0242533	0.334433		FALSE	FALSE	TRUE	FALSE	FALSE	TRUE	FALSE	FALSE	FALSE	FALSE	FALSE	FALSE	FALSE	FALSE	FALSE	FALSE	FALSE	TRUE	FALSE	FALSE	FALSE	FALSE	FALSE	TRUE	FALSE	FALSE	FALSE	FALSE	FALSE	FALSE	FALSE
F44D12.5	msd-2	IV:10029056-10029502	6001.28	5747.08	2121.72	1543.86	4168.47	1741.24	4623.36	2484.53	0.895935	0.0243054	0.334841		TRUE	FALSE	FALSE	TRUE	FALSE	TRUE	FALSE	FALSE	TRUE	FALSE	FALSE	FALSE	FALSE	FALSE	FALSE	FALSE	FALSE	FALSE	FALSE	FALSE	FALSE	FALSE	FALSE	FALSE	FALSE	FALSE	FALSE	FALSE	FALSE	FALSE	FALSE
C04F12.7	C04F12.7	I:9695708-9696762	5922.34	7202.66	2486.95	1617.04	4673.27	2201.75	5203.98	2830.68	0.878432	0.0243523	0.335094		TRUE	FALSE	FALSE	FALSE	FALSE	TRUE	FALSE	FALSE	FALSE	FALSE	FALSE	FALSE	FALSE	FALSE	FALSE	FALSE	FALSE	FALSE	FALSE	FALSE	FALSE	FALSE	FALSE	FALSE	FALSE	FALSE	FALSE	FALSE	FALSE	FALSE	TRUE
K09D9.11	K09D9.11	V:3997124-4001465	74.044	80.0625	59.0997	10.5458	33.6247	42.7572	71.0687	28.9759	1.29045	0.0245368	0.33704		FALSE	FALSE	FALSE	FALSE	FALSE	TRUE	FALSE	FALSE	FALSE	FALSE	FALSE	FALSE	FALSE	FALSE	FALSE	FALSE	FALSE	FALSE	FALSE	TRUE	FALSE	FALSE	FALSE	TRUE	TRUE	FALSE	TRUE	FALSE	FALSE	FALSE	TRUE
Y50D4A.6	Y50D4A.6	V:1197816-1199042	78.9083	80.0485	81.6828	40.7613	45.1937	32.6176	80.2132	39.5242	1.01914	0.0245561	0.337108		FALSE	FALSE	FALSE	FALSE	FALSE	TRUE	FALSE	FALSE	FALSE	FALSE	FALSE	TRUE	TRUE	TRUE	TRUE	FALSE	FALSE	TRUE	FALSE	TRUE	TRUE	FALSE	FALSE	FALSE	FALSE	FALSE	FALSE	TRUE	TRUE	FALSE	TRUE
F33H2.3	F33H2.3	I:15034517-15035467	4902.31	4564.83	5023.97	4013.59	3388.38	3506.88	4830.37	3636.28	0.409667	0.0246216	0.337809		FALSE	FALSE	FALSE	FALSE	FALSE	FALSE	FALSE	TRUE	FALSE	FALSE	FALSE	FALSE	TRUE	FALSE	FALSE	FALSE	FALSE	TRUE	FALSE	TRUE	FALSE	FALSE	TRUE	TRUE	FALSE	FALSE	FALSE	FALSE	FALSE	TRUE	FALSE
ZK520.3	dyf-2	III:13674881-13686445	75.9611	137.692	82.5714	27.245	69.2799	35.6756	98.7416	44.0668	1.16173	0.0246629	0.338178		FALSE	FALSE	TRUE	FALSE	FALSE	FALSE	FALSE	FALSE	FALSE	FALSE	FALSE	TRUE	FALSE	FALSE	TRUE	FALSE	TRUE	FALSE	FALSE	FALSE	TRUE	FALSE	TRUE	TRUE	FALSE	FALSE	FALSE	TRUE	TRUE	TRUE	FALSE
T26A5.1	wht-6	III:6471770-6475251	871.947	1008.48	452.419	369	611.948	342.355	777.615	441.101	0.817768	0.0246793	0.338205		FALSE	FALSE	FALSE	TRUE	FALSE	TRUE	FALSE	FALSE	FALSE	FALSE	FALSE	FALSE	FALSE	TRUE	TRUE	FALSE	FALSE	FALSE	FALSE	FALSE	FALSE	FALSE	FALSE	TRUE	TRUE	FALSE	TRUE	FALSE	FALSE	FALSE	TRUE
B0432.12	clec-117	II:296275-297017	86.6834	186.552	43.0393	27.2242	69.2118	14.3043	105.425	36.9134	1.51037	0.0247167	0.338521		FALSE	FALSE	FALSE	FALSE	FALSE	TRUE	FALSE	FALSE	FALSE	FALSE	FALSE	FALSE	FALSE	FALSE	FALSE	FALSE	FALSE	FALSE	FALSE	FALSE	FALSE	FALSE	FALSE	FALSE	FALSE	FALSE	FALSE	FALSE	FALSE	FALSE	TRUE
F22B5.5	F22B5.5	II:8453256-8454613	670.286	717.554	361.357	156.879	505.635	216.021	583.066	292.845	0.993199	0.0248306	0.339882		TRUE	FALSE	FALSE	FALSE	FALSE	TRUE	FALSE	FALSE	FALSE	FALSE	FALSE	TRUE	FALSE	TRUE	FALSE	FALSE	FALSE	FALSE	FALSE	FALSE	TRUE	TRUE	FALSE	TRUE	FALSE	TRUE	TRUE	TRUE	FALSE	TRUE	TRUE
F46F5.4	F46F5.4	II:805030-806437	33.2598	4.84465	0	0.00710226	0.00807549	2.02668	12.7015	0.680618	3.97918	0.0249157	0.34065		FALSE	FALSE	FALSE	FALSE	FALSE	TRUE	FALSE	FALSE	FALSE	FALSE	FALSE	FALSE	FALSE	FALSE	FALSE	FALSE	FALSE	FALSE	FALSE	FALSE	FALSE	FALSE	FALSE	TRUE	FALSE	FALSE	FALSE	FALSE	FALSE	FALSE	TRUE
F47B8.2	F47B8.2	V:14315860-14316624	150.018	197.219	148.309	42.9416	132.339	62.1689	165.182	79.1497	1.06023	0.0257282	0.35034		FALSE	FALSE	FALSE	FALSE	FALSE	TRUE	FALSE	FALSE	FALSE	FALSE	FALSE	FALSE	FALSE	FALSE	FALSE	FALSE	FALSE	FALSE	FALSE	FALSE	FALSE	FALSE	FALSE	FALSE	FALSE	FALSE	FALSE	FALSE	FALSE	FALSE	FALSE
K01A6.8	K01A6.8	IV:11737031-11737369	7.7944	14.6969	0	0.0036675	1.03912	0.00155758	7.49709	0.348116	4.00654	0.0258577	0.351686		FALSE	FALSE	FALSE	FALSE	FALSE	FALSE	FALSE	FALSE	FALSE	FALSE	FALSE	FALSE	FALSE	FALSE	FALSE	FALSE	FALSE	FALSE	FALSE	FALSE	FALSE	FALSE	FALSE	FALSE	FALSE	FALSE	FALSE	FALSE	FALSE	FALSE	FALSE
F52F10.2	F52F10.2	V:1548143-1550701	7.76426	12.6867	18.8541	0.0240508	4.18151	4.06711	13.1017	2.75756	2.19422	0.025905	0.352124		FALSE	FALSE	FALSE	FALSE	FALSE	FALSE	FALSE	FALSE	FALSE	FALSE	FALSE	FALSE	FALSE	FALSE	FALSE	FALSE	FALSE	FALSE	FALSE	FALSE	FALSE	FALSE	FALSE	FALSE	FALSE	FALSE	FALSE	FALSE	FALSE	FALSE	FALSE
C29F5.4	mps-1	II:6292652-6294151	13.6311	15.6219	15.0202	4.18432	5.24256	3.06486	14.7577	4.16391	1.79674	0.0259884	0.352443		FALSE	FALSE	FALSE	TRUE	FALSE	TRUE	FALSE	FALSE	FALSE	FALSE	FALSE	FALSE	FALSE	FALSE	FALSE	FALSE	FALSE	FALSE	FALSE	FALSE	FALSE	FALSE	FALSE	FALSE	FALSE	FALSE	FALSE	FALSE	FALSE	FALSE	FALSE
F44D12.3	msd-1	IV:10022261-10022705	4500.97	4175.35	1463.56	1219.84	2916.01	1374.45	3379.96	1836.77	0.879789	0.0260505	0.353081		TRUE	FALSE	FALSE	TRUE	FALSE	TRUE	FALSE	FALSE	FALSE	FALSE	FALSE	FALSE	FALSE	FALSE	FALSE	FALSE	FALSE	FALSE	FALSE	FALSE	FALSE	FALSE	FALSE	FALSE	FALSE	FALSE	FALSE	FALSE	FALSE	FALSE	TRUE
ZK697.6	gst-21	V:1730759-1732000	104.221	116.162	152.162	43.9597	68.3418	77.4147	124.181	63.2387	0.972213	0.0262022	0.354319		FALSE	FALSE	FALSE	FALSE	FALSE	TRUE	FALSE	FALSE	FALSE	FALSE	FALSE	FALSE	FALSE	FALSE	FALSE	FALSE	FALSE	FALSE	FALSE	FALSE	FALSE	FALSE	FALSE	FALSE	FALSE	FALSE	FALSE	FALSE	FALSE	FALSE	FALSE
C46E10.1	C46E10.1	II:3724260-3725849	319.55	477.444	124.713	83.6998	228.039	107.001	307.235	139.58	1.13748	0.0262914	0.35532		FALSE	FALSE	FALSE	TRUE	FALSE	TRUE	FALSE	FALSE	FALSE	FALSE	FALSE	FALSE	FALSE	FALSE	FALSE	FALSE	FALSE	FALSE	FALSE	FALSE	FALSE	FALSE	FALSE	FALSE	FALSE	FALSE	FALSE	FALSE	FALSE	FALSE	TRUE
Y39G10AR.6	ugt-31	I:2333326-2338688	280.573	275.29	303.272	177.681	147.266	187.46	286.378	170.803	0.745161	0.0263201	0.355503		FALSE	FALSE	FALSE	FALSE	FALSE	FALSE	FALSE	FALSE	FALSE	FALSE	FALSE	TRUE	TRUE	FALSE	FALSE	FALSE	FALSE	FALSE	FALSE	FALSE	FALSE	FALSE	FALSE	TRUE	FALSE	FALSE	TRUE	TRUE	TRUE	FALSE	FALSE
ZK863.9	clec-224	V:12177043-12179438	12.6243	31.2656	27.2559	2.14437	8.3944	10.1709	23.7153	6.90321	1.76176	0.0263949	0.356104		FALSE	FALSE	FALSE	FALSE	FALSE	TRUE	FALSE	FALSE	FALSE	FALSE	FALSE	FALSE	FALSE	FALSE	FALSE	FALSE	FALSE	FALSE	FALSE	FALSE	FALSE	FALSE	FALSE	FALSE	FALSE	FALSE	FALSE	FALSE	FALSE	FALSE	FALSE
F49E12.5	sra-13	II:8407685-8409237	2.90541	11.7763	0	1.39e-17	1.39e-17	1.39e-17	4.89392	1.39e-17	5.32178	0.0265214	0.357605		FALSE	FALSE	FALSE	FALSE	FALSE	FALSE	FALSE	FALSE	FALSE	FALSE	FALSE	FALSE	FALSE	FALSE	FALSE	FALSE	FALSE	FALSE	FALSE	FALSE	FALSE	FALSE	FALSE	FALSE	FALSE	FALSE	FALSE	FALSE	FALSE	FALSE	FALSE
F32B4.1	F32B4.1	I:11510066-11512769	15.6545	2.9009	3.69276	0.00710226	0.00807549	2.02668	7.41605	0.680618	3.21488	0.026562	0.357947		FALSE	FALSE	FALSE	FALSE	FALSE	FALSE	FALSE	FALSE	FALSE	FALSE	FALSE	FALSE	FALSE	FALSE	FALSE	FALSE	FALSE	FALSE	FALSE	FALSE	FALSE	FALSE	FALSE	FALSE	FALSE	FALSE	FALSE	FALSE	FALSE	FALSE	FALSE
H23L24.5	parg-2	IV:8712413-8715027	27.2652	29.2805	35.7113	6.31829	6.36299	19.3163	30.7523	10.6659	1.51639	0.026696	0.359242		FALSE	FALSE	FALSE	FALSE	FALSE	FALSE	FALSE	FALSE	FALSE	FALSE	FALSE	FALSE	FALSE	FALSE	FALSE	FALSE	FALSE	FALSE	FALSE	FALSE	FALSE	FALSE	FALSE	FALSE	FALSE	FALSE	FALSE	FALSE	FALSE	FALSE	FALSE
ZK1055.1	hcp-1	V:6594194-6599206	16525.8	22190.6	25361.2	12345.1	16883.9	18477.8	21359.2	15902.3	0.425624	0.0266961	0.359242		FALSE	FALSE	FALSE	FALSE	FALSE	FALSE	FALSE	FALSE	FALSE	FALSE	FALSE	FALSE	FALSE	FALSE	FALSE	FALSE	FALSE	TRUE	FALSE	TRUE	FALSE	TRUE	TRUE	FALSE	FALSE	TRUE	FALSE	TRUE	FALSE	TRUE	TRUE
T02E1.7	T02E1.7	I:8208711-8210671	178.277	296.847	78.7145	35.6328	140.686	43.8432	184.613	73.3875	1.32916	0.0267234	0.359242		FALSE	FALSE	FALSE	TRUE	FALSE	TRUE	FALSE	FALSE	TRUE	FALSE	FALSE	FALSE	FALSE	FALSE	FALSE	FALSE	FALSE	FALSE	FALSE	FALSE	FALSE	FALSE	FALSE	FALSE	FALSE	FALSE	FALSE	FALSE	FALSE	FALSE	TRUE
Y48B6A.5	Y48B6A.5	II:14172837-14175174	144.208	140.594	76.8864	26.2234	78.7747	60.106	120.563	55.0347	1.12947	0.0267347	0.359242		FALSE	FALSE	FALSE	TRUE	FALSE	TRUE	FALSE	FALSE	TRUE	FALSE	FALSE	FALSE	FALSE	FALSE	FALSE	FALSE	FALSE	FALSE	FALSE	FALSE	FALSE	FALSE	FALSE	FALSE	TRUE	FALSE	TRUE	FALSE	FALSE	FALSE	TRUE
C16C10.9	C16C10.9	III:4155388-4157394	10.6894	19.5393	17.8557	6.22561	4.19705	0.0121215	16.0282	3.47826	2.16386	0.026889	0.360566		FALSE	FALSE	FALSE	FALSE	FALSE	FALSE	FALSE	FALSE	FALSE	FALSE	FALSE	FALSE	FALSE	FALSE	FALSE	FALSE	FALSE	FALSE	FALSE	FALSE	FALSE	FALSE	FALSE	FALSE	FALSE	FALSE	FALSE	FALSE	FALSE	FALSE	FALSE
F53B6.4	F53B6.4	I:8947334-8948711	5213.13	4839.19	1871.04	1366.18	3556.45	1698.44	3974.45	2207.02	0.848615	0.0269118	0.36059		FALSE	FALSE	FALSE	TRUE	FALSE	TRUE	FALSE	FALSE	FALSE	FALSE	TRUE	FALSE	FALSE	FALSE	FALSE	FALSE	FALSE	FALSE	FALSE	FALSE	FALSE	FALSE	FALSE	FALSE	TRUE	FALSE	TRUE	FALSE	FALSE	FALSE	TRUE
M04F3.3	kin-35	I:4763241-4765205	2043.94	1932.93	1645.82	1471.63	1254.61	1200.21	1874.23	1308.82	0.517988	0.0270427	0.361931		FALSE	FALSE	FALSE	TRUE	FALSE	FALSE	FALSE	FALSE	FALSE	FALSE	FALSE	FALSE	FALSE	FALSE	FALSE	FALSE	FALSE	FALSE	FALSE	FALSE	FALSE	FALSE	FALSE	FALSE	FALSE	FALSE	TRUE	FALSE	FALSE	FALSE	TRUE
R03H10.2	R03H10.2	II:4155772-4167367	23.3397	30.2388	65.8938	12.558	6.38386	22.3792	39.8241	13.7737	1.5228	0.0270984	0.362471		FALSE	FALSE	FALSE	FALSE	FALSE	FALSE	FALSE	FALSE	FALSE	FALSE	FALSE	FALSE	FALSE	FALSE	FALSE	FALSE	FALSE	FALSE	FALSE	FALSE	FALSE	FALSE	FALSE	FALSE	FALSE	FALSE	FALSE	FALSE	FALSE	FALSE	FALSE
Y37A1B.15	gei-18	IV:13981087-13982523	35.0772	33.191	30.0194	8.40365	18.8553	10.1993	32.7625	12.4861	1.38324	0.0271335	0.36265		FALSE	FALSE	TRUE	FALSE	FALSE	TRUE	FALSE	FALSE	FALSE	FALSE	FALSE	FALSE	FALSE	FALSE	FALSE	FALSE	FALSE	FALSE	FALSE	FALSE	FALSE	FALSE	FALSE	FALSE	FALSE	FALSE	FALSE	FALSE	FALSE	FALSE	FALSE
C03C11.2	fog-3	I:10016778-10018115	113.019	135.73	61.8561	15.7802	68.225	44.8274	103.535	42.9442	1.26691	0.0271582	0.36265		FALSE	FALSE	FALSE	FALSE	FALSE	TRUE	FALSE	TRUE	FALSE	FALSE	FALSE	FALSE	FALSE	FALSE	FALSE	FALSE	FALSE	FALSE	FALSE	FALSE	FALSE	FALSE	FALSE	FALSE	FALSE	FALSE	FALSE	FALSE	FALSE	FALSE	FALSE
Y38F1A.7	Y38F1A.7	II:12996921-12997804	21.3919	51.7799	36.6114	10.4663	20.9119	3.0869	36.5944	11.4884	1.66018	0.0272115	0.363155		FALSE	FALSE	FALSE	FALSE	FALSE	TRUE	FALSE	FALSE	FALSE	FALSE	FALSE	FALSE	FALSE	FALSE	FALSE	FALSE	FALSE	FALSE	FALSE	FALSE	FALSE	FALSE	FALSE	FALSE	FALSE	FALSE	FALSE	FALSE	FALSE	FALSE	TRUE
Y65B4BL.7	Y65B4BL.7	I:508850-510837	221.134	319.26	200.861	88.9149	174.499	140.599	247.085	134.671	0.87493	0.0272323	0.363227		FALSE	TRUE	FALSE	FALSE	FALSE	FALSE	FALSE	FALSE	FALSE	FALSE	FALSE	FALSE	TRUE	TRUE	TRUE	FALSE	TRUE	FALSE	TRUE	FALSE	TRUE	FALSE	FALSE	FALSE	TRUE	FALSE	TRUE	TRUE	TRUE	FALSE	TRUE
R09E10.8	R09E10.8	IV:10310116-10310413	9.79304	0	3.73496	1.39e-17	1.39e-17	1.39e-17	4.50933	1.39e-17	5.21012	0.0272671	0.363484		FALSE	FALSE	FALSE	FALSE	FALSE	FALSE	FALSE	FALSE	FALSE	FALSE	FALSE	FALSE	FALSE	FALSE	FALSE	FALSE	FALSE	FALSE	FALSE	FALSE	FALSE	FALSE	FALSE	FALSE	FALSE	FALSE	FALSE	FALSE	FALSE	FALSE	FALSE
Y66A7A.9	Y66A7A.9	III:11611272-11612471	38.9801	55.705	9.24405	10.4625	12.605	10.194	34.6431	11.0872	1.63301	0.0273949	0.364382		FALSE	FALSE	FALSE	FALSE	FALSE	TRUE	FALSE	FALSE	FALSE	FALSE	FALSE	FALSE	FALSE	FALSE	FALSE	FALSE	FALSE	FALSE	FALSE	FALSE	FALSE	FALSE	FALSE	FALSE	FALSE	FALSE	FALSE	FALSE	FALSE	FALSE	FALSE
Y43C5A.1	nspd-7	IV:10268662-10269228	2017.66	1761.13	913.41	649.141	1395.36	646.995	1564.07	897.166	0.801772	0.0273966	0.364382		FALSE	FALSE	FALSE	FALSE	FALSE	TRUE	FALSE	FALSE	FALSE	FALSE	FALSE	FALSE	FALSE	FALSE	FALSE	FALSE	FALSE	FALSE	FALSE	FALSE	FALSE	FALSE	FALSE	FALSE	FALSE	FALSE	FALSE	FALSE	FALSE	FALSE	TRUE
C54D10.10	C54D10.10	V:12448681-12450004	70.1093	132.805	93.8687	15.7783	68.2133	40.757	98.9276	41.5829	1.24768	0.0274859	0.365201		FALSE	FALSE	FALSE	FALSE	FALSE	TRUE	FALSE	FALSE	FALSE	FALSE	FALSE	FALSE	FALSE	FALSE	FALSE	FALSE	FALSE	FALSE	FALSE	FALSE	FALSE	FALSE	FALSE	TRUE	FALSE	FALSE	FALSE	FALSE	FALSE	FALSE	FALSE
T28C12.3	fbxa-202	V:6327246-6328827	246.488	323.181	113.466	36.6946	180.649	69.3059	227.712	95.5498	1.25159	0.0276876	0.367005		FALSE	FALSE	FALSE	FALSE	FALSE	TRUE	FALSE	FALSE	FALSE	FALSE	FALSE	FALSE	FALSE	TRUE	FALSE	FALSE	FALSE	FALSE	FALSE	FALSE	FALSE	FALSE	FALSE	FALSE	TRUE	FALSE	TRUE	FALSE	FALSE	FALSE	TRUE
Y116A8C.4	nep-23	IV:16920383-16924117	113.032	130.857	40.2271	37.6481	32.6479	53.976	94.7054	41.424	1.1904	0.0277851	0.368039		FALSE	FALSE	FALSE	FALSE	FALSE	TRUE	FALSE	FALSE	FALSE	FALSE	FALSE	FALSE	FALSE	FALSE	FALSE	FALSE	FALSE	FALSE	FALSE	FALSE	FALSE	FALSE	FALSE	FALSE	FALSE	FALSE	FALSE	FALSE	FALSE	FALSE	TRUE
R02F2.1	R02F2.1	III:5501861-5506397	15865.3	17028.3	14755.5	10868.2	13834.2	12957.7	15883	12553.3	0.339407	0.0278217	0.36816		FALSE	FALSE	FALSE	FALSE	FALSE	FALSE	FALSE	FALSE	FALSE	FALSE	FALSE	FALSE	FALSE	FALSE	FALSE	TRUE	FALSE	FALSE	FALSE	TRUE	FALSE	FALSE	TRUE	FALSE	FALSE	TRUE	FALSE	FALSE	FALSE	TRUE	FALSE
F17A9.3	atf-8	V:6105675-6107531	58.49	51.7572	20.5329	26.0335	11.6106	9.19279	43.5933	15.6123	1.47399	0.0278697	0.368587		FALSE	FALSE	FALSE	FALSE	FALSE	TRUE	FALSE	FALSE	TRUE	FALSE	FALSE	FALSE	FALSE	FALSE	FALSE	FALSE	FALSE	TRUE	FALSE	FALSE	FALSE	FALSE	FALSE	TRUE	FALSE	FALSE	FALSE	FALSE	FALSE	FALSE	FALSE
ZK1225.5	ZK1225.5	I:13216605-13218867	260.129	361.268	89.9707	53.3871	184.812	32.6508	237.123	90.2833	1.39155	0.0279566	0.369319		FALSE	FALSE	FALSE	FALSE	FALSE	TRUE	FALSE	FALSE	FALSE	FALSE	FALSE	FALSE	FALSE	FALSE	FALSE	FALSE	FALSE	TRUE	FALSE	FALSE	FALSE	FALSE	FALSE	FALSE	TRUE	FALSE	FALSE	FALSE	FALSE	FALSE	FALSE
W02B8.5	hot-3	II:13930525-13931997	13.7216	0	1.81742	1.39e-17	1.39e-17	1.39e-17	5.17969	1.39e-17	5.40525	0.0280117	0.36984		FALSE	FALSE	FALSE	FALSE	FALSE	TRUE	FALSE	FALSE	FALSE	FALSE	FALSE	TRUE	TRUE	FALSE	FALSE	FALSE	FALSE	FALSE	FALSE	FALSE	FALSE	FALSE	FALSE	FALSE	FALSE	FALSE	FALSE	FALSE	FALSE	FALSE	FALSE
F37A8.5	F37A8.5	III:3956624-3957475	186.083	200.142	138.891	107.637	103.048	79.4867	175.039	96.7239	0.854972	0.0280694	0.370393		FALSE	FALSE	FALSE	FALSE	FALSE	TRUE	FALSE	FALSE	FALSE	FALSE	FALSE	TRUE	FALSE	FALSE	FALSE	FALSE	FALSE	TRUE	FALSE	FALSE	FALSE	FALSE	FALSE	TRUE	FALSE	FALSE	FALSE	FALSE	FALSE	FALSE	FALSE
ZK418.2	ZK418.2	III:7091305-7093415	215.318	272.417	87.1698	61.7313	136.581	69.3017	191.635	89.2047	1.10203	0.0281048	0.370651		FALSE	FALSE	FALSE	FALSE	FALSE	TRUE	FALSE	FALSE	FALSE	FALSE	TRUE	FALSE	FALSE	FALSE	FALSE	FALSE	FALSE	FALSE	FALSE	FALSE	FALSE	FALSE	FALSE	FALSE	TRUE	FALSE	TRUE	FALSE	FALSE	FALSE	TRUE
Y45F3A.5	Y45F3A.5	III:10585848-10586343	5.85904	6.85555	0	1.39e-17	1.39e-17	1.39e-17	4.2382	1.39e-17	5.1196	0.0281477	0.370667		FALSE	FALSE	FALSE	FALSE	FALSE	FALSE	FALSE	FALSE	FALSE	FALSE	FALSE	FALSE	FALSE	FALSE	FALSE	FALSE	FALSE	FALSE	FALSE	FALSE	FALSE	FALSE	FALSE	FALSE	FALSE	FALSE	FALSE	FALSE	FALSE	FALSE	FALSE
F34D6.4	set-11	II:2690472-2694311	0	6.85579	5.66189	1.39e-17	1.39e-17	1.39e-17	4.17256	1.39e-17	5.09995	0.0281533	0.370667		FALSE	FALSE	FALSE	FALSE	FALSE	FALSE	FALSE	FALSE	FALSE	FALSE	FALSE	FALSE	FALSE	FALSE	FALSE	FALSE	FALSE	FALSE	FALSE	FALSE	FALSE	FALSE	FALSE	FALSE	FALSE	FALSE	FALSE	FALSE	FALSE	FALSE	FALSE
C54E10.11	C54E10.11	V:18801433-18802177	5.85585	0	7.57694	1.39e-17	1.39e-17	1.39e-17	4.4776	1.39e-17	5.19771	0.0281972	0.370829		FALSE	FALSE	FALSE	FALSE	FALSE	FALSE	FALSE	FALSE	FALSE	FALSE	FALSE	FALSE	FALSE	FALSE	FALSE	FALSE	FALSE	FALSE	FALSE	FALSE	FALSE	FALSE	FALSE	FALSE	FALSE	FALSE	FALSE	FALSE	FALSE	FALSE	FALSE
F12A10.9	F12A10.9	II:5498710-5499150	5.8713	1.94027	1.84452	1.39e-17	1.39e-17	1.39e-17	3.2187	1.39e-17	4.7435	0.0283405	0.371846		FALSE	FALSE	FALSE	FALSE	FALSE	FALSE	FALSE	FALSE	FALSE	FALSE	FALSE	FALSE	FALSE	FALSE	FALSE	FALSE	FALSE	FALSE	FALSE	FALSE	FALSE	FALSE	FALSE	FALSE	FALSE	FALSE	FALSE	FALSE	FALSE	FALSE	FALSE
F56H11.3	elo-7	IV:9529987-9531227	125.701	135.731	46.804	29.3272	70.3231	31.6063	102.745	43.7522	1.22918	0.028554	0.374054		FALSE	FALSE	FALSE	TRUE	FALSE	TRUE	FALSE	FALSE	FALSE	FALSE	TRUE	FALSE	FALSE	FALSE	FALSE	FALSE	FALSE	FALSE	FALSE	FALSE	FALSE	FALSE	FALSE	FALSE	TRUE	FALSE	FALSE	FALSE	FALSE	FALSE	TRUE
M03A1.7	dao-2	II:4562853-4563546	54.4888	125.913	270.652	30.4028	75.6662	77.4111	150.351	61.1601	1.29577	0.0286677	0.375335		FALSE	FALSE	FALSE	FALSE	FALSE	FALSE	FALSE	FALSE	FALSE	FALSE	FALSE	FALSE	FALSE	FALSE	FALSE	FALSE	FALSE	FALSE	FALSE	FALSE	FALSE	FALSE	FALSE	FALSE	FALSE	FALSE	FALSE	FALSE	FALSE	FALSE	FALSE
ZK1251.6	msp-76	IV:9688982-9689436	5199.48	5416.15	2007.18	1286.75	3811.98	1858.4	4207.6	2319.04	0.859428	0.0287085	0.37545		TRUE	FALSE	FALSE	TRUE	FALSE	TRUE	FALSE	FALSE	TRUE	FALSE	TRUE	FALSE	FALSE	FALSE	TRUE	FALSE	FALSE	FALSE	FALSE	FALSE	FALSE	FALSE	FALSE	FALSE	TRUE	FALSE	FALSE	FALSE	FALSE	FALSE	TRUE
F40E3.5	F40E3.5	I:2645266-2657241	128.612	161.126	50.5564	40.8065	52.5828	62.1348	113.431	51.8414	1.12764	0.0287698	0.375929		FALSE	FALSE	FALSE	FALSE	FALSE	TRUE	FALSE	FALSE	FALSE	TRUE	FALSE	FALSE	FALSE	FALSE	FALSE	FALSE	FALSE	FALSE	FALSE	FALSE	FALSE	FALSE	FALSE	FALSE	TRUE	FALSE	TRUE	FALSE	FALSE	FALSE	TRUE
C44C8.7	fbxc-12	IV:905263-906048	10.6894	19.5393	17.8557	0.0286447	8.31341	2.04801	16.0282	3.46335	2.16568	0.0288968	0.376863		FALSE	FALSE	FALSE	FALSE	FALSE	TRUE	FALSE	FALSE	FALSE	FALSE	FALSE	FALSE	FALSE	FALSE	FALSE	FALSE	FALSE	FALSE	FALSE	FALSE	FALSE	FALSE	FALSE	FALSE	FALSE	FALSE	FALSE	FALSE	FALSE	FALSE	FALSE
C50E10.11	sre-50	II:12303525-12305132	7.82788	4.88503	0	1.39e-17	1.39e-17	1.39e-17	4.23764	1.39e-17	5.11927	0.0290413	0.377815		FALSE	FALSE	FALSE	FALSE	FALSE	FALSE	FALSE	FALSE	FALSE	FALSE	FALSE	FALSE	FALSE	FALSE	FALSE	FALSE	FALSE	FALSE	FALSE	FALSE	FALSE	FALSE	FALSE	TRUE	TRUE	FALSE	TRUE	TRUE	FALSE	FALSE	FALSE
C31A11.10	srbc-84	V:16298969-16299862	7.82788	4.88503	0	1.39e-17	1.39e-17	1.39e-17	4.23764	1.39e-17	5.11927	0.0290503	0.377815		FALSE	FALSE	FALSE	FALSE	FALSE	FALSE	FALSE	FALSE	FALSE	FALSE	FALSE	FALSE	FALSE	FALSE	FALSE	FALSE	FALSE	FALSE	FALSE	FALSE	FALSE	FALSE	FALSE	FALSE	FALSE	FALSE	FALSE	FALSE	FALSE	FALSE	FALSE
F46A9.2	F46A9.2	I:9459287-9460550	272.818	277.283	89.9792	51.2983	171.173	42.8324	213.36	88.4347	1.2692	0.0292307	0.379623		FALSE	FALSE	FALSE	TRUE	FALSE	TRUE	FALSE	TRUE	FALSE	FALSE	FALSE	FALSE	FALSE	FALSE	FALSE	FALSE	FALSE	FALSE	FALSE	FALSE	FALSE	FALSE	FALSE	FALSE	FALSE	FALSE	FALSE	FALSE	FALSE	FALSE	FALSE
Y119C1B.6	Y119C1B.6	I:4517391-4518465	36.0215	50.772	51.6647	15.7076	30.3926	11.2323	46.1527	19.1108	1.26681	0.029275	0.379686		FALSE	FALSE	FALSE	FALSE	FALSE	FALSE	FALSE	FALSE	FALSE	FALSE	FALSE	FALSE	FALSE	FALSE	FALSE	FALSE	FALSE	FALSE	FALSE	FALSE	FALSE	FALSE	FALSE	FALSE	FALSE	FALSE	FALSE	FALSE	FALSE	FALSE	FALSE
B0024.1	col-149	V:10291696-10292868	11318.6	12186.3	5411.59	2319.44	9224.7	4288.35	9638.82	5277.5	0.868986	0.0293276	0.380157		FALSE	FALSE	FALSE	FALSE	FALSE	TRUE	FALSE	FALSE	TRUE	FALSE	FALSE	FALSE	FALSE	FALSE	FALSE	FALSE	FALSE	FALSE	FALSE	FALSE	FALSE	FALSE	FALSE	FALSE	FALSE	FALSE	FALSE	FALSE	FALSE	FALSE	FALSE
W01B6.8	W01B6.8	IV:10083491-10084440	63.3782	43.9314	20.5353	0.0595468	17.7931	15.2644	42.6149	11.039	1.93471	0.0294703	0.381253		FALSE	FALSE	FALSE	FALSE	FALSE	TRUE	FALSE	FALSE	FALSE	FALSE	FALSE	FALSE	FALSE	FALSE	FALSE	FALSE	FALSE	TRUE	FALSE	FALSE	FALSE	FALSE	FALSE	TRUE	FALSE	FALSE	TRUE	FALSE	FALSE	FALSE	TRUE
B0393.7	B0393.7	III:4776264-4778065	5.84372	5.85594	5.62521	0.00710226	0.00807549	2.02668	5.77495	0.680618	2.85937	0.0294771	0.381253		FALSE	FALSE	FALSE	FALSE	FALSE	FALSE	FALSE	FALSE	FALSE	FALSE	FALSE	FALSE	FALSE	FALSE	FALSE	FALSE	FALSE	FALSE	FALSE	FALSE	FALSE	FALSE	FALSE	FALSE	FALSE	FALSE	FALSE	FALSE	FALSE	FALSE	FALSE
K06B9.4	K06B9.4	IV:4191540-4192931	2034.15	2994.1	3048.59	1616.98	1941.31	2098.82	2692.28	1885.7	0.513705	0.0296741	0.382958		FALSE	FALSE	FALSE	FALSE	FALSE	FALSE	FALSE	FALSE	FALSE	FALSE	FALSE	TRUE	TRUE	TRUE	TRUE	TRUE	TRUE	TRUE	FALSE	TRUE	FALSE	FALSE	TRUE	TRUE	TRUE	FALSE	TRUE	FALSE	TRUE	FALSE	TRUE
Y48G9A.7	Y48G9A.7	III:2111800-2112400	68.1636	110.333	100.478	67.8313	31.609	31.6063	92.9916	43.6822	1.08798	0.029903	0.384642		FALSE	FALSE	FALSE	FALSE	FALSE	FALSE	FALSE	FALSE	FALSE	FALSE	FALSE	FALSE	FALSE	FALSE	FALSE	FALSE	FALSE	FALSE	FALSE	FALSE	FALSE	FALSE	FALSE	FALSE	FALSE	FALSE	FALSE	TRUE	FALSE	FALSE	FALSE
D2023.1	D2023.1	V:11789550-11800539	289.334	435.445	212.091	134.885	187.179	205.793	312.29	175.952	0.82713	0.0299546	0.385096		FALSE	FALSE	FALSE	FALSE	FALSE	TRUE	FALSE	FALSE	FALSE	FALSE	FALSE	FALSE	FALSE	FALSE	FALSE	FALSE	FALSE	FALSE	FALSE	FALSE	TRUE	FALSE	FALSE	FALSE	TRUE	FALSE	TRUE	FALSE	TRUE	FALSE	FALSE
ZK84.3	ins-5	II:5998443-5999019	14.638	8.77378	8.41329	0.0162562	0.0184905	5.06537	10.6084	1.70004	2.54602	0.0300328	0.385679		FALSE	FALSE	FALSE	FALSE	FALSE	FALSE	FALSE	FALSE	FALSE	FALSE	FALSE	TRUE	TRUE	TRUE	TRUE	FALSE	TRUE	TRUE	FALSE	TRUE	TRUE	TRUE	TRUE	TRUE	TRUE	TRUE	TRUE	TRUE	TRUE	TRUE	FALSE
D1037.5	ipla-4	I:3690145-3694014	378.022	397.352	185.778	112.954	255.412	136.544	320.384	168.303	0.928211	0.0300869	0.385951		FALSE	FALSE	FALSE	FALSE	FALSE	TRUE	FALSE	FALSE	FALSE	FALSE	FALSE	FALSE	FALSE	FALSE	FALSE	FALSE	FALSE	FALSE	FALSE	FALSE	FALSE	FALSE	FALSE	FALSE	TRUE	FALSE	FALSE	FALSE	FALSE	FALSE	TRUE
[truncated: 201 more rows]

## Sheet: rde4vsWTmRNADOWN
gene_id	Public Name	gene_locus	R4_1	R4_2	R4_3	WT_1	WT_2	WT_3	R4	WT	log2FoldChange	pvalue	padj		SenseSiRNAUpregulated	ASsiRNAUpregulated	SenseSiRNADownregulated	ASsiRNADownregulated	IsERGO1RRF3Target	age1vsWTmRNAUP	age1vsWTmRNADOWN	age1rde4vsage1mRNAUP	age1rde4vsage1mRNADOWN	alg34mRNAUP(Conine2013NegativeTargets)	alg34mRNADOWN(Conine2013PositiveTargets)	siRNADownInALG1	siRNADownInALG2	siRNADownInALG3	siRNADownInALG4	siRNADownInALG5	siRNADownInC04F12.1	siRNADownInCSR1	siRNADownInERGO1	siRNADownInHRDE1	siRNADownInNRDE3	siRNADownInPPW1	siRNADownInPPW2	siRNADownInPRG1	siRNADownInRDE1	siRNADownInSAGO1	siRNADownInSAGO2	siRNADownInWAGO1	siRNADownInWAGO10	siRNADownInWAGO4	siRNADownInalg34
[truncated: 586 more rows]

[truncated: 4 more sheets: age1vsWTmRNAUP, age1vsWTmRNADOWN, age1rde4vsage1mRNAUP, age1rde4vsage1mRNADOWN]
