# Supplementary material for: Mutual regulation of spermatogenesis-specific Argonaute proteins and Insulin/IGF-1 signaling in aging control
Source: EMBO Rep. 2026 Jan 8;27(6):1437–62. doi: 10.1038/s44319-025-00682-4 (PMC13021995; doi:10.1038/s44319-025-00682-4)
Supplement: Supplementary file 4 — Dataset EV3 [file 44319_2025_682_MOESM4_ESM.xlsx]

## Sheet: metadata
Dataset EV3: Differentially expressed small RNAs antisense to their corresponding genes from small RNA-sequencing in rde-4(ne301) and age-1(hx546) compared to WT and age-1(hx546); rde-4(ne301) compared to age-1(hx546), including annotations.

## Sheet: rde4vsWTantisenseUP
gene_id	Public Name	baseMean	log2FoldChange	lfcSE	stat	pvalue	padj	TargetmRNAUpregulated	TargetmRNADownregulated	IsERGO1RRF3Target
ZK1067.10	ZK1067.10	805.549	3.68039	0.433354	8.49281	2.017e-17	3.9070060548839801E-15	FALSE	FALSE	FALSE
K10G9.2	K10G9.2	142.42	3.03212	0.360518	8.41045	4.0843e-17	7.3658286192407698E-15	TRUE	FALSE	FALSE
C16D9.13	C16D9.13	1889.67	3.68546	0.441237	8.35258	6.67886e-17	1.1481348428818101E-14	FALSE	FALSE	FALSE
T08A9.15	T08A9.15	1403.83	3.11015	0.372457	8.35036	6.80539e-17	1.1481348428818101E-14	FALSE	FALSE	FALSE
M03A1.12	M03A1.12	1356.64	3.14644	0.380699	8.26488	1.3983e-16	2.2853470699712698E-14	FALSE	FALSE	FALSE
F22F1.6	F22F1.6	654.89	3.31278	0.401411	8.25283	1.54688e-16	2.4892933329742199E-14	FALSE	FALSE	FALSE
F15G9.9	F15G9.9	1365.72	3.14379	0.385392	8.1574	3.42325e-16	5.1153210191032701E-14	FALSE	FALSE	FALSE
C52E12.8	C52E12.8	1253.55	3.14982	0.389422	8.08843	6.04379e-16	8.4290753220972899E-14	FALSE	FALSE	FALSE
M03A1.10	M03A1.10	518.945	3.16132	0.393966	8.02434	1.02072e-15	1.38659270766192E-13	FALSE	FALSE	FALSE
C02B4.8	C02B4.8	1132.01	3.59589	0.450165	7.98793	1.37222e-15	1.7941788185848999E-13	FALSE	FALSE	FALSE
ZK622.8	ZK622.8	1384.99	3.12671	0.393227	7.95141	1.84403e-15	2.3813047077082499E-13	FALSE	FALSE	FALSE
F56F4.10	F56F4.10	1137.34	3.53016	0.444774	7.93697	2.07184e-15	2.6428625058621199E-13	FALSE	FALSE	FALSE
F38E9.7	F38E9.7	654.349	3.10975	0.392586	7.9212	2.35228e-15	2.9644416621664101E-13	FALSE	FALSE	FALSE
T01B4.4	T01B4.4	1743.97	2.52952	0.321927	7.85745	3.92027e-15	4.8242439877255403E-13	FALSE	FALSE	FALSE
Y43F4A.6	Y43F4A.6	1145.67	3.43969	0.439655	7.82361	5.13305e-15	6.2432265709202001E-13	FALSE	FALSE	FALSE
C12C8.7	C12C8.7	135.496	3.69843	0.477541	7.74475	9.57694e-15	1.13835024728023E-12	FALSE	FALSE	FALSE
T01B4.8	T01B4.8	1745.93	2.38548	0.309494	7.70767	1.28136e-14	1.43051121507718E-12	FALSE	FALSE	FALSE
T01B4.7	T01B4.7	1782.66	2.4614	0.319362	7.70725	1.28555e-14	1.43051121507718E-12	FALSE	FALSE	FALSE
T01B4.6	T01B4.6	1749.92	2.51165	0.327116	7.67817	1.61379e-14	1.7583574173142399E-12	FALSE	FALSE	FALSE
C28A5.10	C28A5.10	575.735	3.0307	0.397535	7.62374	2.4643e-14	2.6036957359385498E-12	FALSE	FALSE	FALSE
Y69A2AR.41	Y69A2AR.41	542.002	3.11878	0.410325	7.60077	2.94378e-14	3.0487118734134398E-12	FALSE	FALSE	FALSE
Y22D7AL.17	Y22D7AL.17	661.861	3.14172	0.41343	7.59916	2.98052e-14	3.0564913197073802E-12	FALSE	FALSE	FALSE
F15B9.14	F15B9.14	562.563	3.04378	0.402638	7.5596	4.04297e-14	3.9895676406825E-12	FALSE	FALSE	FALSE
Y7A9D.62	Y7A9D.62	579.469	2.89179	0.387373	7.46513	8.32143e-14	7.9855161393650207E-12	FALSE	FALSE	FALSE
R11.7	R11.7	338.178	3.40047	0.46045	7.38512	1.52321e-13	1.4225653487278699E-11	FALSE	FALSE	FALSE
F56F10.10	F56F10.10	345.117	3.17543	0.431774	7.35439	1.91797e-13	1.7445172044693098E-11	FALSE	FALSE	FALSE
C56G3.3	C56G3.3	561.842	2.88281	0.392414	7.34635	2.03689e-13	1.8210110825999999E-11	FALSE	FALSE	FALSE
F52E10.8	F52E10.8	1867.12	2.83977	0.386879	7.3402	2.13268e-13	1.8904936074175599E-11	FALSE	FALSE	FALSE
F34H10.7	F34H10.7	591.893	2.7981	0.382598	7.31341	2.60449e-13	2.2893243917547399E-11	FALSE	FALSE	FALSE
F44A2.10	F44A2.10	589.263	2.90356	0.39804	7.29466	2.99421e-13	2.6099519155615401E-11	FALSE	FALSE	FALSE
F14H8.10	F14H8.10	552.572	2.23217	0.309657	7.20851	5.65689e-13	4.6591359317096399E-11	FALSE	FALSE	FALSE
Y7A9D.66	Y7A9D.66	590.686	2.28738	0.324166	7.0562	1.71117e-12	1.28768875650126E-10	FALSE	FALSE	FALSE
F22G12.9	F22G12.9	574.748	2.26843	0.322211	7.0402	1.91969e-12	1.4319644787860401E-10	FALSE	FALSE	FALSE
Y65A5A.26	Y65A5A.26	1237.42	2.23522	0.321869	6.9445	3.79813e-12	2.6663383665197399E-10	FALSE	FALSE	FALSE
B0285.16	B0285.16	345.747	2.58979	0.38289	6.76379	1.34426e-11	8.6796278406343103E-10	FALSE	FALSE	FALSE
Y55F3BR.16	Y55F3BR.16	2381.12	2.77409	0.411147	6.74721	1.50715e-11	9.5543968853801309E-10	FALSE	FALSE	FALSE
F39B1.5	F39B1.5	1249.64	2.19466	0.325622	6.73989	1.58503e-11	9.9876089586477507E-10	FALSE	FALSE	FALSE
Y7A5A.16	Y7A5A.16	884.214	2.56569	0.381422	6.72664	1.73626e-11	1.08102938796623E-9	FALSE	FALSE	FALSE
F12D9.5	F12D9.5	569.687	2.20161	0.327532	6.72183	1.79457e-11	1.11072227262302E-9	FALSE	FALSE	FALSE
F25F6.3	F25F6.3	2337.21	2.75399	0.410152	6.71456	1.88638e-11	1.1538881016921899E-9	FALSE	FALSE	FALSE
C16H3.6	C16H3.6	354.288	2.54477	0.379809	6.70014	2.08227e-11	1.2663080076411999E-9	FALSE	FALSE	FALSE
R04D3.14	R04D3.14	325.586	2.8293	0.426555	6.63292	3.2912e-11	1.9560187375814002E-9	FALSE	FALSE	FALSE
C28G1.8	C28G1.8	2378.04	2.67621	0.408035	6.55878	5.42492e-11	3.1178379221325699E-9	FALSE	FALSE	FALSE
F11A1.11	F11A1.11	902.829	2.64057	0.404539	6.52736	6.69412e-11	3.8054641159566497E-9	FALSE	FALSE	FALSE
Y39B6A.81	Y39B6A.81	2355.86	2.72408	0.418925	6.50254	7.89741e-11	4.46310428300909E-9	FALSE	FALSE	FALSE
K09C8.11	K09C8.11	151.049	3.01414	0.467837	6.44271	1.17356e-10	6.3934432945439998E-9	FALSE	FALSE	FALSE
C16H3.7	C16H3.7	701.364	2.27702	0.353496	6.44143	1.18353e-10	6.4143626287852701E-9	FALSE	FALSE	FALSE
F31B12.6	F31B12.6	937.325	2.59159	0.403849	6.41721	1.38795e-10	7.4639793054845399E-9	FALSE	FALSE	FALSE
K04C2.9	K04C2.9	147.618	3.04063	0.473853	6.41682	1.39147e-10	7.4639793054845399E-9	FALSE	FALSE	FALSE
W03C9.11	W03C9.11	227.533	2.93299	0.460236	6.3728	1.8561e-10	9.7561678897456806E-9	FALSE	FALSE	FALSE
F08G5.15	F08G5.15	739.043	2.15274	0.338337	6.36272	1.98213e-10	1.0366519204827899E-8	FALSE	FALSE	FALSE
F49D11.12	F49D11.12	149.627	2.99325	0.473382	6.32312	2.56339e-10	1.30795370202352E-8	FALSE	FALSE	FALSE
F35H8.10	F35H8.10	3034.4	2.47977	0.39243	6.31902	2.63224e-10	1.33010809935115E-8	FALSE	FALSE	FALSE
fbxa-193	fbxa-193	61.8662	3.17421	0.505287	6.282	3.34236e-10	1.64910541162286E-8	FALSE	FALSE	FALSE
F27B10.3	F27B10.3	895.58	2.51244	0.400561	6.2723	3.55747e-10	1.74700085783217E-8	FALSE	FALSE	FALSE
W02G9.7	W02G9.7	466.212	3.11406	0.497683	6.2571	3.92193e-10	1.9169828845608701E-8	FALSE	FALSE	FALSE
Y7A5A.14	Y7A5A.14	217.662	2.9074	0.468737	6.20262	5.55305e-10	2.6282738786141701E-8	FALSE	FALSE	FALSE
F08F1.16	F08F1.16	241.13	3.02733	0.488383	6.19869	5.69355e-10	2.67882159762936E-8	FALSE	FALSE	FALSE
F42A10.12	F42A10.12	557.702	2.97599	0.480192	6.1975	5.73667e-10	2.67882159762936E-8	FALSE	FALSE	FALSE
H08J11.11	H08J11.11	2424.66	2.2617	0.36536	6.19033	6.00391e-10	2.7788002614714601E-8	FALSE	FALSE	FALSE
F49E7.4	F49E7.4	2872.58	2.45951	0.39823	6.1761	6.57055e-10	3.0012220088821299E-8	FALSE	FALSE	FALSE
ZK994.9	ZK994.9	106.971	3.3212	0.538354	6.16918	6.86472e-10	3.1084405364465303E-8	FALSE	FALSE	FALSE
F28H6.9	F28H6.9	396.26	2.75278	0.446416	6.16639	6.98656e-10	3.1499759715706402E-8	FALSE	FALSE	FALSE
R04E5.13	R04E5.13	149.083	2.88612	0.46867	6.15811	7.3617e-10	3.2970483329618797E-8	FALSE	FALSE	FALSE
Y4C6B.98	Y4C6B.98	2435.38	2.26313	0.367538	6.15755	7.3881e-10	3.2970483329618797E-8	FALSE	FALSE	FALSE
C14B9.13	C14B9.13	353.738	2.35512	0.382503	6.15713	7.40733e-10	3.2970483329618797E-8	FALSE	FALSE	FALSE
C16C8.24	C16C8.24	108.316	3.06842	0.500222	6.13413	8.56283e-10	3.7792062022349499E-8	FALSE	FALSE	FALSE
F52E10.6	F52E10.6	873.458	2.37712	0.388023	6.12625	8.99733e-10	3.9542877537157897E-8	FALSE	FALSE	FALSE
C36C9.7	C36C9.7	161.185	2.99098	0.488973	6.11687	9.54304e-10	4.17657689736334E-8	FALSE	FALSE	FALSE
ZK262.17	ZK262.17	61.1967	3.13833	0.514106	6.10443	1.03167e-09	4.4963460377764397E-8	FALSE	FALSE	FALSE
W02G9.9	W02G9.9	113.058	3.12406	0.511876	6.10315	1.03996e-09	4.5136792039017503E-8	FALSE	FALSE	FALSE
H35N09.3	H35N09.3	741.032	2.13824	0.350533	6.09997	1.06091e-09	4.5855698288288802E-8	FALSE	FALSE	FALSE
F29C4.12	F29C4.12	394.9	2.7294	0.448061	6.09157	1.1181e-09	4.7931593763017299E-8	FALSE	FALSE	FALSE
Y39A1A.29	Y39A1A.29	110.672	3.33024	0.547001	6.08818	1.14204e-09	4.8734860105302197E-8	FALSE	FALSE	FALSE
T10B10.13	T10B10.13	155.285	2.70376	0.444142	6.0876	1.14615e-09	4.8734860105302197E-8	FALSE	FALSE	FALSE
F22F1.10	F22F1.10	534.429	2.8521	0.470067	6.06743	1.29976e-09	5.5042404780309403E-8	FALSE	FALSE	FALSE
F38E9.10	F38E9.10	2918.77	2.35945	0.391241	6.03066	1.63289e-09	6.6980455914848103E-8	FALSE	FALSE	FALSE
Y73F8A.1164	Y73F8A.1164	203.246	3.03596	0.504758	6.01469	1.80236e-09	7.3356699894090703E-8	FALSE	FALSE	FALSE
C31E10.10	C31E10.10	144.448	2.80024	0.469304	5.9668	2.41958e-09	9.5152816464728001E-8	FALSE	FALSE	FALSE
ZK563.8	ZK563.8	117.285	3.04933	0.512669	5.94796	2.71501e-09	1.0491292977236699E-7	FALSE	FALSE	FALSE
Y73F8A.1171	Y73F8A.1171	203.284	2.85104	0.479346	5.94778	2.71811e-09	1.0491292977236699E-7	FALSE	FALSE	FALSE
Y73B6BL.283	Y73B6BL.283	229.396	2.42507	0.408652	5.93431	2.95083e-09	1.12367036650243E-7	FALSE	FALSE	FALSE
Y23H5A.2	Y23H5A.2	196.193	2.50903	0.422814	5.93412	2.9542e-09	1.12367036650243E-7	FALSE	FALSE	FALSE
K03E6.8	K03E6.8	1142.12	2.34087	0.395636	5.91673	3.28411e-09	1.2356752161236101E-7	FALSE	FALSE	FALSE
F59C12.9	F59C12.9	235.866	2.47096	0.418219	5.90829	3.45685e-09	1.2960078059618501E-7	FALSE	FALSE	FALSE
Y51H7BR.9	Y51H7BR.9	542.111	2.76356	0.469376	5.88772	3.91559e-09	1.4370887571628701E-7	FALSE	FALSE	FALSE
K11H3.9	K11H3.9	198.137	2.964	0.506809	5.84837	4.96428e-09	1.7905645293999001E-7	FALSE	FALSE	FALSE
F22F1.8	F22F1.8	216.258	2.69179	0.460989	5.83915	5.24685e-09	1.8795205393541699E-7	FALSE	FALSE	FALSE
C44B7.11	C44B7.11	4690.37	2.35455	0.403745	5.83176	5.48446e-09	1.95793348984989E-7	FALSE	FALSE	FALSE
T03E6.13	T03E6.13	723.544	2.15011	0.369505	5.81889	5.92386e-09	2.1076041954907701E-7	FALSE	FALSE	FALSE
C44B7.15	C44B7.15	4771.81	2.31984	0.403005	5.75636	8.59485e-09	2.9967388085659698E-7	FALSE	FALSE	FALSE
T06H11.17	T06H11.17	398.001	2.06761	0.359487	5.75156	8.84212e-09	3.0727104366171399E-7	FALSE	FALSE	FALSE
F22B7.16	F22B7.16	351.152	2.46803	0.429523	5.74598	9.13884e-09	3.1653082549063501E-7	FALSE	FALSE	FALSE
C28G1.7	C28G1.7	47.1767	3.25137	0.56949	5.70927	1.1346e-08	3.8657711737841698E-7	FALSE	FALSE	FALSE
ZK154.8	ZK154.8	52.2958	2.96649	0.519826	5.7067	1.15188e-08	3.9119144973648801E-7	FALSE	FALSE	FALSE
F09B9.7	F09B9.7	394.812	2.09507	0.367192	5.70564	1.15903e-08	3.9234615073446502E-7	FALSE	FALSE	FALSE
F26H11.10	F26H11.10	123.362	2.53482	0.444444	5.70336	1.17467e-08	3.9635641489116601E-7	FALSE	FALSE	FALSE
K03F8.3	K03F8.3	202.131	2.79155	0.490413	5.69225	1.25379e-08	4.2169299950177299E-7	FALSE	FALSE	FALSE
C18H7.16	C18H7.16	223.858	2.55713	0.450697	5.67374	1.39714e-08	4.6393855392074599E-7	FALSE	FALSE	FALSE
F36D4.10	F36D4.10	112.567	3.1562	0.561976	5.61626	1.9514e-08	6.3986217778647297E-7	FALSE	FALSE	FALSE
R04E5.14	R04E5.14	57.0836	2.76808	0.495275	5.58898	2.28402e-08	7.4426460492957201E-7	FALSE	FALSE	FALSE
C24H11.13	C24H11.13	140.217	2.5659	0.461572	5.55906	2.71234e-08	8.7027825513998803E-7	FALSE	FALSE	FALSE
Y7A5A.15	Y7A5A.15	213.875	2.53138	0.455406	5.5585	2.72097e-08	8.7037725295146801E-7	FALSE	FALSE	FALSE
B0491.11	B0491.11	256.135	2.42744	0.439786	5.51959	3.39793e-08	1.0705529689913801E-6	FALSE	FALSE	FALSE
K11C4.11	K11C4.11	55.756	3.37472	0.612295	5.51159	3.55602e-08	1.11365065973106E-6	FALSE	FALSE	FALSE
F38G1.5	F38G1.5	160.45	2.64955	0.481051	5.50785	3.63243e-08	1.1308092027399999E-6	FALSE	FALSE	FALSE
K11H3.11	K11H3.11	112.576	2.69005	0.488853	5.50279	3.73833e-08	1.1589346215841399E-6	FALSE	FALSE	FALSE
R04D3.13	R04D3.13	101.735	2.96828	0.539445	5.50248	3.74493e-08	1.1589346215841399E-6	FALSE	FALSE	FALSE
F57F5.7	F57F5.7	58.8679	3.49351	0.63612	5.49191	3.97603e-08	1.22321404675728E-6	FALSE	FALSE	FALSE
F59C12.11	F59C12.11	82.9137	2.53632	0.462667	5.48195	4.20668e-08	1.28660407581844E-6	FALSE	FALSE	FALSE
T10B10.14	T10B10.14	61.5819	2.52194	0.460626	5.47502	4.37465e-08	1.33407604741215E-6	FALSE	FALSE	FALSE
F02D10.14	F02D10.14	150.094	2.38476	0.436998	5.45715	4.83839e-08	1.4584894442927099E-6	FALSE	FALSE	FALSE
Y40H7A.308	Y40H7A.308	99.0975	2.88503	0.530227	5.44112	5.29472e-08	1.5914583680909401E-6	FALSE	FALSE	FALSE
R01H5.2	R01H5.2	166.068	2.54137	0.469557	5.41228	6.2227e-08	1.8543995949952999E-6	FALSE	FALSE	FALSE
F55G7.6	F55G7.6	97.3185	2.66617	0.492832	5.40989	6.30646e-08	1.87402332167503E-6	FALSE	FALSE	FALSE
F13A7.17	F13A7.17	27.013	3.39369	0.627519	5.40811	6.36947e-08	1.8873849556443499E-6	FALSE	FALSE	FALSE
T02G6.12	T02G6.12	197.8	2.71272	0.502197	5.40171	6.601e-08	1.9449712575347499E-6	FALSE	FALSE	FALSE
R03E1.5	R03E1.5	290.255	2.77437	0.518888	5.34675	8.95462e-08	2.5803107653828001E-6	FALSE	FALSE	FALSE
T19C4.19	T19C4.19	140.942	2.72962	0.51317	5.31914	1.04259e-07	2.9554209893404898E-6	FALSE	FALSE	FALSE
F49D11.13	F49D11.13	60.6817	2.7513	0.518747	5.30373	1.13458e-07	3.1817015249832202E-6	FALSE	FALSE	FALSE
F35A5.10	F35A5.10	275.662	2.13238	0.403068	5.29037	1.22067e-07	3.4139563603816802E-6	FALSE	FALSE	FALSE
Y57A10B.8	Y57A10B.8	48.134	3.05848	0.57863	5.28574	1.252e-07	3.4829614000044801E-6	FALSE	FALSE	FALSE
F52C9.10	F52C9.10	160.647	2.49142	0.472569	5.27208	1.34884e-07	3.7424052486351298E-6	FALSE	FALSE	FALSE
C09B9.80	C09B9.80	134.124	2.33087	0.443122	5.2601	1.43976e-07	3.9841063596473597E-6	FALSE	FALSE	FALSE
Y37B11A.5	Y37B11A.5	408.227	2.56689	0.48944	5.24454	1.56672e-07	4.3111483909316097E-6	FALSE	FALSE	FALSE
Y38E10A.31	Y38E10A.31	250.564	2.35535	0.449142	5.24412	1.57031e-07	4.3111483909316097E-6	FALSE	FALSE	FALSE
C06E4.20	C06E4.20	749.495	1.98036	0.37816	5.23682	1.63364e-07	4.4732565446009698E-6	FALSE	FALSE	FALSE
C04E7.7	C04E7.7	347.573	2.33434	0.451981	5.16469	2.40838e-07	6.4760169807280499E-6	FALSE	FALSE	FALSE
C40C9.6	C40C9.6	164.184	2.44913	0.474338	5.16326	2.42681e-07	6.4990018048189497E-6	FALSE	FALSE	FALSE
F46F2.11	F46F2.11	140.977	2.4351	0.471848	5.16076	2.45943e-07	6.5626575171375402E-6	FALSE	FALSE	FALSE
T04D3.10	T04D3.10	55.8837	2.63053	0.511263	5.14517	2.67284e-07	7.11397594135939E-6	FALSE	FALSE	FALSE
F14F7.6	F14F7.6	93.5084	2.73096	0.53157	5.13754	2.78361e-07	7.3526644301891296E-6	FALSE	FALSE	FALSE
C12C8.5	C12C8.5	46.7489	2.79739	0.550889	5.07795	3.81524e-07	9.8536705244867106E-6	FALSE	FALSE	FALSE
F08F1.14	F08F1.14	349.699	2.2685	0.447814	5.06572	4.06868e-07	1.0482358702492401E-5	FALSE	FALSE	FALSE
T05A8.10	T05A8.10	358.742	2.31161	0.457692	5.05059	4.40437e-07	1.1319327931302099E-5	FALSE	FALSE	FALSE
F42A10.11	F42A10.11	427.572	2.17929	0.432426	5.03968	4.6632e-07	1.1925946952583899E-5	FALSE	FALSE	FALSE
C17D12.15	C17D12.15	349.76	2.30093	0.458437	5.01907	5.19232e-07	1.32145272774088E-5	FALSE	FALSE	FALSE
F08F1.19	F08F1.19	351.455	2.38908	0.4766	5.01275	5.36569e-07	1.35567956014165E-5	FALSE	FALSE	FALSE
H08J11.13	H08J11.13	729.258	1.90608	0.380337	5.01155	5.39936e-07	1.36089811933926E-5	FALSE	FALSE	FALSE
R04E5.16	R04E5.16	60.5913	2.4764	0.495769	4.99507	5.88154e-07	1.47179266236497E-5	FALSE	FALSE	FALSE
linc-18	linc-18	68.0696	2.13479	0.431299	4.94968	7.43364e-07	1.8209809104672101E-5	FALSE	FALSE	FALSE
T25B6.10	T25B6.10	62.5756	2.58029	0.522022	4.94288	7.69756e-07	1.8812270037973501E-5	FALSE	FALSE	FALSE
C13B4.5	C13B4.5	202.103	1.83977	0.374166	4.91699	8.78846e-07	2.13288321837141E-5	FALSE	FALSE	FALSE
cup-16	cup-16	34.6776	2.53106	0.515148	4.91327	8.957e-07	2.1687558563495601E-5	FALSE	FALSE	FALSE
T05A8.9	T05A8.9	359.807	2.2726	0.467562	4.86054	1.17069e-06	2.8021445306565902E-5	FALSE	FALSE	FALSE
C27A12.12	C27A12.12	343.781	2.17995	0.44893	4.85588	1.19855e-06	2.8622972816218299E-5	FALSE	FALSE	FALSE
F49C5.15	F49C5.15	343.817	2.27092	0.467887	4.85357	1.21259e-06	2.8892330327880501E-5	FALSE	FALSE	FALSE
ZK484.14	ZK484.14	46.6661	2.41741	0.499101	4.84352	1.27556e-06	3.0118200520660899E-5	FALSE	FALSE	FALSE
C05C9.7	C05C9.7	350.953	2.211	0.457657	4.83113	1.35759e-06	3.1839438156113399E-5	FALSE	FALSE	FALSE
C10G8.9	C10G8.9	195.754	1.93214	0.40005	4.82975	1.36706e-06	3.1989741141724098E-5	FALSE	FALSE	FALSE
K02A4.9	K02A4.9	217.176	2.08458	0.433107	4.81307	1.48629e-06	3.44713273827701E-5	FALSE	FALSE	FALSE
F12D9.18	F12D9.18	78.0273	2.00613	0.418471	4.79394	1.63536e-06	3.7430712965905199E-5	FALSE	FALSE	FALSE
T23F1.9	T23F1.9	128.836	2.14002	0.448305	4.77358	1.80977e-06	4.0885841718166398E-5	FALSE	FALSE	FALSE
F36D4.12	F36D4.12	33.6868	3.02796	0.643902	4.70251	2.56982e-06	5.64712306011442E-5	FALSE	FALSE	FALSE
C53C7.6	C53C7.6	213.521	2.15184	0.458016	4.69817	2.62501e-06	5.7442706750214203E-5	FALSE	FALSE	FALSE
ZK994.11	ZK994.11	129.85	2.18931	0.466505	4.693	2.69225e-06	5.8668713234515903E-5	FALSE	FALSE	FALSE
W01H2.5	W01H2.5	28.2368	2.97312	0.633954	4.6898	2.73469e-06	5.9346250419966099E-5	FALSE	FALSE	FALSE
F45G2.12	F45G2.12	111.9	2.30454	0.492241	4.68172	2.84475e-06	6.1606755962523706E-5	FALSE	FALSE	FALSE
K04C2.10	K04C2.10	45.3465	2.45796	0.525254	4.67956	2.87484e-06	6.2129892856480198E-5	FALSE	FALSE	FALSE
C48C5.7	C48C5.7	344.706	2.08262	0.447397	4.65497	3.24029e-06	6.9170223338125205E-5	FALSE	FALSE	FALSE
F15G9.8	F15G9.8	297.322	2.02353	0.434789	4.65404	3.25492e-06	6.9341039669278901E-5	FALSE	FALSE	FALSE
F43C9.5	F43C9.5	126.123	2.17688	0.468114	4.65032	3.31414e-06	7.0459092588275897E-5	FALSE	FALSE	FALSE
F47E1.13	F47E1.13	198.903	1.88884	0.406727	4.64399	3.41752e-06	7.2216641416865301E-5	FALSE	FALSE	FALSE
bre-5	bre-5	78.3061	1.95943	0.422699	4.63553	3.56021e-06	7.5080194124579699E-5	FALSE	FALSE	FALSE
T01C1.9	T01C1.9	79.9441	1.9741	0.428448	4.60755	4.07438e-06	8.4855716792724093E-5	FALSE	FALSE	FALSE
F53B6.11	F53B6.11	128.133	2.2584	0.490185	4.60724	4.08054e-06	8.4855716792724093E-5	FALSE	FALSE	FALSE
F47G6.6	F47G6.6	35.5109	2.48387	0.539938	4.60029	4.21901e-06	8.7561302033236499E-5	FALSE	FALSE	FALSE
F08G5.21	F08G5.21	198.702	1.88445	0.410478	4.59086	4.41424e-06	9.1250850618417305E-5	FALSE	FALSE	FALSE
F21A3.9	F21A3.9	178.863	2.04209	0.444869	4.59032	4.42558e-06	9.1304923473115094E-5	FALSE	FALSE	FALSE
atgp-1	atgp-1	21.153	3.03354	0.663415	4.57261	4.81696e-06	9.8794812859856305E-5	FALSE	FALSE	FALSE
F41D9.15	F41D9.15	28.8074	2.82573	0.619089	4.56435	5.01056e-06	1.0256444849003601E-4	FALSE	FALSE	FALSE
C29F7.9	C29F7.9	37.9945	2.72615	0.600763	4.53781	5.68419e-06	1.1522592790382999E-4	FALSE	FALSE	FALSE
C05G6.5	C05G6.5	44.8698	2.14047	0.471755	4.53725	5.69927e-06	1.15308238699274E-4	FALSE	FALSE	FALSE
F47E1.12	F47E1.12	183.602	1.84488	0.407275	4.52982	5.90326e-06	1.1879668113422899E-4	FALSE	FALSE	FALSE
C26G2.7	C26G2.7	41.1293	2.91314	0.643114	4.52974	5.90576e-06	1.1879668113422899E-4	FALSE	FALSE	FALSE
Y49E10.32	Y49E10.32	196.878	1.90505	0.420778	4.52744	5.9702e-06	1.19838577774895E-4	FALSE	FALSE	FALSE
Y54G2A.70	Y54G2A.70	202.772	1.99068	0.439727	4.52708	5.98047e-06	1.19838577774895E-4	FALSE	FALSE	FALSE
rpr-1	rpr-1	15.3825	3.30134	0.72974	4.52399	6.06836e-06	1.21367214370896E-4	FALSE	FALSE	FALSE
Y62F5A.10	Y62F5A.10	235.079	1.65288	0.368314	4.48768	7.20028e-06	1.41569333276016E-4	TRUE	FALSE	FALSE
H08J11.5	H08J11.5	194.44	1.8367	0.410634	4.47284	7.7187e-06	1.5034935107627201E-4	FALSE	FALSE	FALSE
W05F2.4	W05F2.4	49.5111	2.02824	0.456284	4.44512	8.78444e-06	1.70473482939254E-4	FALSE	FALSE	FALSE
R09E10.15	R09E10.15	206.063	1.77566	0.401252	4.42529	9.63145e-06	1.8621985035132001E-4	FALSE	FALSE	FALSE
ZK994.10	ZK994.10	35.0059	2.43155	0.550109	4.42012	9.8646e-06	1.89675866014243E-4	FALSE	FALSE	FALSE
K01A12.9	K01A12.9	80.4493	1.84385	0.419051	4.40005	1.08224e-05	2.0657337998135599E-4	FALSE	FALSE	FALSE
F10C1.16	F10C1.16	126.825	1.92419	0.438181	4.39131	1.12672e-05	2.1431083455049601E-4	FALSE	FALSE	FALSE
F54F7.12	F54F7.12	195.058	1.82282	0.416955	4.37175	1.23256e-05	2.3188180983809499E-4	FALSE	FALSE	FALSE
F08H9.14	F08H9.14	66.2374	2.09299	0.480892	4.35232	1.34705e-05	2.51142649444572E-4	FALSE	FALSE	FALSE
Y7A9D.63	Y7A9D.63	167.38	2.09712	0.482416	4.34711	1.37945e-05	2.55833879804352E-4	FALSE	FALSE	FALSE
K03B8.18	K03B8.18	109.962	2.00408	0.461112	4.34619	1.38522e-05	2.5628292666495699E-4	FALSE	FALSE	FALSE
rps-27	rps-27	51.5612	2.12548	0.489286	4.34404	1.39885e-05	2.5805872715263701E-4	FALSE	FALSE	FALSE
Y53C10A.17	Y53C10A.17	13718.1	1.57553	0.363107	4.33901	1.43123e-05	2.6310538443742202E-4	FALSE	FALSE	FALSE
F08G2.15	F08G2.15	145.88	1.74925	0.404292	4.32669	1.51366e-05	2.7728343228308999E-4	FALSE	FALSE	FALSE
rimb-1	rimb-1	40.1275	1.96576	0.455257	4.31791	1.57516e-05	2.8804531062083901E-4	FALSE	FALSE	FALSE
K07A1.19	K07A1.19	44.6815	2.51426	0.582916	4.31324	1.60882e-05	2.9266601381705201E-4	FALSE	FALSE	FALSE
Y105C5B.1415	Y105C5B.1415	405.368	1.89451	0.439755	4.30809	1.64667e-05	2.9851251315234502E-4	FALSE	FALSE	FALSE
F15A8.15	F15A8.15	13661.1	1.57341	0.365465	4.30524	1.66805e-05	3.0186593454884598E-4	FALSE	FALSE	FALSE
Y53C10A.16	Y53C10A.16	4962.05	1.57505	0.366268	4.30026	1.70596e-05	3.08192797513894E-4	FALSE	FALSE	FALSE
ZK622.6	ZK622.6	13633.1	1.55724	0.363084	4.28891	1.79549e-05	3.2269498582142498E-4	FALSE	FALSE	FALSE
K08B5.4	K08B5.4	13717.5	1.57105	0.366473	4.28696	1.81137e-05	3.24990615831813E-4	FALSE	FALSE	FALSE
F27D9.9	F27D9.9	13586.8	1.55788	0.363726	4.28313	1.84285e-05	3.3007131317248098E-4	FALSE	FALSE	FALSE
Y53C10A.18	Y53C10A.18	13629.1	1.56858	0.366711	4.27743	1.89067e-05	3.3805741782518499E-4	FALSE	FALSE	FALSE
dpf-6	dpf-6	13.0953	3.82315	0.894061	4.27617	1.90139e-05	3.3939477914661601E-4	FALSE	FALSE	FALSE
F15A8.17	F15A8.17	13700.3	1.56401	0.365991	4.27335	1.92557e-05	3.4276815882632001E-4	FALSE	FALSE	FALSE
C39D10.14	C39D10.14	13608.1	1.56088	0.36527	4.2732	1.92684e-05	3.4276815882632001E-4	FALSE	FALSE	FALSE
K11E4.10	K11E4.10	281.213	1.96955	0.461135	4.27109	1.94524e-05	3.4545319326550198E-4	FALSE	FALSE	FALSE
H08J11.6	H08J11.6	201.553	1.82625	0.428012	4.26681	1.98287e-05	3.5094486684843202E-4	FALSE	FALSE	FALSE
T21B4.19	T21B4.19	48.0984	2.43026	0.569816	4.26499	1.99908e-05	3.5321625410070798E-4	FALSE	FALSE	FALSE
F01G12.15	F01G12.15	13663.8	1.55368	0.364833	4.2586	2.0571e-05	3.6285527419254701E-4	FALSE	FALSE	FALSE
C15C6.5	C15C6.5	32.8612	2.34065	0.549708	4.25798	2.06279e-05	3.6324619895770303E-4	FALSE	FALSE	FALSE
F52E10.7	F52E10.7	5085.91	1.55593	0.365545	4.25646	2.07687e-05	3.6510959803983398E-4	FALSE	FALSE	FALSE
K02B12.11	K02B12.11	5054.56	1.56596	0.368056	4.25468	2.09347e-05	3.6741078920919098E-4	FALSE	FALSE	FALSE
T06H11.18	T06H11.18	79.6757	1.74779	0.411186	4.25061	2.13193e-05	3.7309724933687002E-4	FALSE	FALSE	FALSE
C39D10.17	C39D10.17	5060.51	1.55278	0.36622	4.24003	2.23489e-05	3.8844162432324599E-4	FALSE	FALSE	FALSE
F52E10.9	F52E10.9	4990.03	1.5627	0.368564	4.23996	2.23558e-05	3.8844162432324599E-4	FALSE	FALSE	FALSE
F49C5.14	F49C5.14	45.4355	2.15564	0.508574	4.2386	2.24914e-05	3.8854506251167299E-4	FALSE	FALSE	FALSE
F52E10.10	F52E10.10	5015.82	1.54891	0.36567	4.23582	2.27724e-05	3.92420384022009E-4	FALSE	FALSE	FALSE
C06G1.11	C06G1.11	422.15	1.78123	0.420823	4.23274	2.30865e-05	3.9717893086017598E-4	FALSE	FALSE	FALSE
F02D10.11	F02D10.11	13784.9	1.55256	0.366859	4.23205	2.31569e-05	3.97735507515235E-4	FALSE	FALSE	FALSE
C04A2.11	C04A2.11	204.502	2.00947	0.474924	4.23115	2.32501e-05	3.98682075281255E-4	FALSE	FALSE	FALSE
M02F4.12	M02F4.12	5009.55	1.5499	0.367037	4.22274	2.41355e-05	4.1251205576407502E-4	FALSE	FALSE	FALSE
Y47H9A.3	Y47H9A.3	69.2034	2.28673	0.543088	4.21061	2.54676e-05	4.32453895355419E-4	FALSE	FALSE	FALSE
M01E10.5	M01E10.5	13716.9	1.54185	0.366348	4.2087	2.5684e-05	4.3471697155361298E-4	FALSE	FALSE	FALSE
C38C6.9	C38C6.9	340.893	2.04686	0.486995	4.20304	2.63351e-05	4.43583265142671E-4	FALSE	FALSE	FALSE
H08J11.7	H08J11.7	204.329	1.73223	0.412705	4.19727	2.7015e-05	4.52122388011249E-4	FALSE	FALSE	FALSE
C04C11.8	C04C11.8	13548.5	1.53321	0.36586	4.19071	2.78083e-05	4.6465620059013698E-4	FALSE	FALSE	FALSE
C47F8.10	C47F8.10	140.925	1.68908	0.404082	4.18005	2.91446e-05	4.8466286080540202E-4	FALSE	FALSE	FALSE
C15F1.14	C15F1.14	152.317	2.03523	0.487323	4.17635	2.96223e-05	4.8910805943202899E-4	FALSE	FALSE	FALSE
E03E2.2	E03E2.2	135.826	2.08293	0.499717	4.16821	3.07002e-05	5.05706986961783E-4	FALSE	FALSE	FALSE
B0212.7	B0212.7	525.731	1.59082	0.38303	4.15325	3.27787e-05	5.3572700729989501E-4	FALSE	FALSE	FALSE
K06A4.13	K06A4.13	112.97	1.94597	0.469507	4.1447	3.40255e-05	5.5437168223336595E-4	FALSE	FALSE	FALSE
C03A3.8	C03A3.8	82.0492	1.84111	0.44456	4.14143	3.45144e-05	5.6146344903063201E-4	FALSE	FALSE	FALSE
Y37E11C.3	Y37E11C.3	72.6463	2.12759	0.515958	4.12358	3.73027e-05	6.0213975687137896E-4	FALSE	FALSE	FALSE
Y57G11C.1140	Y57G11C.1140	437.191	1.54602	0.376322	4.10824	3.98689e-05	6.4059740383706396E-4	FALSE	FALSE	FALSE
F08G2.17	F08G2.17	142.021	1.63263	0.397466	4.10759	3.99801e-05	6.4139848709042198E-4	FALSE	FALSE	FALSE
C25F6.23	C25F6.23	43.3659	2.28199	0.5563	4.10209	4.0943e-05	6.5584022804332E-4	FALSE	FALSE	FALSE
ZK783.8	ZK783.8	5077.48	1.50652	0.36769	4.09726	4.18077e-05	6.6764727329244797E-4	FALSE	FALSE	FALSE
C06G1.15	C06G1.15	397.102	1.72905	0.423801	4.07986	4.50627e-05	7.1309433404589603E-4	FALSE	FALSE	FALSE
T06F4.1	T06F4.1	14.0601	3.2195	0.791059	4.06986	4.70415e-05	7.4328382854677304E-4	FALSE	FALSE	FALSE
T03D3.5	T03D3.5	35.2685	2.02622	0.498338	4.06595	4.78365e-05	7.5470486960838099E-4	FALSE	TRUE	FALSE
R11B5.8	R11B5.8	17.4989	2.98864	0.735942	4.06098	4.88675e-05	7.6981001874446605E-4	FALSE	FALSE	FALSE
Y59E1B.5	Y59E1B.5	537.125	1.64446	0.408035	4.0302	5.57289e-05	8.7228412703180703E-4	FALSE	FALSE	FALSE
Y92C3A.5	Y92C3A.5	16.5687	2.95969	0.734381	4.03019	5.57322e-05	8.7228412703180703E-4	FALSE	FALSE	FALSE
W06G6.19	W06G6.19	402.02	1.77381	0.441957	4.01353	5.98181e-05	9.3109712163102598E-4	FALSE	FALSE	FALSE
M163.18	M163.18	90.8535	1.99605	0.498292	4.00578	6.18132e-05	9.5787508288675298E-4	FALSE	FALSE	FALSE
F36G3.1	F36G3.1	11.8826	3.40394	0.849931	4.00496	6.20291e-05	9.5979969011957596E-4	FALSE	FALSE	FALSE
lido-13	lido-13	21.3246	2.30766	0.576462	4.00314	6.25069e-05	9.6576404122983002E-4	FALSE	FALSE	FALSE
T28H11.7	T28H11.7	165.063	1.83999	0.461236	3.98926	6.62791e-05	1.0225356515063001E-3	TRUE	FALSE	FALSE
F55F3.6	F55F3.6	282.488	1.88516	0.473651	3.98006	6.88972e-05	1.05669324564937E-3	FALSE	FALSE	FALSE
ZK617.10	ZK617.10	538.309	1.62883	0.409487	3.97772	6.95788e-05	1.0655846858486999E-3	FALSE	FALSE	FALSE
R11B5.3	R11B5.3	36.8125	2.36788	0.595366	3.97718	6.97364e-05	1.0664365613994599E-3	FALSE	FALSE	FALSE
F46G11.14	F46G11.14	381.178	1.52839	0.385373	3.96601	7.30873e-05	1.1111816583476699E-3	FALSE	FALSE	FALSE
C56G7.4	C56G7.4	278.896	1.82902	0.461449	3.96363	7.38182e-05	1.1190410817978401E-3	FALSE	FALSE	FALSE
F42H10.10	F42H10.10	280.92	1.91253	0.482622	3.9628	7.40773e-05	1.1213444515890401E-3	FALSE	FALSE	FALSE
C16D9.12	C16D9.12	90.561	1.90248	0.480639	3.95822	7.55094e-05	1.1413705020673699E-3	FALSE	FALSE	FALSE
F59C12.7	F59C12.7	415.306	1.70954	0.431971	3.95755	7.57238e-05	1.1429593059087799E-3	FALSE	FALSE	FALSE
C42D8.14	C42D8.14	15.6453	2.83507	0.716707	3.95568	7.63171e-05	1.1486005151526901E-3	FALSE	FALSE	FALSE
Y92H12A.8	Y92H12A.8	31.8418	2.30848	0.584429	3.94997	7.81613e-05	1.17466598249026E-3	FALSE	FALSE	FALSE
C18A11.13	C18A11.13	74.7082	1.65231	0.418818	3.94517	7.97425e-05	1.1967098525049399E-3	FALSE	FALSE	FALSE
hum-8	hum-8	132.675	1.36623	0.34734	3.9334	8.37514e-05	1.25148483012206E-3	FALSE	FALSE	FALSE
C17D12.10	C17D12.10	91.5258	1.80948	0.462409	3.91317	9.10935e-05	1.35538783706635E-3	FALSE	FALSE	FALSE
W06G6.18	W06G6.18	421.501	1.72692	0.441412	3.91225	9.14387e-05	1.35666467504164E-3	FALSE	FALSE	FALSE
K10C8.5	K10C8.5	105.741	1.75995	0.450761	3.9044	9.44599e-05	1.39596130704849E-3	FALSE	FALSE	FALSE
ZK678.10	ZK678.10	390.229	1.4745	0.377737	3.90351	9.48081e-05	1.39872023146018E-3	FALSE	FALSE	FALSE
Y39B6A.9	Y39B6A.9	11.3339	3.11746	0.798934	3.90202	9.53933e-05	1.40537174845788E-3	FALSE	FALSE	FALSE
K08E7.12	K08E7.12	283.345	1.84041	0.473526	3.88661	0.000101654	1.49130229885572E-3	FALSE	FALSE	FALSE
B0350.73	B0350.73	285.51	1.89231	0.487166	3.88433	0.000102612	1.50325320010366E-3	FALSE	FALSE	FALSE
tsp-18	tsp-18	58.8968	1.73403	0.446577	3.88293	0.000103206	1.5093766741724999E-3	TRUE	FALSE	FALSE
K02D7.8	K02D7.8	417.801	1.67419	0.431195	3.88266	0.000103319	1.5093766741724999E-3	FALSE	FALSE	FALSE
Y92C3A.9	Y92C3A.9	16.1113	3.22362	0.834471	3.86308	0.000111969	1.62665469068553E-3	FALSE	FALSE	FALSE
Y7A5A.19	Y7A5A.19	147.338	1.55168	0.401803	3.86181	0.000112551	1.63284951560213E-3	FALSE	FALSE	FALSE
gbb-2	gbb-2	25.0252	2.84755	0.738498	3.85586	0.000115322	1.6707358896256E-3	FALSE	FALSE	FALSE
haly-1	haly-1	21.43	3.03766	0.7882	3.85392	0.000116241	1.6793990648674101E-3	FALSE	FALSE	FALSE
Y105C5A.1276	Y105C5A.1276	271.7	1.86703	0.485246	3.8476	0.000119279	1.72091171481004E-3	FALSE	FALSE	FALSE
ZK970.11	ZK970.11	152.572	1.57637	0.410108	3.84379	0.000121149	1.7406810367098799E-3	FALSE	FALSE	FALSE
K11E4.11	K11E4.11	276.666	1.81892	0.4739	3.83819	0.000123945	1.7759790654070799E-3	FALSE	FALSE	FALSE
F22F1.7	F22F1.7	412.149	1.69151	0.44277	3.82029	0.000133295	1.89696438635268E-3	FALSE	FALSE	FALSE
F41A4.3	F41A4.3	1163.22	1.62306	0.426531	3.80525	0.000141661	2.0105506596286601E-3	FALSE	FALSE	FALSE
K11E4.9	K11E4.9	272.512	1.79282	0.472663	3.79301	0.000148832	2.1094598485139199E-3	FALSE	FALSE	FALSE
F21A3.10	F21A3.10	102.516	1.74358	0.460061	3.78989	0.000150717	2.1332830398571698E-3	FALSE	FALSE	FALSE
K07C10.5	K07C10.5	90.4635	1.93772	0.511771	3.7863	0.000152905	2.1584134983357699E-3	FALSE	FALSE	FALSE
H06A10.3	H06A10.3	145.111	1.54265	0.407676	3.784	0.000154326	2.1726120553831199E-3	FALSE	FALSE	FALSE
Y47H9A.5	Y47H9A.5	142.393	1.54071	0.40802	3.77607	0.000159323	2.2309438059406302E-3	FALSE	FALSE	FALSE
F22F1.5	F22F1.5	1161.65	1.66188	0.441937	3.76044	0.000169612	2.3686801391027698E-3	FALSE	FALSE	FALSE
hsp-25	hsp-25	24.2634	2.65418	0.706662	3.75594	0.000172695	2.40852093248146E-3	FALSE	FALSE	FALSE
F57G8.12	F57G8.12	67.3003	1.8013	0.48	3.75272	0.000174927	2.42992993201393E-3	FALSE	FALSE	FALSE
Y7A5A.18	Y7A5A.18	389.116	1.38456	0.369163	3.75054	0.000176456	2.4479195328748001E-3	FALSE	FALSE	FALSE
F55F3.8	F55F3.8	282.755	1.83358	0.491245	3.73251	0.000189579	2.6023639554539702E-3	FALSE	FALSE	FALSE
R03D7.2	R03D7.2	20.3723	2.44064	0.654134	3.7311	0.000190644	2.6107851207309799E-3	FALSE	TRUE	FALSE
C06B8.15	C06B8.15	1012.76	1.47623	0.397991	3.7092	0.000207911	2.83540093953218E-3	FALSE	FALSE	FALSE
Y39B6A.70	Y39B6A.70	26.6443	2.17571	0.587309	3.70454	0.000211773	2.8810073147893301E-3	FALSE	FALSE	FALSE
F31C3.13	F31C3.13	6788.6	1.21923	0.32912	3.7045	0.000211806	2.8810073147893301E-3	FALSE	FALSE	FALSE
Y37A1B.334	Y37A1B.334	122.425	1.76002	0.475624	3.70045	0.000215216	2.9215735924855999E-3	FALSE	FALSE	FALSE
F42G10.4	F42G10.4	55.7233	1.79314	0.484592	3.7003	0.000215347	2.9215735924855999E-3	FALSE	FALSE	FALSE
T22A3.11	T22A3.11	3334.49	1.50905	0.409629	3.68394	0.000229654	3.10760523086318E-3	FALSE	FALSE	FALSE
W04A8.2	W04A8.2	23.7402	2.3537	0.639445	3.68085	0.000232455	3.1414404954398499E-3	FALSE	FALSE	FALSE
C48C5.6	C48C5.6	135.392	1.52231	0.414586	3.67187	0.000240781	3.2414025928724798E-3	FALSE	FALSE	FALSE
M01E5.8	M01E5.8	95.6962	1.7747	0.484526	3.66275	0.00024952	3.3504172506164799E-3	FALSE	FALSE	FALSE
B0244.13	B0244.13	3371.98	1.50732	0.412475	3.65432	0.000257866	3.4580458394122401E-3	FALSE	FALSE	FALSE
F22F1.9	F22F1.9	18.4945	2.60471	0.712975	3.65329	0.000258897	3.4674262016451099E-3	FALSE	FALSE	FALSE
C09B8.11	C09B8.11	22.69	2.83715	0.778568	3.64407	0.000268365	3.5850542023229699E-3	FALSE	FALSE	FALSE
R04E5.17	R04E5.17	991.698	1.43707	0.395636	3.6323	0.000280902	3.7368765304194801E-3	FALSE	FALSE	FALSE
Y71H2AL.2	Y71H2AL.2	7.88585	4.12383	1.13587	3.63056	0.000282805	3.7492223514000601E-3	FALSE	FALSE	FALSE
crtc-1	crtc-1	9.2025	3.482	0.959604	3.62858	0.000284988	3.7733912805127398E-3	FALSE	FALSE	FALSE
C43G2.30	C43G2.30	53.3905	2.19354	0.60538	3.62341	0.000290743	3.8301853383112599E-3	FALSE	FALSE	FALSE
ZK678.11	ZK678.11	62.0191	2.10682	0.58426	3.60597	0.00031099	4.07638528643241E-3	FALSE	FALSE	FALSE
Y105C5A.1277	Y105C5A.1277	143.406	1.65364	0.459106	3.60188	0.000315927	4.1307459398239703E-3	FALSE	FALSE	FALSE
tln-1	tln-1	26.7481	2.12324	0.591957	3.58682	0.000334741	4.3495568489868401E-3	FALSE	FALSE	FALSE
B0344.3	B0344.3	20.6197	2.4568	0.687948	3.5712	0.000355344	4.5831071833230298E-3	FALSE	FALSE	FALSE
F33D11.15	F33D11.15	13.3593	2.89158	0.811393	3.56372	0.00036563	4.6868757287862797E-3	FALSE	FALSE	FALSE
Y54G9A.14	Y54G9A.14	123.479	1.42567	0.400138	3.56295	0.000366708	4.6949421541070098E-3	FALSE	FALSE	FALSE
Y39G10AL.5	Y39G10AL.5	1017.9	1.45671	0.408916	3.56237	0.000367526	4.6996662892765002E-3	FALSE	FALSE	FALSE
C14F11.16	C14F11.16	88.8666	1.39151	0.39102	3.55867	0.000372738	4.7576590187763902E-3	FALSE	FALSE	FALSE
egl-8	egl-8	20.1353	2.09214	0.58815	3.55714	0.000374908	4.7707272368472699E-3	FALSE	FALSE	FALSE
F15H9.9	F15H9.9	227.48	1.36753	0.385768	3.54495	0.000392689	4.9788220620688396E-3	FALSE	FALSE	FALSE
F17H10.8	F17H10.8	1028.44	1.48058	0.418047	3.54166	0.000397611	5.0290308585331598E-3	FALSE	FALSE	FALSE
Y53C12A.12	Y53C12A.12	328.903	1.40351	0.396439	3.5403	0.000399674	5.0464494759242503E-3	FALSE	FALSE	FALSE
Y37B11A.4	Y37B11A.4	1010.44	1.42035	0.402339	3.53023	0.000415196	5.2261676652508304E-3	FALSE	FALSE	FALSE
ZC132.10	ZC132.10	3174.77	1.44241	0.409164	3.52526	0.000423063	5.3124094880073998E-3	FALSE	FALSE	FALSE
T04F8.15	T04F8.15	68.7346	1.63908	0.465633	3.52011	0.000431374	5.40379828298023E-3	FALSE	FALSE	FALSE
Y119D3B.24	Y119D3B.24	16.6853	2.49625	0.713131	3.50041	0.000464535	5.78456254807975E-3	FALSE	FALSE	FALSE
F02H6.72	F02H6.72	386.437	1.36807	0.390901	3.49977	0.000465651	5.7915729572943801E-3	FALSE	FALSE	FALSE
Y54F10AM.11	Y54F10AM.11	56.1218	1.4284	0.408863	3.49358	0.000476585	5.9134968883384096E-3	FALSE	TRUE	FALSE
K12H4.10	K12H4.10	387.521	1.33355	0.382187	3.48925	0.000484383	5.9960296905091602E-3	FALSE	FALSE	FALSE
W07G1.17	W07G1.17	140.723	1.44233	0.413604	3.48723	0.000488056	6.0343540893292996E-3	FALSE	FALSE	FALSE
R10E9.5	R10E9.5	3.9664	5.58639	1.60615	3.47811	0.000504954	6.2359118531569498E-3	FALSE	FALSE	FALSE
F12D9.13	F12D9.13	54.0745	1.87294	0.541144	3.46107	0.000538026	6.6131034275256698E-3	FALSE	FALSE	FALSE
C16B8.8	C16B8.8	257.299	1.2631	0.365838	3.45262	0.000555163	6.8157348204358403E-3	FALSE	FALSE	FALSE
Y66D12A.29	Y66D12A.29	25.315	2.06992	0.600682	3.44595	0.000569059	6.9536892071346704E-3	FALSE	FALSE	FALSE
R08F11.7	R08F11.7	8.60645	4.04297	1.17593	3.43811	0.000585798	7.1415419891771E-3	FALSE	FALSE	FALSE
K04C2.11	K04C2.11	45.856	1.87962	0.549564	3.4202	0.000625753	7.5894499550656497E-3	FALSE	FALSE	FALSE
abhd-14	abhd-14	20.3682	2.26565	0.6637	3.41367	0.000640951	7.7596581189620798E-3	FALSE	FALSE	FALSE
F41D9.6	F41D9.6	23.8726	2.175	0.637531	3.4116	0.000645817	7.80953157865278E-3	FALSE	FALSE	FALSE
T23F1.8	T23F1.8	140.693	1.36673	0.402477	3.39581	0.000684267	8.1790438787778807E-3	FALSE	FALSE	FALSE
Y70C5A.5	Y70C5A.5	42.5235	1.93787	0.570671	3.39578	0.00068434	8.1790438787778807E-3	FALSE	FALSE	FALSE
F33D11.14	F33D11.14	21.5736	1.9989	0.588688	3.39552	0.000684975	8.1790438787778807E-3	FALSE	FALSE	FALSE
M163.20	M163.20	94.7557	1.6721	0.494006	3.38478	0.00071235	8.4768833415815106E-3	FALSE	FALSE	FALSE
R05D7.8	R05D7.8	147.906	1.39745	0.415036	3.36706	0.000759745	8.9999271341224107E-3	FALSE	FALSE	FALSE
F43G9.21	F43G9.21	321.571	1.20903	0.359261	3.36532	0.000764539	9.0464628478862004E-3	FALSE	FALSE	FALSE
F39B1.4	F39B1.4	96.4415	1.77744	0.529769	3.35513	0.000793278	9.3442374486670497E-3	FALSE	FALSE	FALSE
F56F4.11	F56F4.11	1111.01	1.47087	0.439671	3.34538	0.000821697	9.6248009717203702E-3	FALSE	FALSE	FALSE
F49E7.3	F49E7.3	34.4621	2.07056	0.619642	3.34154	0.000833143	9.7262052901945298E-3	FALSE	FALSE	FALSE
F28F8.12	F28F8.12	411.031	1.56578	0.468776	3.34014	0.000837353	9.7578432681326901E-3	FALSE	FALSE	FALSE
Y54G2A.65	Y54G2A.65	1014.94	1.50261	0.44988	3.34002	0.000837719	9.7578432681326901E-3	FALSE	FALSE	FALSE
ZK616.65	ZK616.65	213.009	1.24327	0.374176	3.3227	0.000891504	1.03268403834599E-2	FALSE	FALSE	FALSE
C27A2.10	C27A2.10	15.5824	2.64681	0.797584	3.31853	0.000904915	1.0470588207551101E-2	FALSE	FALSE	FALSE
F22B7.15	F22B7.15	10.6539	3.25083	0.980216	3.31645	0.000911703	1.05374712857812E-2	FALSE	FALSE	FALSE
pes-4	pes-4	6.3516	4.40571	1.33057	3.31114	0.000929177	1.0715756166454401E-2	FALSE	FALSE	FALSE
Y48B6A.10	Y48B6A.10	11.2921	2.51184	0.760472	3.303	0.000956579	1.10196244249832E-2	FALSE	FALSE	FALSE
T08G5.18	T08G5.18	39.4428	1.61999	0.490927	3.29986	0.000967331	1.111899447681E-2	FALSE	FALSE	FALSE
F54F7.13	F54F7.13	230.307	1.54877	0.472075	3.28077	0.00103523	1.18085710930856E-2	FALSE	FALSE	FALSE
ZC412.12	ZC412.12	10.2519	2.80813	0.856718	3.27777	0.00104631	1.1921996049208799E-2	FALSE	FALSE	FALSE
D1009.7	D1009.7	262.489	1.45649	0.446833	3.25958	0.00111575	1.26444073426177E-2	FALSE	FALSE	FALSE
B0344.5	B0344.5	12.5458	2.59062	0.797613	3.24796	0.00116235	1.31297957581143E-2	FALSE	FALSE	FALSE
Y105C5A.19	Y105C5A.19	32.5619	2.38382	0.734179	3.24693	0.00116659	1.31634717172005E-2	FALSE	FALSE	FALSE
W09D6.10	W09D6.10	145.85	1.32523	0.409664	3.23492	0.00121679	1.3672314776495701E-2	FALSE	FALSE	FALSE
C06E4.22	C06E4.22	93.5658	1.34456	0.415953	3.23248	0.00122722	1.37585278665546E-2	FALSE	FALSE	FALSE
ZK970.10	ZK970.10	148.174	1.28979	0.399427	3.2291	0.00124181	1.38923188773578E-2	FALSE	FALSE	FALSE
clec-12	clec-12	7.38901	3.14807	0.975594	3.22683	0.00125171	1.3973250689404601E-2	FALSE	TRUE	FALSE
F44E2.3	F44E2.3	18.1802	2.01967	0.626407	3.22422	0.00126318	1.40862178899104E-2	FALSE	FALSE	FALSE
vap-2	vap-2	28.6163	2.27598	0.706083	3.22339	0.00126684	1.40969503458107E-2	TRUE	FALSE	FALSE
T25D1.4	T25D1.4	22.0188	1.94348	0.604296	3.21611	0.00129942	1.4402529518835101E-2	FALSE	FALSE	FALSE
Y71F9B.6	Y71F9B.6	14.7642	2.16331	0.67274	3.21567	0.0013014	1.4404896089178E-2	FALSE	FALSE	FALSE
C40C9.9	C40C9.9	95.2627	1.59622	0.497003	3.21169	0.00131957	1.4590592339407699E-2	FALSE	FALSE	FALSE
K02A4.4	K02A4.4	99.2008	1.63289	0.512501	3.18612	0.00144194	1.5876480322849499E-2	FALSE	FALSE	FALSE
Y119D3B.31	Y119D3B.31	3.23602	5.29299	1.66898	3.17138	0.00151714	1.6634463486473901E-2	FALSE	FALSE	FALSE
H27M09.7	H27M09.7	56.5692	1.53372	0.486002	3.15579	0.00160065	1.7404205287589E-2	FALSE	FALSE	FALSE
Y43F4A.5	Y43F4A.5	32.188	1.89194	0.602154	3.14195	0.00167828	1.8172661069993701E-2	FALSE	FALSE	FALSE
emb-9	emb-9	21.7182	2.25708	0.720802	3.13135	0.00174008	1.8802876959002499E-2	FALSE	FALSE	FALSE
Y23H5A.12	Y23H5A.12	369.333	1.07305	0.343052	3.12795	0.00176031	1.8943202052025099E-2	FALSE	FALSE	FALSE
srg-62	srg-62	17.7356	2.03881	0.6519	3.12748	0.0017631	1.8953777599871099E-2	FALSE	FALSE	FALSE
F46G11.11	F46G11.11	144.916	1.35823	0.434425	3.1265	0.001769	1.89977299088228E-2	FALSE	FALSE	FALSE
K02E2.15	K02E2.15	24.1334	1.74562	0.558964	3.12296	0.00179043	1.91822102481695E-2	FALSE	FALSE	FALSE
Y18H1A.14	Y18H1A.14	6.15368	3.601	1.15562	3.11609	0.00183267	1.95809083872177E-2	TRUE	FALSE	FALSE
K01A12.5	K01A12.5	104.146	1.56451	0.503953	3.10448	0.00190611	2.0284143356602401E-2	FALSE	FALSE	FALSE
Y17G9A.87	Y17G9A.87	99.2855	1.73238	0.558029	3.10446	0.00190624	2.0284143356602401E-2	FALSE	FALSE	FALSE
C06E8.5	C06E8.5	12.4369	2.6161	0.846207	3.09156	0.00199107	2.1122328693103501E-2	TRUE	FALSE	FALSE
ZK1053.1	ZK1053.1	13.7175	2.20805	0.717936	3.07555	0.00210113	2.2177455761292701E-2	FALSE	FALSE	FALSE
T25D1.5	T25D1.5	20.5702	2.11862	0.694972	3.0485	0.00229987	2.4104845337089301E-2	FALSE	FALSE	FALSE
F08A8.5	F08A8.5	23.4498	1.89163	0.624725	3.02794	0.00246225	2.5652543422000001E-2	TRUE	FALSE	FALSE
T20D3.15	T20D3.15	2.85707	5.1147	1.69446	3.01849	0.00254038	2.6440193000159401E-2	FALSE	FALSE	FALSE
F01F1.3	F01F1.3	18.2101	1.85797	0.61561	3.0181	0.00254369	2.6448276259115201E-2	FALSE	FALSE	FALSE
T27E4.15	T27E4.15	34.3054	1.57281	0.522442	3.0105	0.00260819	2.6984802191241199E-2	FALSE	FALSE	FALSE
F46B3.14	F46B3.14	2.75761	5.07188	1.68626	3.00778	0.00263168	2.7120528704446902E-2	FALSE	FALSE	FALSE
trp-2	trp-2	10.2155	2.36436	0.787752	3.0014	0.00268743	2.7640584497352301E-2	FALSE	FALSE	FALSE
C34C12.9	C34C12.9	7.80309	2.88312	0.961962	2.99713	0.00272537	2.7975812212011699E-2	FALSE	FALSE	FALSE
F42A9.8	F42A9.8	53.0679	1.88683	0.631368	2.98847	0.00280373	2.86957562933579E-2	FALSE	FALSE	FALSE
F32H2.17	F32H2.17	8.38455	2.78872	0.934612	2.98382	0.00284671	2.90787230441274E-2	FALSE	FALSE	FALSE
T27B1.3	T27B1.3	24.8726	1.7383	0.582783	2.98276	0.00285664	2.9151641294191202E-2	FALSE	FALSE	FALSE
K08B5.5	K08B5.5	24.5578	1.76946	0.596277	2.96752	0.00300212	3.03696503142614E-2	FALSE	FALSE	FALSE
rad-50	rad-50	29.0548	2.23175	0.752386	2.96623	0.00301473	3.0467683256869198E-2	FALSE	FALSE	FALSE
C47G2.17	C47G2.17	6.84003	3.9582	1.34242	2.94856	0.00319259	3.2141035695330597E-2	FALSE	FALSE	FALSE
R09E10.16	R09E10.16	34.1704	1.4949	0.507495	2.94564	0.00322284	3.2414328371883898E-2	FALSE	FALSE	FALSE
F23F12.16	F23F12.16	3.82234	4.52523	1.55281	2.91422	0.00356579	3.5454526152225101E-2	FALSE	FALSE	FALSE
enpl-1	enpl-1	45.1179	1.3484	0.462824	2.91342	0.00357495	3.5511828562708903E-2	FALSE	FALSE	FALSE
ndx-1	ndx-1	4.94672	3.946	1.35759	2.90663	0.00365349	3.6214875954128797E-2	FALSE	FALSE	FALSE
Y69A2AR.31	Y69A2AR.31	40.4323	1.32163	0.455701	2.90021	0.00372908	3.6832979487883201E-2	FALSE	FALSE	FALSE
Y25C1A.13	Y25C1A.13	107.202	1.05524	0.364709	2.89337	0.00381129	3.75387051787405E-2	FALSE	FALSE	FALSE
tag-138	tag-138	15.7666	2.31111	0.80065	2.88654	0.003895	3.82192419477312E-2	FALSE	FALSE	FALSE
ZK899.10	ZK899.10	139.618	1.17958	0.410303	2.8749	0.00404153	3.96198647440252E-2	FALSE	FALSE	FALSE
C54C6.12	C54C6.12	2.71822	5.03997	1.75446	2.87266	0.00407027	3.9826978397069397E-2	FALSE	FALSE	FALSE
Y51H4A.943	Y51H4A.943	156.029	1.21057	0.422515	2.86515	0.00416811	4.0708187627641002E-2	FALSE	FALSE	FALSE
cdh-1	cdh-1	85.5947	1.16687	0.407542	2.8632	0.00419391	4.0921949597181498E-2	FALSE	FALSE	FALSE
Y45G5AM.6	Y45G5AM.6	6.19112	3.18966	1.11594	2.85826	0.00425968	4.1494019312240303E-2	FALSE	FALSE	FALSE
F55G1.20	F55G1.20	504.618	1.16041	0.405994	2.8582	0.00426048	4.1494019312240303E-2	FALSE	FALSE	FALSE
B0523.6	B0523.6	50.5311	1.41925	0.496733	2.85718	0.00427429	4.1589874165444303E-2	FALSE	FALSE	FALSE
Y106G6D.10	Y106G6D.10	6.88287	3.09608	1.0851	2.85326	0.00432727	4.20271352940077E-2	FALSE	FALSE	FALSE
F57G8.13	F57G8.13	63.3421	1.39589	0.489452	2.85194	0.00434532	4.2124278386241797E-2	FALSE	FALSE	FALSE
F49C5.13	F49C5.13	167.604	1.35375	0.475118	2.8493	0.00438154	4.2357607011267097E-2	FALSE	FALSE	FALSE
acs-16	acs-16	6.3786	3.03043	1.06567	2.84369	0.00445948	4.3031489663924297E-2	FALSE	FALSE	FALSE
fbxa-60	fbxa-60	19.3292	1.60729	0.565421	2.84264	0.00447417	4.3133520220024597E-2	FALSE	FALSE	FALSE
Y70G10A.3	Y70G10A.3	18.2343	1.64862	0.581526	2.83499	0.00458278	4.4099238786555701E-2	FALSE	FALSE	FALSE
C39E9.18	C39E9.18	5.29672	4.04586	1.42861	2.83203	0.00462533	4.4467797602096397E-2	FALSE	FALSE	FALSE
T09B4.19	T09B4.19	19.3496	2.0952	0.740485	2.8295	0.00466212	4.4739249385024701E-2	FALSE	FALSE	FALSE
F08H9.13	F08H9.13	40.3195	1.43309	0.507701	2.82271	0.00476192	4.56550461914801E-2	FALSE	FALSE	FALSE
nrps-1	nrps-1	25.4625	1.44969	0.514646	2.81686	0.00484957	4.6367881768190497E-2	FALSE	FALSE	FALSE
F47E1.10	F47E1.10	7.72731	3.06403	1.08839	2.8152	0.00487469	4.6565555165663797E-2	FALSE	FALSE	FALSE
Y43F8B.14	Y43F8B.14	12.835	2.39046	0.849776	2.81305	0.00490741	4.6808600085858999E-2	FALSE	FALSE	FALSE
F08G5.18	F08G5.18	16.6141	1.83285	0.651865	2.8117	0.00492812	4.6947257423828499E-2	FALSE	FALSE	FALSE
Y105C5A.1	Y105C5A.1	23.2816	1.87193	0.666993	2.80652	0.00500794	4.7620932534811103E-2	FALSE	FALSE	FALSE
W06D4.9	W06D4.9	24.9107	1.66162	0.592594	2.80398	0.00504767	4.7955180975222597E-2	FALSE	FALSE	FALSE
srd-49	srd-49	11.1219	2.13833	0.764901	2.79557	0.00518083	4.9084088674379703E-2	FALSE	FALSE	FALSE
fbxa-184	fbxa-184	13.0295	1.91988	0.686825	2.79529	0.00518527	4.9084088674379703E-2	FALSE	FALSE	TRUE
unc-103	unc-103	8.31391	2.50262	0.895819	2.79366	0.00521147	4.9287513277311498E-2	FALSE	FALSE	FALSE
lron-11	lron-11	16.8091	1.67377	0.599259	2.79307	0.005221	4.9333003855198197E-2	FALSE	FALSE	FALSE
cbs-2	cbs-2	23.6245	1.63507	0.587102	2.78498	0.00535314	5.0535931570444198E-2	TRUE	FALSE	FALSE
C53D5.5	C53D5.5	12.7083	2.29909	0.82683	2.7806	0.00542581	5.10837306237093E-2	FALSE	FALSE	FALSE
Y38F2AR.12	Y38F2AR.12	42.7214	1.21452	0.440644	2.75623	0.0058471	5.45104355235385E-2	FALSE	FALSE	FALSE
F31C3.15	F31C3.15	12611	0.994912	0.36122	2.75431	0.00588163	5.4667758317287901E-2	FALSE	FALSE	FALSE
F58A4.12	F58A4.12	52.5991	1.35734	0.492839	2.75413	0.00588488	5.4667758317287901E-2	FALSE	FALSE	FALSE
hum-10	hum-10	7.73091	2.73413	0.994655	2.74883	0.00598092	5.5461332103772097E-2	FALSE	FALSE	FALSE
C28A5.11	C28A5.11	15.5125	1.92486	0.700677	2.74715	0.00601155	5.5593861868719299E-2	FALSE	FALSE	FALSE
Y105E8A.14	Y105E8A.14	132.34	1.1138	0.406239	2.74173	0.00611172	5.6424186299390701E-2	FALSE	FALSE	FALSE
K07F5.8	K07F5.8	11.2227	2.68323	0.980228	2.73735	0.00619367	5.7029763680151398E-2	FALSE	FALSE	FALSE
fipr-3	fipr-3	2.30777	4.80766	1.75902	2.73314	0.00627328	5.7711987371727898E-2	FALSE	FALSE	FALSE
F48G7.12	F48G7.12	5.51361	3.52059	1.2905	2.72807	0.00637056	5.8452649024470803E-2	FALSE	FALSE	FALSE
C16C8.29	C16C8.29	45.7045	1.25987	0.462225	2.72566	0.00641731	5.8829996898050199E-2	FALSE	FALSE	FALSE
ZK185.2	ZK185.2	8.85758	2.54479	0.935857	2.71921	0.00654381	5.9780177755741702E-2	FALSE	FALSE	FALSE
C54C6.14	C54C6.14	2.3364	4.82273	1.77477	2.71738	0.00658002	6.0058439799407497E-2	FALSE	FALSE	FALSE
Y116F11A.9	Y116F11A.9	68.1867	1.37936	0.50847	2.71276	0.00667244	6.08001820473991E-2	FALSE	FALSE	FALSE
Y20F4.4	Y20F4.4	116.069	1.00632	0.371776	2.7068	0.00679354	6.1737951054939198E-2	FALSE	FALSE	FALSE
Y53F4B.51	Y53F4B.51	55.591	1.51284	0.559799	2.70247	0.00688272	6.2331778400544102E-2	FALSE	FALSE	FALSE
B0395.10	B0395.10	22.0736	1.88571	0.699944	2.69409	0.00705809	6.3754459834390306E-2	FALSE	FALSE	FALSE
cyn-5	cyn-5	34.7432	1.45114	0.539815	2.68822	0.00718342	6.4774644225466194E-2	FALSE	FALSE	FALSE
irx-1	irx-1	4.42748	3.76957	1.40266	2.68744	0.00720013	6.4819458409363304E-2	FALSE	FALSE	FALSE
R06B10.9	R06B10.9	8.04089	2.44674	0.910887	2.6861	0.0072291	6.4962543705730305E-2	FALSE	FALSE	FALSE
T28B4.14	T28B4.14	22.3794	1.6964	0.631707	2.68542	0.00724397	6.4984509378118893E-2	FALSE	FALSE	FALSE
F07A5.9	F07A5.9	2.24588	4.77528	1.77858	2.68488	0.00725563	6.5033307696310994E-2	FALSE	FALSE	FALSE
lim-6	lim-6	11.1812	2.18832	0.816746	2.67931	0.0073774	6.6011674838267295E-2	FALSE	FALSE	FALSE
wts-1	wts-1	3.34428	4.29787	1.60537	2.67719	0.00742435	6.6261729997488E-2	FALSE	FALSE	FALSE
Y50E8A.12	Y50E8A.12	6.77171	2.53601	0.949523	2.67082	0.00756651	6.7415449164129296E-2	FALSE	FALSE	FALSE
hog-1	hog-1	6.24181	2.94474	1.10283	2.67017	0.00758134	6.7490098277102895E-2	FALSE	FALSE	FALSE
clec-266	clec-266	4.89302	3.41142	1.27779	2.66979	0.0075899	6.7508777349206794E-2	FALSE	FALSE	FALSE
Y40H7A.4	Y40H7A.4	6.07298	2.75139	1.03075	2.66931	0.00760081	6.7548373109366303E-2	FALSE	FALSE	FALSE
F13E9.9	F13E9.9	6.94499	3.1216	1.17006	2.6679	0.00763276	6.7774737272471006E-2	FALSE	FALSE	FALSE
metl-1	metl-1	12.1365	2.00037	0.750109	2.66677	0.00765834	6.7886671631220599E-2	FALSE	FALSE	FALSE
Y48A6C.2	Y48A6C.2	3.45699	4.37594	1.64934	2.65314	0.00797461	7.0214144956298602E-2	FALSE	FALSE	FALSE
duxl-1	duxl-1	4.07714	3.74531	1.41198	2.65253	0.00798917	7.0283165246703E-2	FALSE	FALSE	FALSE
F13C5.2	F13C5.2	18.7583	1.52538	0.575208	2.65188	0.0080044	7.0357960531209796E-2	FALSE	FALSE	FALSE
Y52D5A.1	Y52D5A.1	33.0544	1.3021	0.491438	2.64956	0.00805955	7.0783263445666503E-2	FALSE	FALSE	FALSE
Y51A2D.8	Y51A2D.8	5.49103	3.12388	1.17926	2.64903	0.00807239	7.0836536131708094E-2	FALSE	FALSE	FALSE
rpl-13	rpl-13	13.9992	1.77721	0.671729	2.64573	0.00815157	7.1471473524717999E-2	FALSE	FALSE	FALSE
tbc-10	tbc-10	8.36165	2.32864	0.880613	2.64434	0.00818503	7.1644716793948404E-2	FALSE	FALSE	FALSE
F28F8.11	F28F8.11	25.9595	1.56562	0.592442	2.64265	0.00822601	7.1943172540042802E-2	FALSE	FALSE	FALSE
acr-24	acr-24	94.4871	1.04712	0.397619	2.63347	0.00845178	7.3548747062695402E-2	FALSE	FALSE	FALSE
F41C6.7	F41C6.7	3.19791	4.22653	1.60513	2.63313	0.00846021	7.3560886883303506E-2	FALSE	FALSE	FALSE
F35C5.14	F35C5.14	8.10892	2.85371	1.0845	2.63136	0.00850447	7.3884312929157606E-2	FALSE	FALSE	FALSE
T24H7.9	T24H7.9	3.14193	4.23184	1.61045	2.62775	0.00859529	7.4549525409662101E-2	FALSE	FALSE	FALSE
K09H11.4	K09H11.4	3.95332	3.69415	1.4148	2.61108	0.00902558	7.7829853877883604E-2	FALSE	FALSE	FALSE
F09C8.2	F09C8.2	40.1112	1.27552	0.488929	2.6088	0.00908601	7.8286362431557205E-2	FALSE	FALSE	FALSE
ift-139	ift-139	7.22407	2.8993	1.11164	2.60814	0.00910368	7.8300658700497905E-2	TRUE	FALSE	FALSE
F53F8.10	F53F8.10	56.364	1.49887	0.574962	2.6069	0.00913652	7.8463047782878201E-2	FALSE	FALSE	FALSE
C07A9.9	C07A9.9	9.39117	2.27327	0.872443	2.60564	0.0091703	7.8620695507704202E-2	FALSE	FALSE	FALSE
Y50D4C.13	Y50D4C.13	6.98862	2.51637	0.965956	2.60506	0.00918584	7.8628401044193594E-2	FALSE	FALSE	FALSE
W03D2.6	W03D2.6	6.43148	3.34005	1.2882	2.5928	0.00951984	8.1354171284206606E-2	FALSE	FALSE	FALSE
R144.6	R144.6	6.93887	2.70097	1.04313	2.58929	0.0096175	8.2054682384862701E-2	FALSE	FALSE	FALSE
T28C12.6	T28C12.6	2.27594	4.79136	1.85216	2.5869	0.00968433	8.2557494299454706E-2	FALSE	FALSE	FALSE
F52H2.10	F52H2.10	27.2054	1.52966	0.592855	2.58016	0.00987545	8.4049786795407005E-2	FALSE	FALSE	FALSE
sul-3	sul-3	9.23415	2.09254	0.812043	2.57688	0.00996957	8.4723668794087797E-2	FALSE	FALSE	FALSE
C01B9.1	C01B9.1	4.76815	3.28391	1.27442	2.57678	0.00997254	8.4723668794087797E-2	FALSE	TRUE	FALSE
F33D4.11	F33D4.11	4.12998	3.78105	1.46748	2.57656	0.00997893	8.4723668794087797E-2	FALSE	FALSE	FALSE
Y32H12A.8	Y32H12A.8	14.5932	1.69491	0.658075	2.57555	0.0100081	8.4863545643887206E-2	FALSE	FALSE	FALSE
chil-24	chil-24	6.00142	2.96445	1.15105	2.57543	0.0100116	8.4863545643887206E-2	FALSE	FALSE	FALSE
ZK596.4	ZK596.4	8.00576	2.55196	0.994221	2.56679	0.0102643	8.6654596704215894E-2	FALSE	FALSE	FALSE
Y73F8A.26	Y73F8A.26	40.5247	1.22527	0.478633	2.55993	0.0104692	8.8241671473795899E-2	FALSE	FALSE	FALSE
gar-1	gar-1	5.31961	3.10881	1.21541	2.55783	0.0105327	8.8681870811394101E-2	FALSE	FALSE	FALSE
Y41D4A.7	Y41D4A.7	17.1672	1.53191	0.599457	2.5555	0.0106037	8.9087960439085595E-2	FALSE	FALSE	FALSE
T04C12.24	T04C12.24	18.1722	1.56239	0.613199	2.54794	0.0108361	9.0532042674448795E-2	FALSE	FALSE	FALSE
rgs-6	rgs-6	4.4781	3.17871	1.24775	2.54756	0.0108479	9.05582251729289E-2	FALSE	FALSE	FALSE
T28D6.4	T28D6.4	13.3745	1.76847	0.695356	2.54327	0.0109822	9.1386947730722104E-2	FALSE	FALSE	FALSE
Y50D4C.6	Y50D4C.6	15.0905	1.7128	0.67466	2.53876	0.0111245	9.2350638869410098E-2	FALSE	FALSE	FALSE
cor-1	cor-1	5.59556	2.67	1.05649	2.52724	0.0114964	9.4911464890213001E-2	FALSE	FALSE	FALSE
C16C8.28	C16C8.28	42.3269	1.17786	0.466636	2.52414	0.011598	9.5373561782843896E-2	FALSE	FALSE	FALSE
F31C3.14	F31C3.14	38174	1.06156	0.420809	2.52266	0.0116471	9.5655874547830796E-2	FALSE	FALSE	FALSE
C37A5.12	C37A5.12	72.1389	1.20733	0.478616	2.52255	0.0116506	9.5655874547830796E-2	FALSE	FALSE	FALSE
Y82E9BR.30	Y82E9BR.30	45.8091	1.26726	0.503458	2.51712	0.0118318	9.6839504602468707E-2	FALSE	FALSE	FALSE
T04C12.30	T04C12.30	29.309	1.77849	0.707761	2.51284	0.0119763	9.7945193982209397E-2	FALSE	FALSE	FALSE
C47C12.8	C47C12.8	34.2813	1.37532	0.550463	2.49848	0.0124727	0.101528561319502	FALSE	FALSE	FALSE
cpz-1	cpz-1	15.8136	1.57456	0.631872	2.4919	0.0127062	0.103268788314932	FALSE	TRUE	FALSE
tub-2	tub-2	13.8909	1.73246	0.699667	2.47612	0.0132818	0.107445702208655	FALSE	FALSE	FALSE
srw-95	srw-95	1.96817	4.57613	1.85051	2.47291	0.0134019	NA	FALSE	FALSE	FALSE
sre-36	sre-36	1.94706	4.56313	1.84557	2.47248	0.0134178	NA	FALSE	FALSE	FALSE
T25E4.3	T25E4.3	239.695	0.882304	0.357211	2.46998	0.0135122	0.10914066866223	FALSE	FALSE	FALSE
srw-65	srw-65	1.91236	4.54174	1.84221	2.46538	0.0136868	NA	FALSE	FALSE	FALSE
ctl-2	ctl-2	5.81196	2.67292	1.08561	2.46214	0.0138112	0.111353978407448	FALSE	FALSE	FALSE
C16C8.21	C16C8.21	36.6903	1.20838	0.490819	2.46196	0.0138181	0.111353978407448	FALSE	FALSE	FALSE
F28A10.9	F28A10.9	4.72897	3.16937	1.28834	2.46004	0.0138921	0.11177797537230499	FALSE	FALSE	FALSE
unc-15	unc-15	20.5927	1.60486	0.652668	2.45892	0.0139354	0.112040116608998	FALSE	FALSE	FALSE
F10C1.18	F10C1.18	23.3585	1.44781	0.589073	2.45777	0.0139802	0.112228099468209	FALSE	FALSE	FALSE
C29F9.5	C29F9.5	5.78655	3.15229	1.2836	2.45581	0.0140567	0.112755428231073	FALSE	FALSE	FALSE
Y69H2.10	Y69H2.10	2.77491	4.04258	1.64899	2.45155	0.0142244	0.113925505995516	TRUE	FALSE	FALSE
Y95D11A.4	Y95D11A.4	9.96912	1.96921	0.805463	2.44481	0.0144927	0.11598595146858	FALSE	FALSE	FALSE
Y39E4B.6	Y39E4B.6	15.6725	1.55984	0.638232	2.444	0.0145254	0.11615909918605399	FALSE	TRUE	FALSE
lido-7	lido-7	7.1295	2.49526	1.02257	2.44018	0.0146801	0.117101344522583	FALSE	FALSE	FALSE
T08B6.63	T08B6.63	9.47851	1.92571	0.791038	2.43441	0.0149163	0.11873982494766699	FALSE	FALSE	FALSE
F14B4.4	F14B4.4	24.3469	1.44112	0.592644	2.43168	0.0150289	0.119364177440118	FALSE	FALSE	FALSE
Y38H6C.8	Y38H6C.8	24.835	1.57884	0.65076	2.42615	0.0152598	0.120739568391263	FALSE	FALSE	FALSE
Y71H2AM.12	Y71H2AM.12	8.70883	2.05455	0.846972	2.42576	0.0152764	0.120779375467782	FALSE	FALSE	FALSE
mrp-2	mrp-2	7.82942	2.33978	0.966108	2.42186	0.0154412	0.12189785100035901	FALSE	FALSE	FALSE
mltn-3	mltn-3	4.98768	2.91494	1.20462	2.41979	0.0155294	0.122409900554332	FALSE	FALSE	FALSE
F10D2.15	F10D2.15	97.5675	1.23269	0.5117	2.409	0.0159962	0.12542722571887699	FALSE	FALSE	FALSE
F39H11.1	F39H11.1	12.2972	1.65107	0.686678	2.40443	0.0161978	0.126723322152481	FALSE	FALSE	FALSE
egl-21	egl-21	7.1217	2.19254	0.912694	2.40227	0.0162935	0.127281597435625	FALSE	FALSE	FALSE
F12F6.8	F12F6.8	4.70211	2.90267	1.20885	2.40119	0.0163418	0.12756356092725399	TRUE	FALSE	FALSE
haf-4	haf-4	57.7067	0.990177	0.412776	2.39882	0.0164478	0.12829541989716001	FALSE	TRUE	FALSE
Y71G12B.35	Y71G12B.35	30.2046	1.15652	0.484165	2.38868	0.0169088	0.13149905623699801	FALSE	FALSE	FALSE
Y47G6A.7	Y47G6A.7	15.8346	1.4329	0.605718	2.36563	0.0179994	0.139359103623756	FALSE	FALSE	FALSE
C27D8.3	C27D8.3	27.0716	1.21019	0.512834	2.35981	0.0182842	0.141354475690641	FALSE	FALSE	FALSE
Y41C4A.12	Y41C4A.12	9.78784	1.78105	0.755424	2.35768	0.0183894	0.141853048261218	FALSE	FALSE	FALSE
fig-1	fig-1	14.0701	1.60582	0.681485	2.35635	0.0184556	0.142259112063023	FALSE	TRUE	FALSE
ZC449.10	ZC449.10	61.1453	1.24022	0.526904	2.3538	0.0185828	0.14287502259394	FALSE	FALSE	FALSE
T12E12.6	T12E12.6	2.71193	3.96705	1.68564	2.35344	0.0186008	0.14287502259394	FALSE	FALSE	FALSE
nit-1	nit-1	14.0677	1.48865	0.633239	2.35085	0.0187305	0.14374261259862101	FALSE	FALSE	FALSE
spe-29	spe-29	24.9189	1.30112	0.553761	2.34961	0.0187932	0.14411830027733399	TRUE	FALSE	FALSE
T26A8.6	T26A8.6	14.6936	1.53168	0.653716	2.34303	0.0191278	0.14646909624121601	FALSE	FALSE	FALSE
K01A11.6	K01A11.6	114.498	1.14956	0.490948	2.34151	0.0192057	0.14695817699145999	FALSE	FALSE	FALSE
F43D2.2	F43D2.2	22.4767	1.31171	0.560947	2.33839	0.019367	0.14791739555548999	FALSE	FALSE	FALSE
T13F2.9	T13F2.9	16.4086	1.51179	0.646544	2.33827	0.0193735	0.14791739555548999	FALSE	FALSE	FALSE
Y95B8A.13	Y95B8A.13	47.7713	1.1736	0.502715	2.33453	0.0195677	0.14926424925333501	FALSE	FALSE	FALSE
R06B10.11	R06B10.11	9.44445	1.79528	0.769822	2.33207	0.0196971	0.149841127195836	FALSE	FALSE	FALSE
W08E12.8	W08E12.8	2.6091	3.95157	1.69611	2.32979	0.0198174	0.150646546173275	FALSE	FALSE	FALSE
ugt-52	ugt-52	1.76134	4.41993	1.89735	2.32952	0.0198313	NA	FALSE	FALSE	FALSE
tps-1	tps-1	3.40665	3.45482	1.48492	2.32661	0.0199861	0.151709024013921	FALSE	FALSE	FALSE
sdc-2	sdc-2	11.6493	1.77538	0.763377	2.3257	0.0200347	0.15196738580166999	FALSE	FALSE	FALSE
Y17G7B.8	Y17G7B.8	27.3646	1.23173	0.532014	2.31521	0.0206014	0.155813546711222	FALSE	FALSE	FALSE
Y53G8AR.6	Y53G8AR.6	4.88722	2.59518	1.12232	2.31234	0.0207588	0.15677739941730201	FALSE	FALSE	FALSE
M04G7.2	M04G7.2	46.6748	0.965422	0.417952	2.30989	0.0208944	0.15746070726414199	FALSE	FALSE	FALSE
M03C11.6	M03C11.6	20.6822	1.62497	0.705631	2.30287	0.0212864	0.16006847779681499	FALSE	FALSE	FALSE
D2024.4	D2024.4	1.74775	4.41074	1.91654	2.3014	0.0213688	NA	FALSE	FALSE	FALSE
2L52.1	2L52.1	1.97425	4.58093	1.99173	2.29997	0.0214497	NA	FALSE	FALSE	FALSE
cup-5	cup-5	8.0201	1.87556	0.816159	2.29803	0.0215602	0.161894628734779	FALSE	FALSE	FALSE
Y38H6A.10	Y38H6A.10	24.8804	1.26213	0.550063	2.29452	0.0217607	0.16316657229540499	FALSE	FALSE	FALSE
dpy-1	dpy-1	5.43334	2.41156	1.05199	2.29238	0.0218838	0.16385439830978499	FALSE	FALSE	FALSE
pbo-1	pbo-1	26.1239	1.16008	0.507108	2.28764	0.0221588	0.165675947640848	FALSE	FALSE	FALSE
H35B03.23	H35B03.23	2.5608	3.92841	1.71821	2.28634	0.0222344	0.16600386005880099	FALSE	FALSE	FALSE
Y54G11A.24	Y54G11A.24	13.8481	1.6524	0.723233	2.28475	0.0223278	0.166393506991209	FALSE	FALSE	FALSE
atln-2	atln-2	72.2317	0.879384	0.384912	2.28463	0.0223343	0.166393506991209	FALSE	FALSE	FALSE
tat-4	tat-4	3.26826	3.41975	1.51028	2.26431	0.0235548	0.17444660277934099	FALSE	FALSE	FALSE
B0344.4	B0344.4	14.1169	1.69677	0.750756	2.26008	0.0238166	0.17580896998682399	FALSE	FALSE	FALSE
C26D10.3	C26D10.3	2.53195	3.91052	1.7306	2.25963	0.023844	0.175887348301975	FALSE	TRUE	FALSE
K11D9.5	K11D9.5	7.14305	2.57736	1.14246	2.25597	0.0240723	0.177290207623051	FALSE	FALSE	FALSE
T27A8.7	T27A8.7	2.5187	3.85327	1.70845	2.25542	0.0241068	0.17732600312031399	FALSE	FALSE	FALSE
bbs-5	bbs-5	6.58611	2.1265	0.94368	2.25341	0.0242335	0.17800735792240999	TRUE	FALSE	FALSE
Y49E10.7	Y49E10.7	7.84503	1.99009	0.885497	2.24743	0.0246123	0.18039395348932	FALSE	FALSE	FALSE
atp-4	atp-4	99.8625	0.89594	0.39927	2.24394	0.0248361	0.181389789111988	FALSE	FALSE	FALSE
hex-5	hex-5	3.61566	3.30219	1.47175	2.24373	0.0248501	0.181389789111988	FALSE	FALSE	FALSE
F22E12.1	F22E12.1	4.83215	2.43179	1.08447	2.24237	0.0249374	0.18177373348452899	FALSE	FALSE	FALSE
C32D5.12	C32D5.12	7.56472	1.93671	0.867331	2.23296	0.0255519	0.185735176590897	FALSE	FALSE	FALSE
F13G11.145	F13G11.145	12.5723	1.49902	0.672188	2.23005	0.0257438	0.18700027650223899	FALSE	FALSE	FALSE
F43D9.8	F43D9.8	3.7849	2.99902	1.34886	2.22338	0.0261902	0.18995999220606499	FALSE	FALSE	FALSE
C06G4.7	C06G4.7	8.94157	1.93951	0.877189	2.21105	0.0270325	0.195275962170956	FALSE	FALSE	FALSE
ptr-9	ptr-9	3.05225	3.29865	1.4946	2.20705	0.0273106	0.19714882053961799	FALSE	FALSE	FALSE
ZK637.6	ZK637.6	21.6504	1.15628	0.52782	2.19067	0.028476	0.20443269587368601	FALSE	FALSE	FALSE
linc-113	linc-113	28.4692	1.21587	0.555346	2.18939	0.0285684	0.20495571940392501	FALSE	FALSE	FALSE
magu-3	magu-3	2.43674	3.8437	1.75673	2.18798	0.0286709	0.20540936289144601	FALSE	FALSE	FALSE
cdh-12	cdh-12	93.9062	0.841908	0.385495	2.18396	0.028965	0.20709066298666401	FALSE	FALSE	FALSE
M03F8.5	M03F8.5	1.57275	4.25834	1.95246	2.18101	0.0291829	NA	FALSE	FALSE	FALSE
C35D10.20	C35D10.20	3.13708	3.22313	1.47826	2.18036	0.029231	0.20870727329674099	FALSE	FALSE	FALSE
ttr-14	ttr-14	1.56668	4.2539	1.95393	2.1771	0.029473	NA	FALSE	FALSE	FALSE
ZC455.14	ZC455.14	22.2711	1.55671	0.715297	2.17631	0.0295321	0.21028285650796599	FALSE	FALSE	FALSE
Y60A3A.41	Y60A3A.41	1.78709	4.43797	2.04083	2.17459	0.0296609	NA	FALSE	FALSE	FALSE
ndnf-1	ndnf-1	13.6835	1.47628	0.679724	2.17188	0.029865	0.212219914008827	FALSE	FALSE	FALSE
pgp-11	pgp-11	18.5682	1.24334	0.573341	2.16859	0.0301142	0.21355527599077201	FALSE	FALSE	FALSE
AC7.3	AC7.3	29.9712	1.07222	0.494854	2.16674	0.0302551	0.21426392907033601	TRUE	FALSE	FALSE
prx-2	prx-2	1.62857	4.30043	1.9886	2.16254	0.0305763	NA	FALSE	FALSE	FALSE
Y37E11AL.16	Y37E11AL.16	49.7388	1.20461	0.557435	2.16099	0.0306964	0.21709566179835901	FALSE	FALSE	FALSE
gst-38	gst-38	3.01899	3.287	1.52175	2.16001	0.0307721	0.21748419358131599	FALSE	FALSE	FALSE
K02B12.6	K02B12.6	1.5953	4.27563	1.98018	2.15922	0.0308332	NA	FALSE	FALSE	FALSE
R02F11.2	R02F11.2	3.1793	3.23864	1.50085	2.15788	0.0309371	0.218502393932861	FALSE	FALSE	FALSE
C40H5.13	C40H5.13	18.7778	1.36729	0.635604	2.15117	0.0314626	0.22116859344932799	FALSE	FALSE	FALSE
maa-1	maa-1	24.541	1.12781	0.524708	2.14941	0.0316016	0.22186929671465	FALSE	FALSE	FALSE
C05G5.9	C05G5.9	5.98371	2.3296	1.08586	2.14539	0.0319215	0.223792800317377	FALSE	FALSE	FALSE
iff-2	iff-2	32.6442	1.05718	0.492901	2.14481	0.0319682	0.22382497426340101	FALSE	FALSE	FALSE
deb-1	deb-1	4.34902	2.67263	1.24615	2.1447	0.0319765	0.22382497426340101	FALSE	FALSE	FALSE
lpd-6	lpd-6	15.3264	1.39235	0.649313	2.14434	0.0320053	0.22382497426340101	FALSE	FALSE	FALSE
F10B5.3	F10B5.3	5.92651	2.54398	1.18789	2.14159	0.0322264	0.22502554811150199	FALSE	FALSE	FALSE
col-38	col-38	6.58295	2.00122	0.935622	2.13892	0.032442	0.22577846522484099	TRUE	FALSE	FALSE
egl-10	egl-10	6.3287	2.00889	0.939647	2.13792	0.0325234	0.22604314714358301	FALSE	FALSE	TRUE
C16C4.18	C16C4.18	6.06687	2.28044	1.06707	2.1371	0.0325901	0.22635603636826501	FALSE	TRUE	FALSE
acox-1.6	acox-1.6	5.40154	2.31385	1.08453	2.1335	0.0328837	0.22824384873194001	FALSE	FALSE	FALSE
ZK484.3	ZK484.3	21.7533	1.20431	0.564814	2.13223	0.032988	0.228815778369824	FALSE	FALSE	FALSE
H35N09.4	H35N09.4	2276.1	0.71031	0.333262	2.13139	0.0330574	0.229029325349729	FALSE	FALSE	FALSE
snf-11	snf-11	2.26822	3.69807	1.73992	2.12543	0.0335511	0.23164655929325001	FALSE	FALSE	FALSE
gsa-1	gsa-1	30.4895	1.0209	0.48106	2.12219	0.0338221	0.23274978066153901	FALSE	FALSE	FALSE
T05G5.17	T05G5.17	21.285	1.23058	0.579947	2.12189	0.033847	0.23276794092608399	FALSE	FALSE	FALSE
srh-281	srh-281	2.33906	3.73753	1.76481	2.11781	0.0341912	0.23473975722054999	FALSE	FALSE	FALSE
adt-1	adt-1	5.0074	2.25894	1.06712	2.11686	0.0342716	0.23506979269589201	FALSE	FALSE	FALSE
egl-2	egl-2	3.58248	2.89976	1.37222	2.11319	0.0345843	0.236439171563085	FALSE	FALSE	FALSE
C49C3.10	C49C3.10	3.60286	2.95328	1.39842	2.11186	0.034698	0.23690694070173399	FALSE	FALSE	FALSE
madf-9	madf-9	20.8317	1.16784	0.553499	2.10992	0.0348656	0.237896061249212	FALSE	FALSE	FALSE
Y65B4BL.7	Y65B4BL.7	38.4151	1.01786	0.482557	2.10931	0.0349179	0.23809727502054601	TRUE	FALSE	FALSE
ZK1010.4	ZK1010.4	21.275	1.17546	0.557876	2.10703	0.0351147	0.23923866076081399	FALSE	FALSE	FALSE
sqv-6	sqv-6	11.0939	1.53091	0.726942	2.10596	0.0352075	0.23944737525485599	FALSE	FALSE	FALSE
F44E5.3	F44E5.3	2.2695	3.73762	1.77513	2.10555	0.0352437	0.23953807608248501	FALSE	FALSE	FALSE
cutl-10	cutl-10	3.92378	2.51607	1.19608	2.10359	0.0354139	0.24007068754176	FALSE	FALSE	FALSE
sut-1	sut-1	5.87698	2.12704	1.01137	2.10314	0.0354537	0.240184895925424	FALSE	FALSE	FALSE
anr-47	anr-47	23.2163	1.28822	0.613866	2.09853	0.035858	0.242766445484943	FALSE	FALSE	FALSE
K02E11.10	K02E11.10	2.87405	3.20661	1.52903	2.09716	0.0359798	0.24343414107650499	FALSE	FALSE	FALSE
F10D11.6	F10D11.6	8.17447	1.74682	0.833958	2.09461	0.0362058	0.24464616144936699	FALSE	FALSE	FALSE
lab-2	lab-2	30.9299	1.17579	0.561793	2.09293	0.0363556	0.24518364096321901	FALSE	FALSE	FALSE
Y54G2A.20	Y54G2A.20	7.9146	1.75641	0.83977	2.09154	0.0364801	0.245706260642538	FALSE	FALSE	FALSE
sqt-3	sqt-3	2.31187	3.72258	1.78325	2.08753	0.0368406	0.24749663003456299	FALSE	FALSE	FALSE
nekl-1	nekl-1	8.59951	1.66368	0.797705	2.08559	0.0370162	0.24835759508719399	FALSE	FALSE	FALSE
F02C9.1	F02C9.1	12.6633	1.35657	0.650762	2.08458	0.037107	0.24880742054539801	FALSE	FALSE	FALSE
rrn-3.1	rrn-3.1	123.854	0.789671	0.379876	2.07876	0.0376395	0.25205454280260198	FALSE	FALSE	FALSE
hecd-1	hecd-1	78.0452	1.01114	0.486887	2.07674	0.037826	0.25281771199374498	FALSE	FALSE	FALSE
fbxa-191	fbxa-191	6.21886	2.01651	0.975284	2.06761	0.0386763	0.257677587165689	FALSE	FALSE	FALSE
Y54G2A.13	Y54G2A.13	6.58139	2.03663	0.98523	2.06716	0.0387193	0.25780000928915198	TRUE	FALSE	FALSE
wht-1	wht-1	3.05098	3.16318	1.53203	2.0647	0.0389511	0.25917818709839902	FALSE	FALSE	FALSE
K08G2.16	K08G2.16	9.7382	1.81419	0.879124	2.06363	0.0390529	0.25969050949345701	FALSE	FALSE	FALSE
Y48A5A.1	Y48A5A.1	11.7645	1.47057	0.713031	2.06242	0.0391678	0.25995859972761198	FALSE	FALSE	FALSE
ZK822.5	ZK822.5	11.423	1.76976	0.859339	2.05944	0.0394518	0.26134655164419102	FALSE	FALSE	FALSE
D2045.8	D2045.8	2.17731	3.68131	1.78883	2.05794	0.039596	0.26213530467788598	FALSE	FALSE	FALSE
eat-20	eat-20	5.4468	2.17144	1.05608	2.05612	0.0397706	0.26312507513111399	FALSE	FALSE	FALSE
Y105C5A.20	Y105C5A.20	9.45092	2.11772	1.03257	2.05091	0.0402752	0.26595896043165401	FALSE	FALSE	FALSE
mpk-2	mpk-2	7.10352	1.76109	0.85921	2.04967	0.0403969	0.26642564582703199	FALSE	FALSE	FALSE
linc-153	linc-153	2.236	3.71498	1.81339	2.04864	0.0404975	0.26675335012234402	FALSE	FALSE	FALSE
srw-76	srw-76	1.61641	4.29238	2.09629	2.0476	0.040599	NA	FALSE	FALSE	FALSE
F32D1.11	F32D1.11	8.81115	1.68921	0.826922	2.04277	0.0410749	0.27038597008064602	FALSE	FALSE	FALSE
Y37E3.8	Y37E3.8	13.0122	1.41931	0.695325	2.04122	0.0412293	0.27089100271023597	FALSE	FALSE	FALSE
C14B9.14	C14B9.14	801.11	0.671111	0.329015	2.03976	0.0413747	0.27150504682363102	FALSE	FALSE	FALSE
D1073.2	D1073.2	46.7131	1.07827	0.529034	2.03819	0.0415311	0.27236061051007199	FALSE	FALSE	FALSE
rrf-2	rrf-2	8.3687	1.61438	0.79369	2.03402	0.04195	0.27407704615816803	FALSE	FALSE	FALSE
C34C6.3	C34C6.3	1.40671	4.0958	2.01665	2.03099	0.042256	NA	FALSE	FALSE	FALSE
mnp-1	mnp-1	7.56555	1.77216	0.874689	2.02604	0.0427605	0.27884951522910101	FALSE	FALSE	FALSE
C03B1.16	C03B1.16	176.878	0.963357	0.476273	2.0227	0.043104	0.28091441393279398	FALSE	FALSE	FALSE
F16A11.1	F16A11.1	33.34	1.02789	0.508857	2.02001	0.0433828	0.28226590798357798	FALSE	FALSE	FALSE
F11F1.8	F11F1.8	12.1763	1.64495	0.814368	2.01991	0.0433923	0.28226590798357798	FALSE	FALSE	FALSE
mrpl-45	mrpl-45	35.6911	0.91053	0.451245	2.01782	0.0436102	0.28333099966094399	FALSE	FALSE	FALSE
srd-70	srd-70	4.70264	2.30391	1.14454	2.01296	0.0441186	0.285871808168282	FALSE	FALSE	FALSE
Y67D8C.24	Y67D8C.24	106.776	0.785853	0.390514	2.01236	0.0441825	0.285871808168282	FALSE	FALSE	FALSE
Y61A9LA.4	Y61A9LA.4	3.79553	2.57158	1.27819	2.01189	0.0442313	0.285945222371217	FALSE	FALSE	FALSE
H10E21.5	H10E21.5	2.10074	3.57554	1.77923	2.0096	0.0444731	0.28733111857988097	FALSE	FALSE	FALSE
Y38H8A.8	Y38H8A.8	79.8946	0.809223	0.403015	2.00792	0.0446516	0.28812826710426798	FALSE	FALSE	FALSE
T11F8.4	T11F8.4	89.9562	0.805111	0.401166	2.00693	0.0447574	0.28863281572170002	TRUE	FALSE	FALSE
F59D8.3	F59D8.3	6.3441	2.06703	1.03166	2.0036	0.0451132	0.29037203011632101	FALSE	FALSE	FALSE
K01F9.2	K01F9.2	2.08715	3.56734	1.78068	2.00336	0.0451381	0.29037203011632101	FALSE	TRUE	FALSE
T22C1.5	T22C1.5	2.08715	3.56734	1.78068	2.00336	0.0451381	0.29037203011632101	FALSE	FALSE	FALSE
droe-4	droe-4	2.11721	3.58582	1.7949	1.99778	0.0457407	0.29331782915121202	FALSE	FALSE	FALSE
Y53G8AR.1	Y53G8AR.1	2.03845	3.57548	1.78999	1.99749	0.0457721	NA	TRUE	FALSE	FALSE
mtk-1	mtk-1	16.5435	1.3526	0.678571	1.99331	0.0462278	0.295563923575348	FALSE	FALSE	FALSE
Y46G5A.18	Y46G5A.18	9.46566	1.5454	0.775623	1.99246	0.0463202	0.295793072725891	FALSE	FALSE	FALSE
F56D6.18	F56D6.18	26.4224	1.13271	0.568716	1.9917	0.0464035	0.29596400457172001	FALSE	FALSE	FALSE
Y45F10C.6	Y45F10C.6	29.2119	1.00044	0.503498	1.98698	0.0469244	0.29873943944120301	FALSE	FALSE	FALSE
F46H5.12	F46H5.12	3.08851	3.15787	1.59091	1.98494	0.0471509	0.299564886908947	FALSE	FALSE	FALSE
T27C4.1	T27C4.1	8.00533	1.72664	0.869907	1.98486	0.0471605	0.299564886908947	FALSE	FALSE	FALSE
R02C2.1	R02C2.1	25.5362	1.02392	0.517715	1.97776	0.0479561	0.30355708062053499	FALSE	FALSE	FALSE
gcy-36	gcy-36	5.68904	2.04951	1.03635	1.97762	0.0479713	0.30355708062053499	FALSE	FALSE	FALSE
C39B5.14	C39B5.14	2.76967	3.12598	1.58169	1.97636	0.0481142	0.303701127469992	TRUE	FALSE	FALSE
Y67D8C.26	Y67D8C.26	107.296	0.766512	0.387863	1.97625	0.048127	0.303701127469992	FALSE	FALSE	FALSE
F31C3.16	F31C3.16	21096.1	0.85207	0.431179	1.97614	0.0481392	0.303701127469992	FALSE	FALSE	FALSE
mrpr-1	mrpr-1	4.17962	2.34851	1.18937	1.97458	0.0483161	0.30463314120391899	FALSE	FALSE	FALSE
gmn-1	gmn-1	8.46986	1.54292	0.782126	1.97272	0.0485271	0.30577917333394899	FALSE	FALSE	FALSE
Y54G2A.12	Y54G2A.12	4.71552	2.10292	1.06642	1.97194	0.0486159	0.30589329640982599	FALSE	FALSE	FALSE
Y67D8C.25	Y67D8C.25	107.304	0.766631	0.388787	1.97185	0.0486264	0.30589329640982599	FALSE	FALSE	FALSE
F10D11.2	F10D11.2	3.23416	2.74765	1.39348	1.9718	0.0486329	0.30589329640982599	FALSE	FALSE	FALSE
smc-4	smc-4	46.5068	0.853267	0.432877	1.97115	0.0487064	0.30617104085894897	FALSE	FALSE	FALSE
M116.2	M116.2	13.2195	1.38543	0.703217	1.97013	0.0488229	0.30671944736208001	FALSE	FALSE	FALSE
Y38F2AR.27	Y38F2AR.27	7.19394	1.71829	0.873308	1.96756	0.0491184	0.30839044131133603	FALSE	FALSE	FALSE
gpi-1	gpi-1	5.69145	2.03414	1.03493	1.96548	0.0493586	0.30971232081622302	FALSE	FALSE	FALSE
his-67	his-67	5.10701	2.05964	1.05058	1.96047	0.0499408	0.31242897256355301	FALSE	FALSE	FALSE

## Sheet: rde4vsWTantisenseDOWN
gene_id	Public Name	baseMean	log2FoldChange	lfcSE	stat	pvalue	padj	IsCommonWithSense	IsCommonWithA1vsA1R4antisense	TargetmRNAUpregulated	TargetmRNADownregulated	IsERGO1RRF3Target
ZK1010.5	ZK1010.5	894.928	-5.8786	0.352735	-16.6658	2.32385e-62	2.43074263541817E-58	FALSE	TRUE	TRUE	FALSE	FALSE
F43E2.6	F43E2.6	5364.25	-5.83882	0.360129	-16.2131	4.07169e-59	2.1294935967468601E-55	TRUE	TRUE	TRUE	FALSE	FALSE
K02E2.6	K02E2.6	335.715	-7.08808	0.535043	-13.2477	4.65304e-40	1.6223606666276201E-36	TRUE	TRUE	TRUE	FALSE	TRUE
F27C1.3	F27C1.3	363.833	-4.65188	0.374015	-12.4377	1.63176e-35	4.2670444386300101E-32	FALSE	TRUE	TRUE	FALSE	FALSE
T05E12.8	T05E12.8	534.966	-7.0443	0.570099	-12.3563	4.50579e-35	9.4261178456335797E-32	TRUE	TRUE	FALSE	FALSE	FALSE
Y43F8A.2	Y43F8A.2	270.988	-4.98278	0.406376	-12.2615	1.45776e-34	2.5279629782549498E-31	FALSE	TRUE	TRUE	FALSE	FALSE
F07A5.2	F07A5.2	337.806	-5.18007	0.422882	-12.2494	1.69175e-34	2.5279629782549498E-31	FALSE	TRUE	TRUE	FALSE	FALSE
D1086.17	D1086.17	201.843	-6.25553	0.517457	-12.089	1.20741e-33	1.5786856964040799E-30	FALSE	TRUE	TRUE	FALSE	FALSE
spch-3	spch-3	766.164	-3.86942	0.323146	-11.9742	4.84912e-33	5.6357534586521497E-30	FALSE	TRUE	TRUE	FALSE	FALSE
smz-1	smz-1	319.451	-4.45666	0.372578	-11.9617	5.64043e-33	5.89988948717226E-30	FALSE	TRUE	TRUE	FALSE	FALSE
linc-22	linc-22	203.323	-5.98804	0.506027	-11.8335	2.62123e-32	2.4925550730865401E-29	TRUE	TRUE	FALSE	FALSE	FALSE
Y17D7C.3	Y17D7C.3	1001.2	-5.02755	0.433596	-11.595	4.36836e-31	3.8077511599103801E-28	TRUE	TRUE	FALSE	FALSE	FALSE
T08H10.3	T08H10.3	141.529	-5.92868	0.527503	-11.2391	2.61894e-29	2.10723932897473E-26	TRUE	TRUE	TRUE	FALSE	FALSE
C17F3.3	C17F3.3	186.427	-4.64977	0.418587	-11.1083	1.14362e-28	8.5444965662029399E-26	FALSE	TRUE	FALSE	FALSE	FALSE
Y37E11B.2	Y37E11B.2	218.538	-5.94215	0.535974	-11.0866	1.45655e-28	1.0157003782579E-25	TRUE	TRUE	TRUE	FALSE	TRUE
spch-1	spch-1	1045.84	-4.01181	0.372721	-10.7636	5.11447e-27	3.34358647808452E-24	FALSE	TRUE	TRUE	FALSE	FALSE
kin-26	kin-26	225.373	-4.36491	0.408099	-10.6957	1.06593e-26	6.5585849005340403E-24	FALSE	TRUE	TRUE	FALSE	FALSE
lin-61	lin-61	232.069	-3.71856	0.352804	-10.54	5.64917e-26	3.2827958221761702E-23	FALSE	TRUE	FALSE	FALSE	FALSE
Y38C1AA.7	Y38C1AA.7	210.628	-3.98213	0.384092	-10.3676	3.48001e-25	1.9158362831810799E-22	FALSE	TRUE	TRUE	FALSE	FALSE
linc-16	linc-16	265.544	-6.66385	0.644938	-10.3325	5.02145e-25	2.62621801734285E-22	TRUE	TRUE	FALSE	FALSE	FALSE
B0280.17	B0280.17	131.368	-5.18026	0.502938	-10.3	7.04769e-25	3.5104185949453501E-22	FALSE	TRUE	TRUE	FALSE	FALSE
fbxa-3	fbxa-3	266.977	-6.17827	0.603266	-10.2414	1.29388e-24	6.1518018773731303E-22	TRUE	TRUE	FALSE	FALSE	FALSE
cth-2	cth-2	122.983	-4.64805	0.456214	-10.1883	2.23592e-24	1.0168588245181799E-21	FALSE	TRUE	FALSE	FALSE	FALSE
T02E1.6	T02E1.6	152.751	-4.30465	0.425817	-10.1092	5.03138e-24	2.1928431246280899E-21	FALSE	TRUE	TRUE	FALSE	FALSE
Y106G6D.3	Y106G6D.3	170.244	-3.70993	0.370765	-10.0061	1.43231e-23	5.9927844867759299E-21	FALSE	TRUE	FALSE	FALSE	FALSE
W04B5.8	W04B5.8	306.635	-9.19376	0.922078	-9.9707	2.04789e-23	8.2388171484657706E-21	TRUE	TRUE	FALSE	FALSE	FALSE
F57B9.8	F57B9.8	505.246	-3.35195	0.342766	-9.77914	1.38377e-22	5.3608181979173798E-20	FALSE	TRUE	TRUE	FALSE	FALSE
C47A4.5	C47A4.5	188.638	-3.36566	0.350111	-9.61313	7.03775e-22	2.62910297857198E-19	FALSE	TRUE	FALSE	FALSE	FALSE
F47B3.7	F47B3.7	98.4943	-4.75062	0.496103	-9.57588	1.00998e-21	3.6428812497115701E-19	FALSE	TRUE	TRUE	FALSE	FALSE
msrp-5	msrp-5	90.8482	-4.80518	0.507382	-9.47054	2.78388e-21	9.7064528748542002E-19	FALSE	TRUE	FALSE	FALSE	FALSE
F39E9.10	F39E9.10	116.024	-4.40212	0.468035	-9.40554	5.17631e-21	1.7465885584168902E-18	TRUE	TRUE	FALSE	FALSE	FALSE
F07F6.1	F07F6.1	152.086	-3.57715	0.38063	-9.39796	5.56317e-21	1.8184611360278E-18	FALSE	TRUE	TRUE	FALSE	FALSE
F17E9.5	F17E9.5	143.267	-4.01675	0.429436	-9.35354	8.47617e-21	2.6866886595552601E-18	FALSE	TRUE	TRUE	FALSE	FALSE
F10C1.3	F10C1.3	313.21	-3.32888	0.35818	-9.29388	1.48764e-20	4.5766939917966404E-18	FALSE	TRUE	TRUE	FALSE	FALSE
W03D8.9	W03D8.9	336.522	-3.08019	0.333358	-9.23988	2.4678e-20	7.3752069553611396E-18	FALSE	TRUE	TRUE	FALSE	FALSE
F39E9.7	F39E9.7	133.837	-5.76008	0.626999	-9.18674	4.0491e-20	1.1764899251958801E-17	TRUE	TRUE	TRUE	FALSE	TRUE
B0303.3	B0303.3	126.012	-3.5978	0.393379	-9.1459	5.91374e-20	1.67183144078852E-17	FALSE	TRUE	FALSE	FALSE	FALSE
F39E9.29	F39E9.29	125.02	-3.88955	0.428126	-9.08507	1.03634e-19	2.8526683364278002E-17	TRUE	TRUE	FALSE	FALSE	FALSE
D1081.5	D1081.5	401.142	-3.1059	0.342747	-9.06177	1.28354e-19	3.44253301670377E-17	FALSE	TRUE	TRUE	FALSE	FALSE
H08M01.1	H08M01.1	207.127	-3.34781	0.372627	-8.98434	2.603e-19	6.8068351761488096E-17	FALSE	TRUE	TRUE	FALSE	FALSE
Y57G11C.5	Y57G11C.5	129.768	-4.1493	0.463363	-8.95477	3.40459e-19	8.6858665953276505E-17	FALSE	TRUE	TRUE	FALSE	FALSE
F10C1.23	F10C1.23	275.728	-3.31115	0.375418	-8.81988	1.14578e-18	2.85353137980796E-16	FALSE	TRUE	FALSE	FALSE	FALSE
F57G8.14	F57G8.14	171.07	-10.7867	1.2298	-8.77113	1.76883e-18	4.2492631144610802E-16	FALSE	TRUE	FALSE	FALSE	FALSE
linc-59	linc-59	170.944	-10.7856	1.22984	-8.76995	1.78745e-18	4.2492631144610802E-16	FALSE	TRUE	FALSE	FALSE	FALSE
F35H8.4	F35H8.4	68.8363	-5.26573	0.600812	-8.76435	1.87864e-18	4.36678895530869E-16	TRUE	TRUE	TRUE	FALSE	FALSE
Y47D3A.31	Y47D3A.31	171.554	-3.54055	0.405467	-8.73204	2.5011e-18	5.6872944763933904E-16	FALSE	TRUE	TRUE	FALSE	FALSE
sfxn-1.2	sfxn-1.2	157.516	-3.92045	0.450583	-8.70084	3.29439e-18	7.3317627289218604E-16	FALSE	TRUE	TRUE	FALSE	FALSE
msrp-6	msrp-6	76.2208	-4.79728	0.552485	-8.68309	3.85171e-18	8.3935079658801997E-16	FALSE	TRUE	FALSE	FALSE	FALSE
spch-2	spch-2	609.005	-2.59725	0.300651	-8.63875	5.68323e-18	1.21319494573622E-15	FALSE	TRUE	TRUE	FALSE	FALSE
C50F2.5	C50F2.5	110.718	-3.45145	0.40034	-8.6213	6.61969e-18	1.38483909285356E-15	FALSE	TRUE	TRUE	FALSE	FALSE
Y59H11AR.6	Y59H11AR.6	135.248	-4.03092	0.47199	-8.54028	1.33902e-17	2.7462957998010399E-15	TRUE	TRUE	FALSE	FALSE	FALSE
E01G4.7	E01G4.7	159.436	-4.48006	0.525118	-8.53154	1.44413e-17	2.9049310090110101E-15	TRUE	TRUE	FALSE	FALSE	TRUE
T05E12.10	T05E12.10	478.614	-4.71481	0.554886	-8.4969	1.94725e-17	3.8430663618087999E-15	TRUE	TRUE	FALSE	FALSE	FALSE
Y116A8B.1	Y116A8B.1	110.98	-6.48593	0.765584	-8.47188	2.41472e-17	4.59235733138593E-15	TRUE	TRUE	FALSE	FALSE	TRUE
T23G11.1	T23G11.1	98.8093	-3.44996	0.407859	-8.45872	2.70328e-17	5.0493415314468102E-15	FALSE	TRUE	TRUE	FALSE	FALSE
Y49E10.10	Y49E10.10	82.3611	-4.02291	0.476564	-8.4415	3.1329e-17	5.7491539659437104E-15	FALSE	TRUE	TRUE	FALSE	FALSE
ZK354.3	ZK354.3	61.8316	-4.39008	0.525234	-8.35832	6.36177e-17	1.12786675010726E-14	TRUE	TRUE	FALSE	FALSE	FALSE
Y17D7C.6	Y17D7C.6	80.2348	-6.82446	0.817144	-8.3516	6.73447e-17	1.1481348428818101E-14	TRUE	TRUE	TRUE	FALSE	FALSE
ubc-7	ubc-7	132.897	-3.73629	0.450675	-8.29043	1.12841e-16	1.8735226880002501E-14	FALSE	TRUE	FALSE	FALSE	FALSE
ZC581.10	ZC581.10	122.918	-3.7152	0.450723	-8.24277	1.68273e-16	2.6668724519725199E-14	TRUE	TRUE	TRUE	FALSE	FALSE
ZK507.3	ZK507.3	598.363	-2.99543	0.365236	-8.20134	2.37719e-16	3.7112501533155603E-14	FALSE	TRUE	TRUE	FALSE	FALSE
C16C8.18	C16C8.18	67.1497	-4.43587	0.541215	-8.19613	2.48257e-16	3.8187692612849703E-14	FALSE	TRUE	TRUE	FALSE	FALSE
W08E3.4	W08E3.4	84.3742	-3.71307	0.454593	-8.16791	3.1378e-16	4.7567193590998598E-14	FALSE	TRUE	TRUE	FALSE	FALSE
B0025.5	B0025.5	250.115	-3.03208	0.372287	-8.14446	3.8099e-16	5.61289751512969E-14	FALSE	TRUE	TRUE	FALSE	FALSE
F52D2.6	F52D2.6	99.648	-4.51205	0.55423	-8.14112	3.91631e-16	5.6895288086359903E-14	TRUE	TRUE	FALSE	FALSE	TRUE
K06B9.6	K06B9.6	58.5945	-4.75118	0.58476	-8.12502	4.47305e-16	6.4093260003738104E-14	FALSE	TRUE	TRUE	FALSE	TRUE
F52D2.12	F52D2.12	110.294	-4.22915	0.52223	-8.09825	5.57552e-16	7.8810780778730599E-14	TRUE	TRUE	FALSE	FALSE	FALSE
C06A8.6	C06A8.6	101.078	-3.16322	0.391526	-8.07922	6.51845e-16	8.9714439611002501E-14	FALSE	TRUE	FALSE	FALSE	FALSE
F38H4.6	F38H4.6	131.615	-3.08101	0.384758	-8.00765	1.1692e-15	1.56792518739011E-13	FALSE	TRUE	TRUE	FALSE	FALSE
F59A6.2	F59A6.2	81.3189	-4.31269	0.538679	-8.00604	1.18458e-15	1.5684400918305801E-13	FALSE	TRUE	TRUE	FALSE	FALSE
Y47G6A.26	Y47G6A.26	102.783	-3.27207	0.413497	-7.91316	2.5093e-15	3.1246792759117401E-13	FALSE	TRUE	TRUE	FALSE	FALSE
W09C3.7	W09C3.7	97.7935	-3.0983	0.396685	-7.81048	5.69695e-15	6.8494333896438698E-13	FALSE	TRUE	FALSE	FALSE	FALSE
ssp-16	ssp-16	174.971	-2.94381	0.380838	-7.72984	1.07683e-14	1.26557494448812E-12	FALSE	TRUE	TRUE	FALSE	FALSE
mpz-5	mpz-5	156.211	-2.80818	0.363631	-7.72263	1.13957e-14	1.32442873814746E-12	FALSE	TRUE	TRUE	FALSE	FALSE
W04B5.1	W04B5.1	133.743	-8.58001	1.11165	-7.71829	1.179e-14	1.3551988129335299E-12	TRUE	TRUE	TRUE	FALSE	TRUE
F21H7.5	F21H7.5	85.4998	-3.76581	0.488469	-7.70941	1.264e-14	1.43051121507718E-12	FALSE	TRUE	TRUE	FALSE	FALSE
F53F4.18	F53F4.18	366.902	-2.45977	0.319572	-7.69708	1.39209e-14	1.53276243759392E-12	FALSE	TRUE	TRUE	FALSE	FALSE
C04F12.16	C04F12.16	68.8891	-4.19702	0.546785	-7.67582	1.64367e-14	1.7724535875179599E-12	TRUE	TRUE	TRUE	FALSE	FALSE
C43E11.5	C43E11.5	115.833	-3.39209	0.443231	-7.65309	1.96206e-14	2.09419394565796E-12	FALSE	TRUE	TRUE	FALSE	FALSE
act-2	act-2	160.433	-2.66491	0.350267	-7.60823	2.77869e-14	2.9065107579752299E-12	FALSE	TRUE	FALSE	FALSE	FALSE
F42G4.2	F42G4.2	71.4113	-3.69768	0.486907	-7.59422	3.09649e-14	3.1445924305613399E-12	FALSE	TRUE	TRUE	FALSE	FALSE
F36A2.10	F36A2.10	184.449	-3.04754	0.401598	-7.58852	3.23568e-14	3.2543518770591402E-12	FALSE	TRUE	TRUE	FALSE	FALSE
F52G3.8	F52G3.8	191.493	-4.27224	0.563882	-7.57648	3.55045e-14	3.5369260184876301E-12	TRUE	TRUE	FALSE	FALSE	FALSE
C24D10.2	C24D10.2	73.8743	-3.55046	0.470103	-7.55251	4.26941e-14	4.1736464397299897E-12	FALSE	TRUE	TRUE	FALSE	FALSE
C32D5.8	C32D5.8	48.7905	-5.77258	0.76933	-7.50339	6.21895e-14	6.0231690034979702E-12	FALSE	TRUE	FALSE	TRUE	FALSE
ncr-2	ncr-2	122.764	-3.09253	0.41735	-7.40993	1.26366e-13	1.20163046555826E-11	FALSE	TRUE	TRUE	FALSE	FALSE
B0205.10	B0205.10	192.044	-2.89963	0.391504	-7.40638	1.29795e-13	1.22311189957386E-11	FALSE	TRUE	TRUE	FALSE	FALSE
catp-4	catp-4	77.6457	-3.40887	0.46249	-7.3707	1.69739e-13	1.56533404515028E-11	FALSE	TRUE	TRUE	FALSE	FALSE
ipgm-1	ipgm-1	61.5279	-3.63736	0.493535	-7.37002	1.706e-13	1.56533404515028E-11	FALSE	TRUE	FALSE	FALSE	FALSE
Y41C4A.7	Y41C4A.7	48.3412	-4.01691	0.546341	-7.35238	1.94711e-13	1.7557593616005301E-11	FALSE	TRUE	TRUE	FALSE	FALSE
T23B3.5	T23B3.5	272.836	-2.91633	0.401625	-7.26134	3.83265e-13	3.2939635027426499E-11	TRUE	TRUE	TRUE	FALSE	FALSE
M117.4	M117.4	174.033	-2.69909	0.371723	-7.26102	3.84191e-13	3.2939635027426499E-11	FALSE	TRUE	TRUE	FALSE	FALSE
K08F4.5	K08F4.5	64.0257	-3.6273	0.499709	-7.25882	3.90469e-13	3.3205726557233298E-11	FALSE	TRUE	TRUE	FALSE	FALSE
Y36E3A.2	Y36E3A.2	54.0488	-9.12047	1.25843	-7.24748	4.24609e-13	3.58177902786775E-11	TRUE	TRUE	TRUE	FALSE	FALSE
C32E12.1	C32E12.1	86.5459	-2.99223	0.413249	-7.24074	4.46256e-13	3.7342663046217201E-11	FALSE	TRUE	TRUE	FALSE	FALSE
F39E9.28	F39E9.28	49.0193	-4.14506	0.573963	-7.22183	5.12925e-13	4.2580902277627398E-11	TRUE	TRUE	FALSE	FALSE	FALSE
F13H8.8	F13H8.8	151.52	-2.68129	0.372411	-7.19981	6.02946e-13	4.9271957659583901E-11	FALSE	TRUE	FALSE	FALSE	FALSE
Y37E11AL.12	Y37E11AL.12	79.6464	-3.31241	0.460559	-7.19215	6.37809e-13	5.1716911926459603E-11	FALSE	TRUE	TRUE	FALSE	FALSE
T27E7.1	T27E7.1	134.61	-2.8672	0.398824	-7.18914	6.51984e-13	5.2459649721906703E-11	FALSE	TRUE	FALSE	FALSE	FALSE
E01G4.5	E01G4.5	60.0055	-5.3911	0.752254	-7.1666	7.68841e-13	6.1389885335162998E-11	TRUE	TRUE	FALSE	FALSE	TRUE
C26C6.6	C26C6.6	70.3012	-3.30504	0.46235	-7.14835	8.78244e-13	6.9594193697116296E-11	FALSE	TRUE	TRUE	FALSE	FALSE
smz-2	smz-2	57.2824	-3.863	0.54307	-7.11326	1.13333e-12	8.9132575038040395E-11	FALSE	TRUE	TRUE	FALSE	FALSE
C30G7.3	C30G7.3	56.6068	-3.33363	0.468897	-7.10951	1.16454e-12	9.0903440406255501E-11	FALSE	TRUE	TRUE	FALSE	FALSE
F13A7.1	F13A7.1	69.0774	-3.64082	0.512325	-7.10646	1.19058e-12	9.2247573073540602E-11	FALSE	TRUE	TRUE	FALSE	FALSE
F35H8.1	F35H8.1	54.6228	-3.53006	0.49684	-7.10504	1.20289e-12	9.2516422281570403E-11	TRUE	TRUE	TRUE	FALSE	FALSE
H16D19.7	H16D19.7	53.0727	-6.64417	0.936926	-7.09146	1.32706e-12	1.01321799940371E-10	TRUE	TRUE	FALSE	FALSE	FALSE
Y57G7A.6	Y57G7A.6	60.0871	-3.22444	0.456468	-7.06389	1.61907e-12	1.2272072875130899E-10	FALSE	TRUE	FALSE	FALSE	FALSE
ZK380.5	ZK380.5	82.3382	-8.76548	1.2452	-7.03943	1.93028e-12	1.4319644787860401E-10	FALSE	TRUE	TRUE	FALSE	TRUE
Y41C4A.18	Y41C4A.18	38.7169	-4.72609	0.672327	-7.02944	2.07361e-12	1.5274618377811199E-10	FALSE	TRUE	FALSE	FALSE	FALSE
linc-8	linc-8	49.3036	-4.49188	0.639345	-7.02575	2.12916e-12	1.55741049640903E-10	TRUE	TRUE	FALSE	FALSE	FALSE
cyc-2.2	cyc-2.2	39.1859	-4.40507	0.628028	-7.01413	2.31385e-12	1.6807539736071201E-10	FALSE	TRUE	TRUE	FALSE	FALSE
ZK688.10	ZK688.10	76.6815	-2.99324	0.427801	-6.9968	2.61873e-12	1.8890975027608199E-10	FALSE	TRUE	TRUE	FALSE	FALSE
C39H7.1	ttbk-8.2	127.766	-2.69163	0.385063	-6.9901	2.74683e-12	1.96793545384775E-10	FALSE	TRUE	TRUE	FALSE	FALSE
msrp-2	msrp-2	76.9629	-3.01756	0.432943	-6.96987	3.17223e-12	2.2572448144979E-10	FALSE	TRUE	TRUE	FALSE	FALSE
ZK402.3	ZK402.3	50.9819	-4.69388	0.674176	-6.96239	3.34537e-12	2.3643631822713699E-10	TRUE	TRUE	TRUE	FALSE	TRUE
C08F11.10	C08F11.10	73.9637	-3.27846	0.473688	-6.92115	4.48005e-12	3.1240868099748001E-10	FALSE	TRUE	TRUE	FALSE	FALSE
C56A3.8	C56A3.8	60.1249	-3.18716	0.460871	-6.91552	4.6616e-12	3.2291626738837598E-10	FALSE	TRUE	FALSE	FALSE	FALSE
Y116F11A.1	Y116F11A.1	252.904	-8.16465	1.1863	-6.88246	5.88294e-12	4.0483923808019398E-10	TRUE	TRUE	TRUE	FALSE	TRUE
Y45F10B.3	Y45F10B.3	86.4449	-2.71238	0.394415	-6.87697	6.11387e-12	4.1798104451555598E-10	FALSE	TRUE	FALSE	FALSE	FALSE
spe-8	spe-8	61.5615	-3.13644	0.457411	-6.85694	7.03523e-12	4.7784742987793801E-10	FALSE	TRUE	FALSE	FALSE	FALSE
F56D6.22	F56D6.22	319.232	-2.55031	0.372667	-6.84341	7.73314e-12	5.2186238256118098E-10	FALSE	TRUE	FALSE	FALSE	FALSE
ubc-24	ubc-24	93.9728	-2.72426	0.39895	-6.8286	8.575e-12	5.7496464040107004E-10	FALSE	TRUE	TRUE	FALSE	FALSE
C44B11.6	C44B11.6	46.7394	-6.45005	0.945416	-6.82245	8.95038e-12	5.9631190670175101E-10	TRUE	TRUE	TRUE	FALSE	TRUE
B0261.6	B0261.6	103.746	-2.62331	0.385996	-6.79622	1.07401e-11	7.1101944193114597E-10	FALSE	TRUE	TRUE	FALSE	FALSE
ZK384.7	ZK384.7	38.0183	-5.73348	0.845304	-6.78275	1.17914e-11	7.7121598064838804E-10	FALSE	TRUE	FALSE	FALSE	FALSE
W04C9.8	W04C9.8	45.3539	-6.41224	0.945385	-6.78268	1.17968e-11	7.7121598064838804E-10	TRUE	TRUE	FALSE	FALSE	FALSE
F59A3.8	F59A3.8	43.9219	-3.69885	0.546076	-6.77351	1.25696e-11	8.1663150675493097E-10	FALSE	TRUE	TRUE	FALSE	FALSE
ZK930.4	ZK930.4	1260.58	-2.08364	0.308173	-6.76125	1.36806e-11	8.7791037333615498E-10	FALSE	TRUE	TRUE	FALSE	FALSE
Y17D7B.4	Y17D7B.4	37.0449	-8.57533	1.27047	-6.74974	1.48112e-11	9.4466440671156097E-10	FALSE	TRUE	TRUE	FALSE	TRUE
rpl-41.2	rpl-41.2	59.3798	-2.98285	0.443042	-6.73265	1.66604e-11	1.0435218928421201E-9	FALSE	TRUE	FALSE	FALSE	FALSE
C36A4.11	C36A4.11	37.8044	-4.7084	0.700885	-6.71779	1.84505e-11	1.1352482860799301E-9	TRUE	TRUE	FALSE	FALSE	TRUE
kin-35	kin-35	267.712	-2.63283	0.393871	-6.68449	2.31726e-11	1.40107148543135E-9	FALSE	TRUE	TRUE	FALSE	FALSE
C15H11.13	C15H11.13	119.317	-2.60079	0.390138	-6.66632	2.62288e-11	1.5767446949574E-9	TRUE	TRUE	TRUE	FALSE	FALSE
C35E7.9	C35E7.9	98.5269	-2.56327	0.385157	-6.65514	2.83025e-11	1.6916783267275499E-9	FALSE	TRUE	TRUE	FALSE	FALSE
Y18D10A.21	Y18D10A.21	80.6671	-2.84317	0.429733	-6.61613	3.68723e-11	2.17900422082657E-9	FALSE	TRUE	TRUE	FALSE	FALSE
ssp-10	ssp-10	75.9162	-2.75268	0.41641	-6.61049	3.83047e-11	2.25094089207708E-9	FALSE	TRUE	FALSE	FALSE	FALSE
linc-17	linc-17	43.3474	-4.57674	0.692913	-6.60507	3.97322e-11	2.3217836628205998E-9	TRUE	TRUE	FALSE	FALSE	FALSE
Y53C10A.10	Y53C10A.10	62.6611	-3.06866	0.467401	-6.56536	5.19067e-11	3.0163537409611598E-9	FALSE	TRUE	TRUE	FALSE	FALSE
C05C12.5	C05C12.5	253.873	-2.07222	0.315901	-6.55971	5.39127e-11	3.1156158876538202E-9	FALSE	TRUE	TRUE	FALSE	FALSE
B0379.7	B0379.7	67.2563	-2.73726	0.418767	-6.53647	6.29879e-11	3.6002919651701301E-9	FALSE	TRUE	FALSE	FALSE	FALSE
C27B7.6	C27B7.6	128.392	-2.53924	0.390544	-6.5018	7.9363e-11	4.46310428300909E-9	FALSE	TRUE	TRUE	FALSE	FALSE
marc-2	marc-2	53.2626	-3.65353	0.562043	-6.50044	8.00871e-11	4.4797373865901897E-9	FALSE	TRUE	FALSE	FALSE	FALSE
oatr-1	oatr-1	57.119	-2.92048	0.449509	-6.49705	8.19114e-11	4.5574122054104202E-9	FALSE	TRUE	FALSE	FALSE	FALSE
K12C11.5	K12C11.5	664.916	-2.66084	0.410613	-6.48016	9.16246e-11	5.0708665671681096E-9	FALSE	TRUE	TRUE	FALSE	FALSE
F56A11.6	F56A11.6	46.2281	-3.2441	0.502638	-6.45415	1.08828e-10	5.9912780111544402E-9	FALSE	TRUE	TRUE	FALSE	FALSE
F40H6.1	F40H6.1	72.813	-2.76412	0.428516	-6.45046	1.11513e-10	6.1069384094032601E-9	FALSE	TRUE	TRUE	FALSE	FALSE
F10D11.3	F10D11.3	33.5745	-4.02976	0.628369	-6.41305	1.42637e-10	7.6121418927165303E-9	FALSE	TRUE	TRUE	FALSE	FALSE
F56D6.16	F56D6.16	27.8553	-8.16292	1.27914	-6.38158	1.7527e-10	9.3062138538619593E-9	FALSE	TRUE	FALSE	FALSE	FALSE
spe-6	spe-6	110.77	-2.69817	0.4232	-6.37564	1.82206e-10	9.6256509611336906E-9	FALSE	TRUE	TRUE	FALSE	FALSE
T16A1.10	T16A1.10	126.663	-3.35613	0.527623	-6.36086	2.0063e-10	1.0440760271456701E-8	TRUE	TRUE	FALSE	FALSE	FALSE
Y7A9A.79	Y7A9A.79	26.6941	-8.10917	1.27559	-6.35719	2.05473e-10	1.06398232785166E-8	FALSE	TRUE	FALSE	FALSE	FALSE
R05D7.1	R05D7.1	61.6103	-2.72983	0.430873	-6.33558	2.36446e-10	1.2183377848076599E-8	FALSE	TRUE	TRUE	FALSE	FALSE
K01D12.15	K01D12.15	91.8639	-2.41031	0.380852	-6.32875	2.47155e-10	1.26727397925179E-8	FALSE	TRUE	TRUE	FALSE	FALSE
irld-6	irld-6	175.494	-2.5209	0.39885	-6.32041	2.60862e-10	1.32457302406188E-8	FALSE	TRUE	TRUE	FALSE	FALSE
T06C10.3	T06C10.3	121.48	-2.35249	0.373102	-6.3052	2.87816e-10	1.44738292817871E-8	FALSE	TRUE	TRUE	FALSE	FALSE
Y38E10A.17	Y38E10A.17	56.5425	-2.89244	0.459698	-6.29204	3.13317e-10	1.56808463211345E-8	FALSE	TRUE	TRUE	FALSE	FALSE
C01A2.1	C01A2.1	70.0225	-3.58253	0.569492	-6.29074	3.1595e-10	1.5710684614335999E-8	TRUE	TRUE	FALSE	FALSE	TRUE
W03G9.5	W03G9.5	44.6908	-3.20657	0.509767	-6.29027	3.16917e-10	1.5710684614335999E-8	FALSE	TRUE	TRUE	FALSE	FALSE
K09G1.2	K09G1.2	126.053	-2.44083	0.391817	-6.22951	4.67908e-10	2.2764254496964801E-8	FALSE	TRUE	TRUE	FALSE	FALSE
K02E2.11	K02E2.11	35.6801	-4.27134	0.686798	-6.21921	4.99664e-10	2.4196676314595102E-8	TRUE	TRUE	TRUE	FALSE	FALSE
C36A4.10	C36A4.10	58.5121	-3.61812	0.582026	-6.21643	5.08595e-10	2.4515679352495801E-8	TRUE	TRUE	FALSE	FALSE	FALSE
spe-10	spe-10	39.676	-3.20918	0.516808	-6.20962	5.31123e-10	2.54841684405371E-8	FALSE	TRUE	TRUE	FALSE	FALSE
Y51H4A.22	Y51H4A.22	244.885	-2.299	0.370517	-6.20484	5.47512e-10	2.6099311876626301E-8	TRUE	TRUE	FALSE	FALSE	FALSE
T10E9.4	T10E9.4	96.3574	-2.79954	0.451216	-6.20444	5.48934e-10	2.6099311876626301E-8	FALSE	TRUE	FALSE	FALSE	FALSE
C06A1.3	C06A1.3	103.239	-2.41607	0.389825	-6.19783	5.72476e-10	2.67882159762936E-8	FALSE	TRUE	FALSE	FALSE	FALSE
C04G2.5	C04G2.5	225.633	-2.20687	0.356487	-6.19061	5.99329e-10	2.7788002614714601E-8	FALSE	TRUE	TRUE	FALSE	FALSE
linc-66	linc-66	40.5396	-6.83999	1.10529	-6.18842	6.07702e-10	2.8002471257143899E-8	FALSE	TRUE	FALSE	FALSE	FALSE
eef-1A.1	eef-1A.1	105.264	-2.39647	0.38784	-6.17902	6.44988e-10	2.9590226848127401E-8	FALSE	TRUE	FALSE	TRUE	FALSE
F36H12.5	F36H12.5	29.0011	-4.51376	0.731021	-6.17459	6.63335e-10	3.0167328084224503E-8	TRUE	TRUE	FALSE	FALSE	FALSE
M176.9	M176.9	51.6971	-3.03407	0.493778	-6.14461	8.01619e-10	3.55293695547836E-8	FALSE	TRUE	FALSE	FALSE	FALSE
C41G7.6	cylc-2	48.8924	-2.98473	0.48955	-6.09689	1.08154e-09	4.65553486192302E-8	FALSE	TRUE	FALSE	FALSE	FALSE
C34F11.2	C34F11.2	56.5403	-2.84458	0.469994	-6.05238	1.42719e-09	6.0195146075967795E-8	FALSE	TRUE	TRUE	FALSE	FALSE
T23F6.3	T23F6.3	82.5709	-2.5394	0.419621	-6.05164	1.43374e-09	6.0228802395500898E-8	FALSE	TRUE	TRUE	FALSE	FALSE
ZK402.5	ZK402.5	46.726	-3.0809	0.509237	-6.05004	1.44809e-09	6.0588154920717802E-8	TRUE	TRUE	TRUE	FALSE	TRUE
K08E4.7	K08E4.7	46.6013	-3.06949	0.508084	-6.04131	1.52872e-09	6.3706932242924199E-8	FALSE	TRUE	TRUE	FALSE	FALSE
H09G03.5	H09G03.5	21.8744	-7.81374	1.29388	-6.039	1.55071e-09	6.4366960175126203E-8	FALSE	TRUE	FALSE	FALSE	FALSE
gnrr-1	gnrr-1	57.4342	-2.68371	0.444703	-6.03483	1.59131e-09	6.5790717681892998E-8	FALSE	TRUE	FALSE	FALSE	FALSE
Y105C5A.25	Y105C5A.25	31.3839	-4.62365	0.766617	-6.03124	1.6271e-09	6.6980455914848103E-8	TRUE	TRUE	FALSE	FALSE	FALSE
Y57G7A.5	Y57G7A.5	41.82	-3.28445	0.545789	-6.01779	1.7681e-09	7.2243377890954701E-8	FALSE	TRUE	TRUE	FALSE	FALSE
E03H12.5	E03H12.5	102.242	-2.90585	0.483233	-6.01335	1.81726e-09	7.3676399123201705E-8	TRUE	TRUE	TRUE	FALSE	FALSE
K11C4.1	K11C4.1	295.86	-2.23642	0.372403	-6.00536	1.90904e-09	7.7074775401932603E-8	FALSE	TRUE	TRUE	FALSE	FALSE
K05F1.9	K05F1.9	43.5309	-3.02042	0.503002	-6.00479	1.91582e-09	7.7074775401932603E-8	FALSE	TRUE	TRUE	FALSE	FALSE
F26F4.2	F26F4.2	50.5442	-2.93318	0.488726	-6.00168	1.9529e-09	7.8265566779578401E-8	FALSE	TRUE	TRUE	FALSE	FALSE
C38C3.3	C38C3.3	76.6005	-2.41109	0.402209	-5.9946	2.03982e-09	8.1437167599343494E-8	TRUE	TRUE	TRUE	FALSE	FALSE
K09F6.3	K09F6.3	35.4596	-3.43738	0.575178	-5.97621	2.2839e-09	9.0835120017015904E-8	FALSE	TRUE	TRUE	FALSE	FALSE
obr-2	obr-2	91.2166	-2.56289	0.429493	-5.96723	2.41309e-09	9.5152816464728001E-8	FALSE	TRUE	TRUE	FALSE	FALSE
F37A8.1	F37A8.1	35.931	-3.30441	0.553802	-5.96678	2.41976e-09	9.5152816464728001E-8	FALSE	TRUE	TRUE	FALSE	FALSE
Y116A8C.23	Y116A8C.23	27.8127	-3.90215	0.654642	-5.96074	2.51093e-09	9.8368401525750806E-8	FALSE	TRUE	TRUE	FALSE	FALSE
C49G7.14	C49G7.14	19.9049	-7.68034	1.29119	-5.94827	2.70987e-09	1.0491292977236699E-7	FALSE	TRUE	FALSE	FALSE	FALSE
bre-3	bre-3	39.2604	-3.11385	0.523514	-5.94797	2.71487e-09	1.0491292977236699E-7	FALSE	TRUE	FALSE	FALSE	FALSE
Y43F8C.9	Y43F8C.9	43.7162	-2.86207	0.481521	-5.9438	2.78483e-09	1.0709307158251899E-7	FALSE	TRUE	TRUE	FALSE	FALSE
Y113G7C.1	Y113G7C.1	58.102	-2.55718	0.430712	-5.93709	2.90126e-09	1.11161912835367E-7	FALSE	TRUE	TRUE	FALSE	FALSE
ssp-35	ssp-35	95.0554	-2.7265	0.459587	-5.93251	2.98347e-09	1.13069293357352E-7	FALSE	TRUE	TRUE	FALSE	FALSE
K04H4.5	K04H4.5	64.5519	-2.82864	0.476954	-5.93063	3.01773e-09	1.13954721633437E-7	FALSE	TRUE	TRUE	FALSE	FALSE
R08C7.8	R08C7.8	149.278	-2.47214	0.41861	-5.9056	3.5137e-09	1.31261938272466E-7	FALSE	TRUE	TRUE	FALSE	FALSE
F42A9.3	F42A9.3	49.4207	-3.00561	0.509045	-5.90441	3.53913e-09	1.31741414036268E-7	FALSE	TRUE	TRUE	FALSE	FALSE
ZK512.8	ZK512.8	63.5154	-2.90638	0.492493	-5.90137	3.6049e-09	1.3371373635279099E-7	FALSE	TRUE	TRUE	FALSE	FALSE
Y57A10B.7	Y57A10B.7	111.255	-2.4901	0.422572	-5.89273	3.79873e-09	1.40405264599581E-7	FALSE	TRUE	TRUE	FALSE	FALSE
ZC190.7	ZC190.7	121.067	-2.50439	0.425207	-5.88982	3.86626e-09	1.42398221086609E-7	FALSE	TRUE	FALSE	FALSE	FALSE
Y76B12C.4	Y76B12C.4	69.7312	-2.59265	0.440984	-5.87924	4.12159e-09	1.5074074386524001E-7	FALSE	TRUE	FALSE	FALSE	FALSE
H16D19.4	H16D19.4	29.1511	-4.31284	0.73428	-5.87357	4.26514e-09	1.5544730174536499E-7	TRUE	TRUE	FALSE	FALSE	TRUE
F40G12.10	F40G12.10	131.128	-2.04246	0.347899	-5.87083	4.33627e-09	1.5749090992314E-7	FALSE	TRUE	TRUE	FALSE	FALSE
ssp-11	ssp-11	35.6814	-3.11131	0.530416	-5.86579	4.47011e-09	1.61790035117169E-7	FALSE	TRUE	TRUE	FALSE	FALSE
Y46H3D.1	Y46H3D.1	25.8012	-4.55022	0.778624	-5.84392	5.09851e-09	1.8326597792178701E-7	TRUE	TRUE	TRUE	FALSE	FALSE
K01D12.7	K01D12.7	226.427	-2.15034	0.369801	-5.81487	6.06799e-09	2.15156599260174E-7	FALSE	TRUE	TRUE	FALSE	FALSE
acs-10	acs-10	48.6079	-2.731	0.469773	-5.81345	6.11968e-09	2.16256430495897E-7	FALSE	TRUE	TRUE	FALSE	FALSE
F58G1.3	F58G1.3	163.685	-2.23607	0.386435	-5.78641	7.19073e-09	2.5324927916368001E-7	FALSE	TRUE	TRUE	FALSE	FALSE
F32B6.4	F32B6.4	53.3195	-3.11907	0.540768	-5.76785	8.02915e-09	2.8182846049431398E-7	FALSE	TRUE	TRUE	FALSE	FALSE
ZK945.7	ZK945.7	79.2033	-2.63188	0.457066	-5.7582	8.50179e-09	2.97420394235434E-7	FALSE	TRUE	TRUE	FALSE	FALSE
msd-4	msd-4	46.7061	-2.67104	0.465169	-5.74209	9.35173e-09	3.2283528577265E-7	FALSE	TRUE	FALSE	FALSE	FALSE
mesp-1	mesp-1	188.582	-2.65966	0.463891	-5.73336	9.84595e-09	3.3877835702246198E-7	FALSE	TRUE	FALSE	FALSE	FALSE
W03C9.8	W03C9.8	29.7074	-3.46865	0.605657	-5.72708	1.02174e-08	3.5040644074423102E-7	TRUE	TRUE	TRUE	FALSE	FALSE
C55B7.10	C55B7.10	31.3314	-3.33808	0.584327	-5.71269	1.11204e-08	3.8013035490892E-7	FALSE	TRUE	TRUE	FALSE	FALSE
acdh-1	acdh-1	59.8743	-2.69145	0.473387	-5.68552	1.30414e-08	4.3582438226871401E-7	FALSE	TRUE	FALSE	TRUE	FALSE
C55B7.3	C55B7.3	59.8743	-2.69145	0.473387	-5.68552	1.30414e-08	4.3582438226871401E-7	FALSE	TRUE	FALSE	FALSE	FALSE
F56D6.17	F56D6.17	25.1867	-5.55265	0.977907	-5.67809	1.36205e-08	4.5372797261426499E-7	TRUE	TRUE	FALSE	FALSE	FALSE
F44D12.8	F44D12.8	92.7235	-2.19145	0.387834	-5.65048	1.60002e-08	5.2962793630354197E-7	FALSE	TRUE	TRUE	FALSE	FALSE
F53B6.4	F53B6.4	54.7332	-2.63574	0.466513	-5.64987	1.60574e-08	5.2984311582578397E-7	FALSE	TRUE	TRUE	FALSE	FALSE
msrp-1	msrp-1	46.5673	-2.75602	0.489875	-5.62596	1.84475e-08	6.0679395131402903E-7	FALSE	TRUE	FALSE	FALSE	FALSE
gska-3	gskl-2	48.0087	-3.15923	0.56503	-5.59126	2.25425e-08	7.3685681925813398E-7	FALSE	TRUE	TRUE	FALSE	FALSE
Y73F8A.12	Y73F8A.12	25.8968	-3.61821	0.647867	-5.5848	2.33965e-08	7.6002144966971699E-7	FALSE	TRUE	TRUE	FALSE	FALSE
ssp-9	ssp-9	39.4487	-2.70169	0.483947	-5.58263	2.36913e-08	7.6640378917839304E-7	FALSE	TRUE	TRUE	FALSE	FALSE
ZK666.8	ZK666.8	803.885	-1.96387	0.351804	-5.58227	2.37395e-08	7.6640378917839304E-7	FALSE	TRUE	TRUE	FALSE	FALSE
abt-5	abt-5	49.2816	-2.52343	0.453199	-5.56803	2.5764e-08	8.2920384137593101E-7	FALSE	TRUE	TRUE	FALSE	FALSE
Y37E3.23	Y37E3.23	18.618	-7.58823	1.36603	-5.55497	2.77662e-08	8.8547165086957197E-7	TRUE	TRUE	FALSE	FALSE	FALSE
fbxc-37	fbxc-37	128.895	-6.70215	1.2092	-5.54261	2.97993e-08	9.4741852555997601E-7	TRUE	TRUE	FALSE	FALSE	TRUE
msd-1	msd-1	68.7948	-2.35074	0.42519	-5.52869	3.22638e-08	1.02266497633321E-6	FALSE	TRUE	TRUE	FALSE	FALSE
R05D3.5	R05D3.5	37.5685	-2.7332	0.494857	-5.5232	3.32874e-08	1.0519235695478599E-6	TRUE	TRUE	FALSE	FALSE	FALSE
F47E1.19	F47E1.19	14.8189	-7.25829	1.31566	-5.51683	3.45167e-08	1.0842193604024801E-6	FALSE	TRUE	FALSE	FALSE	FALSE
ZK484.13	ZK484.13	33.5652	-3.09783	0.562438	-5.50786	3.63231e-08	1.1308092027399999E-6	FALSE	TRUE	FALSE	FALSE	FALSE
C25A8.5	C25A8.5	104.931	-2.22246	0.404415	-5.4955	3.89611e-08	1.20216198974688E-6	FALSE	TRUE	TRUE	FALSE	FALSE
nspd-6	nspd-6	21.3907	-4.86516	0.886597	-5.48745	4.07767e-08	1.25080478127412E-6	FALSE	TRUE	TRUE	FALSE	FALSE
K08C9.2	K08C9.2	119.466	-2.18591	0.399577	-5.47056	4.48607e-08	1.364077331044E-6	FALSE	TRUE	TRUE	FALSE	FALSE
C52E4.7	C52E4.7	65.6646	-2.19882	0.402427	-5.46389	4.65807e-08	1.41227363852787E-6	FALSE	TRUE	TRUE	FALSE	FALSE
Y54E2A.7	Y54E2A.7	29.2905	-3.33092	0.610152	-5.45916	4.78398e-08	1.4462564709823599E-6	FALSE	TRUE	TRUE	FALSE	FALSE
Y59E9AL.2	nsph-4.1	51.6797	-2.61121	0.48073	-5.43176	5.58007e-08	1.6676443434779601E-6	FALSE	TRUE	FALSE	FALSE	FALSE
Y59E9AL.3	nsph-4.2	51.6797	-2.61121	0.48073	-5.43176	5.58007e-08	1.6676443434779601E-6	FALSE	TRUE	FALSE	FALSE	FALSE
Y43F8B.9	Y43F8B.9	23.6341	-6.95282	1.2865	-5.40444	6.50096e-08	1.9209052164643599E-6	TRUE	TRUE	FALSE	FALSE	FALSE
Y40B10A.9	Y40B10A.9	47.655	-2.87439	0.532486	-5.39806	6.73668e-08	1.97937340980921E-6	FALSE	TRUE	FALSE	FALSE	FALSE
R10E9.2	R10E9.2	77.4013	-2.18365	0.40468	-5.396	6.81415e-08	1.9965270835933198E-6	FALSE	TRUE	TRUE	FALSE	FALSE
C18D4.4	C18D4.4	13.6897	-7.13705	1.32597	-5.38253	7.3448e-08	2.1459939365011698E-6	FALSE	TRUE	FALSE	FALSE	FALSE
F19G12.10	F19G12.10	24.9983	-6.13981	1.14263	-5.37339	7.72681e-08	2.2513224376435802E-6	FALSE	TRUE	FALSE	FALSE	FALSE
kel-10	kel-10	31.8041	-3.00878	0.560887	-5.36433	8.12502e-08	2.36076835116975E-6	FALSE	TRUE	TRUE	FALSE	FALSE
Y48A6C.12	Y48A6C.12	323.534	-1.74736	0.326344	-5.35435	8.58629e-08	2.4877691325561199E-6	FALSE	TRUE	FALSE	FALSE	FALSE
C15H11.1	C15H11.1	34.043	-2.81684	0.526133	-5.35386	8.60968e-08	2.4877691325561199E-6	TRUE	TRUE	TRUE	FALSE	FALSE
C34B2.3	C34B2.3	29.9926	-3.26108	0.610367	-5.34281	9.15165e-08	2.62984311089896E-6	FALSE	TRUE	TRUE	FALSE	FALSE
cox-7C	cox-7C	48.6961	-2.4372	0.456679	-5.3368	9.46037e-08	2.7111081808002702E-6	FALSE	TRUE	FALSE	FALSE	FALSE
mboa-4	mboa-4	45.0747	-2.61013	0.48948	-5.33246	9.68921e-08	2.7691012608171901E-6	FALSE	TRUE	FALSE	FALSE	FALSE
acdh-8	acdh-8	36.3447	-2.73698	0.513556	-5.32948	9.84965e-08	2.8072853959231501E-6	FALSE	TRUE	FALSE	FALSE	FALSE
T23B7.2	T23B7.2	123.23	-2.05422	0.38595	-5.32251	1.02347e-07	2.9090937598958599E-6	FALSE	TRUE	TRUE	FALSE	FALSE
ZC262.1	ZC262.1	27.2114	-3.22182	0.605913	-5.3173	1.05317e-07	2.97733617413667E-6	TRUE	TRUE	FALSE	FALSE	FALSE
F33D11.7	F33D11.7	28.3038	-3.19929	0.602139	-5.31321	1.0771e-07	3.0367869314101999E-6	FALSE	TRUE	TRUE	FALSE	FALSE
nspd-3	nspd-3	23.2885	-6.0435	1.13913	-5.30535	1.12459e-07	3.1621653064927302E-6	FALSE	TRUE	TRUE	FALSE	FALSE
F37A8.2	F37A8.2	44.0043	-2.57619	0.487208	-5.28767	1.23887e-07	3.4556105230418402E-6	FALSE	TRUE	TRUE	FALSE	FALSE
C02F5.5	C02F5.5	60.9069	-2.3128	0.441017	-5.24425	1.5692e-07	4.3111483909316097E-6	FALSE	TRUE	TRUE	FALSE	FALSE
cup-2	cup-2	23.4137	-3.347	0.639968	-5.22995	1.6956e-07	4.6307922033642601E-6	FALSE	TRUE	FALSE	FALSE	FALSE
Y1A5A.1	Y1A5A.1	49.4496	-2.63699	0.504398	-5.228	1.71351e-07	4.6675398541128203E-6	FALSE	TRUE	FALSE	FALSE	FALSE
cyn-2	cyn-2	57.0545	-2.46844	0.475137	-5.19521	2.04493e-07	5.55584243771686E-6	FALSE	TRUE	TRUE	FALSE	FALSE
M70.3	M70.3	49.825	-2.8047	0.540279	-5.1912	2.08944e-07	5.6620649279996004E-6	FALSE	TRUE	TRUE	FALSE	FALSE
F47D12.7	F47D12.7	32.7281	-2.9685	0.574249	-5.16935	2.34904e-07	6.3490802164989297E-6	FALSE	TRUE	TRUE	FALSE	FALSE
nep-13	nep-13	36.0996	-2.55216	0.494034	-5.16595	2.39221e-07	6.4490993244189699E-6	FALSE	TRUE	TRUE	FALSE	FALSE
H09G03.4	H09G03.4	12.9581	-7.05289	1.36603	-5.16307	2.42936e-07	6.4990018048189497E-6	TRUE	TRUE	FALSE	FALSE	FALSE
ssq-3	ssq-3	42.23	-2.49284	0.484633	-5.14376	2.69292e-07	7.14922279669046E-6	FALSE	TRUE	TRUE	FALSE	FALSE
C39B5.16	C39B5.16	12.6261	-7.01379	1.36368	-5.14328	2.69989e-07	7.1495884548987502E-6	TRUE	TRUE	FALSE	FALSE	FALSE
mir-8199	mir-8199	12.2983	-6.97732	1.35876	-5.13508	2.82023e-07	7.4306308282899699E-6	TRUE	TRUE	FALSE	FALSE	TRUE
C01G10.1	C01G10.1	49.8356	-2.56915	0.500969	-5.12837	2.92259e-07	7.6809781601385003E-6	FALSE	TRUE	FALSE	FALSE	FALSE
cnnm-5	cnnm-5	123.589	-1.7912	0.349886	-5.11939	3.06524e-07	8.0357024869037104E-6	FALSE	TRUE	TRUE	FALSE	FALSE
F42A9.7	F42A9.7	45.6584	-2.44953	0.480095	-5.10217	3.35773e-07	8.7804574474800698E-6	FALSE	TRUE	TRUE	FALSE	FALSE
F36H12.3	F36H12.3	92.0247	-2.09497	0.410739	-5.10049	3.38775e-07	8.8368761010468897E-6	FALSE	TRUE	TRUE	FALSE	FALSE
ZK892.3	ZK892.3	39.3735	-2.42989	0.477439	-5.08943	3.59144e-07	9.3448848345751599E-6	FALSE	TRUE	TRUE	FALSE	FALSE
C31H1.5	C31H1.5	43.8194	-2.43302	0.478266	-5.08718	3.63427e-07	9.4328696580886494E-6	FALSE	TRUE	TRUE	FALSE	FALSE
Y65B4A.9	Y65B4A.9	41.3979	-2.6092	0.513566	-5.08055	3.76335e-07	9.7437165307103007E-6	FALSE	TRUE	FALSE	FALSE	FALSE
Y105C5A.14	Y105C5A.14	60.7154	-2.40234	0.475916	-5.04782	4.46886e-07	1.1456938514305699E-5	TRUE	TRUE	FALSE	FALSE	TRUE
C44C11.6	C44C11.6	44.5098	-2.68081	0.532885	-5.03075	4.88558e-07	1.24641967142319E-5	FALSE	TRUE	FALSE	FALSE	FALSE
Y39E4B.13	Y39E4B.13	487.53	-1.98101	0.394838	-5.01728	5.24087e-07	1.33056969098951E-5	FALSE	TRUE	TRUE	FALSE	FALSE
ZC412.5	ZC412.5	47.9105	-2.37539	0.47385	-5.01296	5.35994e-07	1.35567956014165E-5	FALSE	TRUE	TRUE	FALSE	FALSE
B0218.7	B0218.7	126.052	-2.20071	0.439781	-5.00412	5.61192e-07	1.4110729379565201E-5	FALSE	TRUE	TRUE	FALSE	FALSE
F39F10.4	F39F10.4	22.0975	-4.9181	0.983728	-4.99945	5.74936e-07	1.4421650509275E-5	TRUE	TRUE	FALSE	FALSE	TRUE
Y39G10AR.15	Y39G10AR.15	52.6055	-2.37444	0.475646	-4.99204	5.97446e-07	1.49147623813108E-5	FALSE	TRUE	FALSE	FALSE	FALSE
mob-4	mob-4	26.2209	-2.8753	0.576388	-4.98847	6.08586e-07	1.51566922361822E-5	FALSE	TRUE	FALSE	FALSE	FALSE
saeg-2	saeg-2	70.5907	-2.29927	0.462113	-4.97557	6.50565e-07	1.6163688016470599E-5	TRUE	FALSE	TRUE	FALSE	FALSE
msd-3	msd-3	21.1894	-3.30524	0.664405	-4.97474	6.53345e-07	1.6194278475536401E-5	FALSE	TRUE	TRUE	FALSE	FALSE
F34D10.8	F34D10.8	57.688	-2.41444	0.485505	-4.97304	6.59094e-07	1.6298157969997799E-5	FALSE	TRUE	TRUE	FALSE	FALSE
msd-2	msd-2	20.8323	-3.29716	0.66311	-4.97227	6.61737e-07	1.6324920495813898E-5	FALSE	TRUE	TRUE	FALSE	FALSE
H09G03.1	H09G03.1	10.4898	-6.74984	1.35947	-4.96506	6.86795e-07	1.6903248048132501E-5	FALSE	TRUE	TRUE	FALSE	TRUE
R02D5.7	R02D5.7	16.91	-4.96764	1.00299	-4.95285	7.31357e-07	1.7957735797163501E-5	FALSE	TRUE	TRUE	FALSE	FALSE
ssp-34	ssp-34	406.698	-1.60702	0.325332	-4.93964	7.82685e-07	1.90836473688034E-5	FALSE	TRUE	TRUE	FALSE	FALSE
C17F3.1	C17F3.1	57.9518	-2.07509	0.420249	-4.93777	7.90194e-07	1.92219325599247E-5	FALSE	TRUE	TRUE	FALSE	FALSE
Y38H8A.3	ttbk-8.1	23.9167	-3.03148	0.619373	-4.89444	9.85849e-07	2.3815206508395299E-5	FALSE	TRUE	FALSE	FALSE	FALSE
Y37E3.30	Y37E3.30	133.754	-6.44264	1.31763	-4.88957	1.01058e-06	2.4356455977615598E-5	TRUE	TRUE	FALSE	FALSE	FALSE
F55F8.7	F55F8.7	201.074	-1.7385	0.355815	-4.88596	1.02925e-06	2.4749334460658801E-5	FALSE	TRUE	TRUE	FALSE	FALSE
linc-45	linc-45	16.0071	-6.38723	1.30979	-4.87653	1.07971e-06	2.59030804296096E-5	FALSE	TRUE	FALSE	FALSE	FALSE
fbxc-19	fbxc-19	11.5009	-6.89436	1.42115	-4.85126	1.22681e-06	2.91647094502204E-5	TRUE	FALSE	FALSE	FALSE	FALSE
linc-36	linc-36	93.4019	-1.95539	0.403118	-4.85066	1.2305e-06	2.9185951614872002E-5	FALSE	TRUE	FALSE	FALSE	FALSE
ttbk-4	ttbk-4	48.0549	-2.58211	0.532773	-4.84654	1.25631e-06	2.9730713236101298E-5	FALSE	TRUE	TRUE	FALSE	FALSE
C06G4.4	C06G4.4	49.5961	-2.246	0.464533	-4.83497	1.33164e-06	3.13042720188969E-5	FALSE	TRUE	FALSE	FALSE	FALSE
C17G10.3	C17G10.3	35.4367	-2.47035	0.510935	-4.83495	1.33178e-06	3.13042720188969E-5	FALSE	TRUE	TRUE	FALSE	FALSE
T25B9.6	T25B9.6	73.048	-1.8963	0.393053	-4.82455	1.40321e-06	3.2762390500319901E-5	FALSE	TRUE	TRUE	FALSE	FALSE
F56D5.2	F56D5.2	17.9608	-3.5707	0.740884	-4.81951	1.43912e-06	3.3526077511133597E-5	FALSE	TRUE	FALSE	FALSE	FALSE
nspd-1	nspd-1	16.2935	-4.45615	0.92544	-4.81518	1.4707e-06	3.4185559995522601E-5	FALSE	TRUE	TRUE	FALSE	FALSE
C27D6.3	C27D6.3	54.7096	-2.10333	0.437111	-4.81188	1.49518e-06	3.46007459885801E-5	TRUE	TRUE	TRUE	FALSE	FALSE
Y116A8B.98	Y116A8B.98	19.3873	-5.76541	1.19912	-4.80804	1.52414e-06	3.51931233575052E-5	TRUE	TRUE	FALSE	FALSE	FALSE
F53C3.1	F53C3.1	63.4066	-1.97834	0.411776	-4.8044	1.55213e-06	3.57606147869531E-5	FALSE	TRUE	TRUE	FALSE	FALSE
Y48G8AL.13	Y48G8AL.13	18.9205	-3.29124	0.685542	-4.80094	1.57925e-06	3.6305309687709002E-5	FALSE	TRUE	FALSE	FALSE	FALSE
linc-19	linc-19	15.6485	-6.3524	1.32399	-4.79792	1.6032e-06	3.6775134551579303E-5	FALSE	TRUE	FALSE	FALSE	FALSE
linc-24	linc-24	9.1439	-6.56403	1.37233	-4.78312	1.72595e-06	3.9418058431579E-5	FALSE	TRUE	FALSE	FALSE	FALSE
rncs-1	rncs-1	31.2771	-2.67877	0.560512	-4.77916	1.76032e-06	4.0115243390271802E-5	TRUE	TRUE	FALSE	FALSE	FALSE
clec-123	clec-123	38.4641	-2.29545	0.480465	-4.77757	1.77429e-06	4.0345780525710302E-5	FALSE	TRUE	TRUE	FALSE	FALSE
pfk-1.2	pfk-1.2	34.936	-2.57454	0.539024	-4.77631	1.7854e-06	4.0510413696659798E-5	FALSE	TRUE	TRUE	FALSE	FALSE
F58B4.7	F58B4.7	40.9677	-2.23755	0.468537	-4.77562	1.79154e-06	4.0561732405408301E-5	TRUE	TRUE	TRUE	FALSE	FALSE
T20F5.5	T20F5.5	73.3237	-2.11051	0.442266	-4.77204	1.82366e-06	4.1111002273011999E-5	FALSE	TRUE	FALSE	FALSE	FALSE
H20J04.1	H20J04.1	82.2623	-1.90793	0.400235	-4.76702	1.86974e-06	4.2059133591392097E-5	FALSE	TRUE	TRUE	FALSE	FALSE
K02F6.3	K02F6.3	18.2967	-3.57638	0.75202	-4.75569	1.97769e-06	4.4392004652946503E-5	FALSE	TRUE	FALSE	FALSE	FALSE
T05B4.14	T05B4.14	18.2044	-3.56728	0.751568	-4.74646	2.07012e-06	4.6278103669191002E-5	TRUE	TRUE	FALSE	FALSE	FALSE
F44D12.16	F44D12.16	22.6108	-2.91709	0.614588	-4.74641	2.07057e-06	4.6278103669191002E-5	FALSE	TRUE	FALSE	FALSE	FALSE
W03D2.15	W03D2.15	39.4795	-8.67081	1.82856	-4.74186	2.11761e-06	4.7228484346291802E-5	TRUE	TRUE	FALSE	FALSE	FALSE
F23B2.7	F23B2.7	63.0724	-1.96636	0.41482	-4.74028	2.13425e-06	4.7498449896450597E-5	FALSE	TRUE	TRUE	FALSE	FALSE
ZK354.8	ZK354.8	19.567	-3.18818	0.672928	-4.73778	2.16076e-06	4.7986383564766203E-5	FALSE	TRUE	FALSE	FALSE	FALSE
E03H12.7	E03H12.7	36.5253	-2.44689	0.517652	-4.72691	2.27963e-06	5.0518906196558703E-5	FALSE	TRUE	TRUE	FALSE	FALSE
pck-3	pck-3	56.0229	-2.04485	0.433096	-4.72147	2.34143e-06	5.1778680751583201E-5	FALSE	TRUE	TRUE	FALSE	FALSE
F58A6.5	F58A6.5	47.1144	-2.52374	0.535323	-4.71442	2.42397e-06	5.3490905249892101E-5	FALSE	TRUE	TRUE	FALSE	FALSE
F55H12.5	spe-54	16.2514	-3.61105	0.766515	-4.711	2.46507e-06	5.4283434747424199E-5	FALSE	TRUE	TRUE	FALSE	FALSE
B0025.8	B0025.8	82.4135	-1.96302	0.417703	-4.69956	2.60723e-06	5.7173192810743299E-5	FALSE	TRUE	FALSE	FALSE	FALSE
C25D7.1	melo-3	40.8497	-2.26106	0.481535	-4.69554	2.65909e-06	5.8066910792167302E-5	FALSE	TRUE	TRUE	FALSE	FALSE
E02H9.13	E02H9.13	39.2359	-2.77641	0.591944	-4.69032	2.72773e-06	5.9318180794338102E-5	FALSE	TRUE	FALSE	FALSE	FALSE
F23C8.7	F23C8.7	72.5	-2.01956	0.432868	-4.66554	3.07813e-06	6.6386106267081395E-5	FALSE	TRUE	TRUE	FALSE	FALSE
Y57G11C.1145	Y57G11C.1145	158.586	-1.97653	0.423833	-4.66347	3.10918e-06	6.6917750946128194E-5	TRUE	FALSE	FALSE	FALSE	FALSE
F59C12.4	F59C12.4	184.392	-1.68059	0.360722	-4.65897	3.17803e-06	6.81381707489094E-5	FALSE	FALSE	FALSE	FALSE	FALSE
fbxc-38	fbxc-38	17.8759	-5.63207	1.20888	-4.65891	3.17891e-06	6.81381707489094E-5	TRUE	TRUE	FALSE	FALSE	TRUE
F47B3.4	F47B3.4	26.5115	-2.80622	0.602462	-4.65792	3.1942e-06	6.8325782022657494E-5	FALSE	TRUE	TRUE	FALSE	FALSE
C01G10.14	C01G10.14	53.4401	-2.25204	0.484641	-4.64682	3.37094e-06	7.1521376759303302E-5	FALSE	TRUE	TRUE	FALSE	FALSE
Y106G6H.13	Y106G6H.13	34.2544	-2.454	0.528233	-4.64568	3.3896e-06	7.1771591326031802E-5	FALSE	TRUE	TRUE	FALSE	FALSE
C18E9.8	C18E9.8	30.0108	-2.66706	0.575818	-4.63178	3.62533e-06	7.6299703499098598E-5	FALSE	TRUE	FALSE	FALSE	FALSE
F14H8.8	F14H8.8	19.9991	-3.36908	0.727953	-4.62816	3.68936e-06	7.7491292289837903E-5	FALSE	TRUE	TRUE	FALSE	FALSE
R148.7	R148.7	19.1214	-3.15505	0.68207	-4.6257	3.73334e-06	7.8257970590261597E-5	FALSE	TRUE	TRUE	FALSE	FALSE
Y38F1A.1	Y38F1A.1	223.572	-1.8286	0.396043	-4.61718	3.88987e-06	8.1376010290902301E-5	FALSE	TRUE	TRUE	FALSE	FALSE
F53B2.5	F53B2.5	16.8826	-3.88539	0.843317	-4.60728	4.0798e-06	8.4855716792724093E-5	FALSE	TRUE	TRUE	FALSE	FALSE
Y47D3A.5	Y47D3A.5	21.0044	-3.04413	0.663043	-4.59116	4.408e-06	9.1250850618417305E-5	FALSE	TRUE	TRUE	FALSE	FALSE
F32H2.7	F32H2.7	85.078	-1.95512	0.426	-4.58949	4.44338e-06	9.1491633610799497E-5	FALSE	TRUE	TRUE	FALSE	FALSE
ssp-31	ssp-31	51.6371	-1.96385	0.428918	-4.57861	4.68081e-06	9.6191204629419598E-5	FALSE	TRUE	TRUE	FALSE	FALSE
clic-1	clic-1	25.0129	-2.61934	0.57408	-4.56267	5.05075e-06	1.03185166690449E-4	FALSE	TRUE	FALSE	FALSE	FALSE
T16A1.2	T16A1.2	72.9428	-1.90425	0.41774	-4.55845	5.15329e-06	1.05074813169923E-4	FALSE	FALSE	TRUE	FALSE	FALSE
T08G11.2	T08G11.2	85.1537	-1.92066	0.4217	-4.55456	5.24956e-06	1.0682958311593E-4	TRUE	TRUE	TRUE	FALSE	FALSE
C34C12.4	C34C12.4	32.2737	-2.61874	0.57604	-4.54611	5.46466e-06	1.10991010201159E-4	FALSE	TRUE	FALSE	FALSE	FALSE
F35H10.2	F35H10.2	53.1645	-2.01601	0.444466	-4.53581	5.7382e-06	1.15871838604365E-4	FALSE	TRUE	TRUE	FALSE	FALSE
ubxn-5	ubxn-5	22.3601	-3.41777	0.755626	-4.5231	6.09394e-06	1.2164616513385601E-4	FALSE	TRUE	FALSE	FALSE	FALSE
nspd-5	nspd-5	17.613	-3.50148	0.775694	-4.51399	6.36177e-06	1.2675075067632299E-4	FALSE	TRUE	TRUE	FALSE	FALSE
wee-1.3	wee-1.3	56.1718	-1.843	0.408769	-4.50866	6.5239e-06	1.29733907975171E-4	FALSE	TRUE	FALSE	FALSE	FALSE
Y47D3A.13	Y47D3A.13	135.461	-1.63848	0.363704	-4.50497	6.63813e-06	1.3175486325925999E-4	FALSE	TRUE	TRUE	FALSE	FALSE
str-38	str-38	25.7585	-2.82641	0.627706	-4.50276	6.70752e-06	1.3288013221167299E-4	FALSE	TRUE	FALSE	FALSE	FALSE
anr-4	anr-4	107.24	-1.94249	0.431495	-4.50178	6.73876e-06	1.3324646402018399E-4	TRUE	TRUE	FALSE	FALSE	FALSE
ZK1098.6	ZK1098.6	172.096	-1.59755	0.355882	-4.48899	7.15611e-06	1.4123186238915899E-4	TRUE	TRUE	TRUE	FALSE	FALSE
snf-9	snf-9	30.0991	-2.67746	0.596613	-4.48776	7.19762e-06	1.41569333276016E-4	TRUE	TRUE	FALSE	FALSE	FALSE
linc-11	linc-11	57.7376	-2.31729	0.516943	-4.48269	7.37071e-06	1.4464841937930501E-4	TRUE	TRUE	FALSE	FALSE	FALSE
Y105C5A.1271	Y105C5A.1271	8.05665	-6.36557	1.42044	-4.4814	7.41546e-06	1.4525408149041E-4	TRUE	TRUE	FALSE	FALSE	FALSE
W03F11.4	W03F11.4	67.3667	-1.97058	0.439942	-4.47918	7.49314e-06	1.4650141776054301E-4	FALSE	TRUE	TRUE	FALSE	FALSE
Y6E2A.10	Y6E2A.10	25.0103	-2.86806	0.640642	-4.47686	7.57499e-06	1.4782530394829801E-4	FALSE	TRUE	TRUE	FALSE	FALSE
C34D4.3	C34D4.3	42.6242	-2.0627	0.461681	-4.4678	7.90275e-06	1.5364834037868801E-4	FALSE	TRUE	TRUE	FALSE	FALSE
R155.9	R155.9	44.9039	-2.00328	0.451224	-4.43965	9.01041e-06	1.7453503677204301E-4	FALSE	TRUE	FALSE	FALSE	FALSE
elo-8	elo-8	44.4659	-2.1661	0.489582	-4.4244	9.67121e-06	1.8664371850625201E-4	FALSE	TRUE	TRUE	FALSE	FALSE
K04C2.8	K04C2.8	58.8314	-1.81619	0.410624	-4.42299	9.73434e-06	1.87515960323689E-4	FALSE	TRUE	TRUE	FALSE	FALSE
F55A4.4	F55A4.4	12.556	-6.02475	1.36323	-4.41948	9.89381e-06	1.89888498538711E-4	TRUE	TRUE	FALSE	FALSE	TRUE
Y46G5A.22	Y46G5A.22	85.5337	-1.89596	0.42908	-4.41866	9.93126e-06	1.9025828781252301E-4	TRUE	TRUE	TRUE	FALSE	FALSE
B0379.2	B0379.2	32.5788	-2.46399	0.558469	-4.41205	1.02398e-05	1.95810372979885E-4	FALSE	TRUE	TRUE	FALSE	FALSE
tag-344	tag-344	21.5539	-3.06587	0.698172	-4.39128	1.12687e-05	2.1431083455049601E-4	FALSE	TRUE	TRUE	FALSE	FALSE
wht-8	wht-8	18.6407	-3.13845	0.715401	-4.38698	1.14937e-05	2.18192627164482E-4	FALSE	TRUE	FALSE	FALSE	FALSE
ZC412.10	ZC412.10	12.8239	-4.11034	0.93897	-4.3775	1.2005e-05	2.27486805632783E-4	FALSE	FALSE	FALSE	FALSE	FALSE
F36D3.4	F36D3.4	27.0873	-2.70942	0.619446	-4.37394	1.22025e-05	2.3073800204940901E-4	FALSE	TRUE	TRUE	FALSE	FALSE
Y59E9AR.8	Y59E9AR.8	17.3772	-2.99585	0.685021	-4.37337	1.22344e-05	2.3073800204940901E-4	FALSE	TRUE	TRUE	FALSE	FALSE
F54H12.8	F54H12.8	29.6704	-2.27804	0.520907	-4.37322	1.22428e-05	2.3073800204940901E-4	FALSE	TRUE	FALSE	FALSE	FALSE
ssq-1	ssq-1	76.4042	-1.73625	0.397297	-4.37017	1.24152e-05	2.3314667657937E-4	FALSE	TRUE	TRUE	FALSE	FALSE
ZK970.8	ZK970.8	110.837	-1.57421	0.360766	-4.36352	1.27985e-05	2.3991383860923901E-4	FALSE	TRUE	TRUE	FALSE	FALSE
Y43C5B.3	Y43C5B.3	26.6906	-2.49236	0.571536	-4.3608	1.29585e-05	2.42479924095931E-4	FALSE	TRUE	TRUE	FALSE	FALSE
msrp-3	msrp-3	11.3224	-5.87517	1.34788	-4.35882	1.30767e-05	2.4425496248541798E-4	FALSE	TRUE	FALSE	FALSE	FALSE
linc-41	linc-41	11.1976	-5.86193	1.34697	-4.35194	1.34935e-05	2.51142649444572E-4	FALSE	TRUE	FALSE	FALSE	FALSE
F19G12.9	F19G12.9	6.99832	-6.18188	1.42194	-4.34751	1.37693e-05	2.5582070446163098E-4	FALSE	TRUE	FALSE	FALSE	FALSE
F14F7.4	F14F7.4	66.4116	-1.94875	0.448407	-4.34595	1.38677e-05	2.5628292666495699E-4	FALSE	TRUE	TRUE	FALSE	FALSE
F30F8.10	F30F8.10	24.5994	-2.76556	0.637027	-4.34135	1.41607e-05	2.6077688431230697E-4	FALSE	TRUE	FALSE	FALSE	FALSE
cmd-1	cmd-1	31.5096	-2.15141	0.497227	-4.32681	1.51284e-05	2.7728343228308999E-4	FALSE	TRUE	FALSE	FALSE	FALSE
Y110A2AL.1	Y110A2AL.1	7.07716	-6.18275	1.43205	-4.31741	1.5787e-05	2.8818786450641098E-4	FALSE	FALSE	FALSE	TRUE	FALSE
ZK637.12	ZK637.12	78.3357	-1.81292	0.419965	-4.31684	1.58277e-05	2.8842733209438499E-4	FALSE	TRUE	TRUE	FALSE	FALSE
C56G2.5	C56G2.5	34.9918	-2.08494	0.483682	-4.31056	1.62838e-05	2.9570946096488899E-4	FALSE	TRUE	TRUE	FALSE	FALSE
T02E1.7	T02E1.7	26.2073	-2.38037	0.554383	-4.29373	1.75694e-05	3.16854169924183E-4	FALSE	TRUE	TRUE	FALSE	FALSE
ZK1098.9	ZK1098.9	12.545	-5.12223	1.19387	-4.29043	1.78329e-05	3.2105381862868499E-4	FALSE	TRUE	TRUE	FALSE	FALSE
F23B12.1	F23B12.1	47.758	-2.00873	0.470373	-4.2705	1.95032e-05	3.4576947381560898E-4	FALSE	TRUE	TRUE	FALSE	FALSE
Y57G11C.51	Y57G11C.51	343.086	-1.71717	0.403992	-4.25049	2.133e-05	3.7309724933687002E-4	TRUE	FALSE	FALSE	FALSE	TRUE
C35D6.3	C35D6.3	7.47095	-6.2505	1.4708	-4.24974	2.14023e-05	3.7373717829240598E-4	FALSE	FALSE	FALSE	FALSE	FALSE
clec-119	clec-119	64.5563	-1.8407	0.433176	-4.24932	2.14418e-05	3.7380242160956498E-4	FALSE	TRUE	TRUE	FALSE	FALSE
T25E12.16	T25E12.16	27.8722	-2.64887	0.624866	-4.2391	2.24415e-05	3.8854506251167299E-4	FALSE	TRUE	TRUE	FALSE	FALSE
rps-1	rps-1	32.7248	-2.06227	0.486503	-4.23896	2.24562e-05	3.8854506251167299E-4	FALSE	TRUE	FALSE	FALSE	FALSE
K03H1.12	K03H1.12	118.369	-1.54603	0.364766	-4.23841	2.25104e-05	3.8854506251167299E-4	TRUE	TRUE	TRUE	FALSE	FALSE
sams-4	sams-4	66.0678	-1.65169	0.390674	-4.22779	2.36003e-05	4.04024715245325E-4	FALSE	TRUE	FALSE	FALSE	FALSE
Y71G12B.3	Y71G12B.3	37.9726	-2.12959	0.50442	-4.22186	2.42295e-05	4.1344316270994799E-4	FALSE	TRUE	TRUE	FALSE	FALSE
ZK1053.2	ZK1053.2	23.3229	-2.57254	0.610266	-4.21544	2.49287e-05	4.2468118494034401E-4	FALSE	TRUE	TRUE	FALSE	FALSE
C27D8.1	C27D8.1	120.444	-1.61934	0.384488	-4.21168	2.53475e-05	4.31113179146043E-4	FALSE	TRUE	TRUE	FALSE	FALSE
Y65B4A.7	Y65B4A.7	19.9041	-2.62054	0.622453	-4.21001	2.55358e-05	4.3290822729851499E-4	FALSE	TRUE	TRUE	FALSE	FALSE
F20H11.4	F20H11.4	48.1363	-2.0458	0.486472	-4.20537	2.6065e-05	4.4045181699953998E-4	FALSE	TRUE	FALSE	FALSE	FALSE
K10C9.7	K10C9.7	23.3371	-2.50204	0.595216	-4.20358	2.62731e-05	4.4325285865010099E-4	FALSE	TRUE	TRUE	FALSE	FALSE
rnh-1.1	rnh-1.1	53.4619	-1.92429	0.458182	-4.19983	2.67111e-05	4.4919304674060902E-4	FALSE	TRUE	TRUE	FALSE	FALSE
C09D4.3	C09D4.3	55.2533	-1.82393	0.43445	-4.19825	2.68984e-05	4.5161733814613303E-4	FALSE	TRUE	TRUE	FALSE	FALSE
ZK596.2	ZK596.2	12.3128	-3.69659	0.880641	-4.19761	2.69749e-05	4.52122388011249E-4	FALSE	TRUE	TRUE	FALSE	FALSE
B0252.5	B0252.5	40.6645	-2.01178	0.48015	-4.18989	2.79089e-05	4.6559333346780002E-4	FALSE	TRUE	TRUE	FALSE	FALSE
F28A10.12	F28A10.12	12.1821	-5.0482	1.2064	-4.18452	2.85768e-05	4.7597651398276702E-4	FALSE	TRUE	FALSE	FALSE	FALSE
F54H12.7	F54H12.7	44.2513	-1.86726	0.446759	-4.17958	2.92046e-05	4.8488920119710901E-4	FALSE	TRUE	TRUE	FALSE	FALSE
F09C12.8	F09C12.8	232.3	-1.58131	0.378438	-4.17852	2.93412e-05	4.8638495490490902E-4	FALSE	TRUE	TRUE	FALSE	FALSE
ZK1248.20	ZK1248.20	19.2629	-2.88114	0.689818	-4.17667	2.95802e-05	4.8910805943202899E-4	FALSE	TRUE	TRUE	FALSE	FALSE
spe-46	spe-46	41.0015	-2.05451	0.491961	-4.17617	2.96457e-05	4.8910805943202899E-4	FALSE	TRUE	TRUE	FALSE	FALSE
C33F10.1	C33F10.1	15.8454	-3.00631	0.722389	-4.16162	3.15999e-05	5.1970933025683103E-4	FALSE	TRUE	TRUE	FALSE	FALSE
F37A4.4	F37A4.4	23.6471	-2.3558	0.566682	-4.15718	3.22195e-05	5.2906680389689699E-4	FALSE	TRUE	FALSE	FALSE	FALSE
ZK688.12	ZK688.12	50.3752	-1.81933	0.437833	-4.15532	3.24839e-05	5.32573246029822E-4	FALSE	TRUE	TRUE	FALSE	FALSE
C18H7.7	C18H7.7	11.1547	-4.35278	1.04794	-4.15364	3.27221e-05	5.3563949957143302E-4	FALSE	TRUE	TRUE	FALSE	FALSE
C11G6.2	C11G6.2	7.4486	-6.25533	1.50903	-4.14526	3.39422e-05	5.5387720627477995E-4	TRUE	FALSE	FALSE	FALSE	FALSE
T14G10.8	T14G10.8	70.0718	-1.6937	0.409055	-4.14052	3.46513e-05	5.6281433982307801E-4	FALSE	TRUE	TRUE	FALSE	FALSE
C06A1.8	C06A1.8	9.75021	-5.66105	1.36815	-4.13774	3.50738e-05	5.68794146341812E-4	FALSE	TRUE	FALSE	FALSE	FALSE
linc-68	linc-68	6.49323	-6.05366	1.46712	-4.12622	3.68771e-05	5.9711145841428895E-4	TRUE	TRUE	FALSE	FALSE	FALSE
Y71F9AL.2	Y71F9AL.2	48.4273	-1.9298	0.467838	-4.12492	3.70867e-05	5.9957725402420695E-4	FALSE	TRUE	TRUE	FALSE	FALSE
F40D4.16	F40D4.16	11.115	-4.95026	1.20068	-4.12288	3.74172e-05	6.0305625032551903E-4	TRUE	TRUE	FALSE	FALSE	FALSE
F49C12.15	F49C12.15	17.8157	-2.76333	0.670929	-4.11866	3.81089e-05	6.1325934170765805E-4	FALSE	TRUE	FALSE	FALSE	FALSE
C01G12.9	C01G12.9	23.3687	-2.935	0.716068	-4.09877	4.15359e-05	6.6431975789276398E-4	FALSE	TRUE	TRUE	FALSE	FALSE
K09E4.1	K09E4.1	23.1387	-2.31961	0.56648	-4.09478	4.22576e-05	6.7380334090646403E-4	FALSE	TRUE	TRUE	FALSE	FALSE
clec-38	clec-38	28.8473	-2.49247	0.60925	-4.09104	4.29443e-05	6.8370988803006301E-4	FALSE	TRUE	FALSE	FALSE	FALSE
rpt-1	rpt-1	29.0556	-2.16702	0.529893	-4.08953	4.3224e-05	6.8644846465880404E-4	FALSE	TRUE	FALSE	FALSE	FALSE
C30B5.2	C30B5.2	14.4103	-3.01569	0.73744	-4.08941	4.32476e-05	6.8644846465880404E-4	FALSE	TRUE	FALSE	FALSE	FALSE
F36H1.3	F36H1.3	63.2313	-1.62788	0.398609	-4.08389	4.42878e-05	7.0189462161358905E-4	FALSE	TRUE	TRUE	FALSE	FALSE
C36F7.5	C36F7.5	34.4188	-2.19129	0.541655	-4.04555	5.2201e-05	8.2108679384245895E-4	FALSE	TRUE	TRUE	FALSE	FALSE
C38C10.3	C38C10.3	1160.96	-1.32611	0.32871	-4.03428	5.47708e-05	8.6021409619598498E-4	FALSE	TRUE	FALSE	FALSE	FALSE
R13A5.11	R13A5.11	33.3133	-1.95262	0.484528	-4.02995	5.57895e-05	8.7228412703180703E-4	FALSE	TRUE	TRUE	FALSE	FALSE
T02G6.10	T02G6.10	12.3011	-5.0914	1.26413	-4.02759	5.63511e-05	8.7974963930406496E-4	FALSE	TRUE	FALSE	FALSE	FALSE
ZK512.10	ZK512.10	13.6892	-3.11945	0.776237	-4.01868	5.85256e-05	9.1233684720536795E-4	FALSE	TRUE	TRUE	FALSE	FALSE
fbxa-52	fbxa-52	5.60367	-5.84785	1.45821	-4.01028	6.0646e-05	9.42581034676384E-4	FALSE	TRUE	TRUE	FALSE	TRUE
F11G11.14	F11G11.14	46.8567	-1.8943	0.47277	-4.00682	6.1541e-05	9.5507221037979101E-4	FALSE	TRUE	TRUE	FALSE	FALSE
Y69E1A.2	nsph-3.1	33.7926	-2.01424	0.505212	-3.98691	6.69392e-05	1.02989053704276E-3	FALSE	TRUE	FALSE	FALSE	FALSE
spe-39	spe-39	23.6368	-2.20637	0.553411	-3.98686	6.69527e-05	1.02989053704276E-3	FALSE	TRUE	FALSE	FALSE	FALSE
T08B6.4	T08B6.4	16.8629	-2.92317	0.734173	-3.98159	6.84557e-05	1.0514629579387101E-3	FALSE	TRUE	FALSE	FALSE	FALSE
F59B2.15	F59B2.15	13.6938	-3.11592	0.78414	-3.97369	7.07691e-05	1.0806494548473999E-3	FALSE	TRUE	TRUE	FALSE	FALSE
pigs-1	pigs-1	69.4442	-1.55356	0.391488	-3.96834	7.23749e-05	1.10355944218305E-3	FALSE	TRUE	FALSE	TRUE	FALSE
M7.7	M7.7	50.839	-1.76876	0.445932	-3.96643	7.2958e-05	1.1108303884091899E-3	FALSE	TRUE	TRUE	FALSE	FALSE
W09D6.4	W09D6.4	33.5727	-2.12927	0.537018	-3.96498	7.34027e-05	1.1143570253764399E-3	FALSE	TRUE	TRUE	FALSE	FALSE
C29E4.14	C29E4.14	18.3973	-2.57955	0.652054	-3.95604	7.62035e-05	1.14854249554989E-3	FALSE	TRUE	FALSE	FALSE	FALSE
F27C8.5	pei-1	48.2573	-1.88051	0.476836	-3.94373	8.02253e-05	1.2022302510421199E-3	FALSE	TRUE	TRUE	FALSE	FALSE
F13D12.9	fcmt-1	36.6495	-2.26957	0.576183	-3.93897	8.18311e-05	1.22454049304942E-3	FALSE	TRUE	FALSE	FALSE	FALSE
Y105C5B.18	Y105C5B.18	14.335	-2.83738	0.724327	-3.91726	8.9561e-05	1.3363883964868199E-3	TRUE	TRUE	TRUE	FALSE	FALSE
D1022.9	D1022.9	63.7523	-1.76502	0.451019	-3.91341	9.10017e-05	1.35538783706635E-3	FALSE	TRUE	TRUE	FALSE	FALSE
gsp-4	gsp-4	25.3983	-2.44856	0.625829	-3.91251	9.13428e-05	1.35666467504164E-3	FALSE	TRUE	FALSE	FALSE	FALSE
ZK546.3	ZK546.3	18.0324	-2.54053	0.649901	-3.9091	9.26405e-05	1.37254964779543E-3	FALSE	TRUE	TRUE	FALSE	FALSE
spe-17	spe-17	19.0078	-2.67476	0.685076	-3.90433	9.44876e-05	1.39596130704849E-3	FALSE	TRUE	TRUE	FALSE	FALSE
mpz-3	mpz-3	28.9411	-2.04032	0.523944	-3.89415	9.85416e-05	1.4497123356216001E-3	FALSE	TRUE	TRUE	FALSE	FALSE
F36A2.12	F36A2.12	67.8798	-1.80436	0.463422	-3.89355	9.87861e-05	1.45126739816152E-3	FALSE	TRUE	TRUE	FALSE	FALSE
T22B3.3	T22B3.3	36.6865	-1.81599	0.468281	-3.878	0.000105318	1.53644560004989E-3	FALSE	TRUE	TRUE	FALSE	FALSE
C28C12.11	C28C12.11	12.1763	-3.37842	0.872346	-3.8728	0.000107593	1.5674468568092101E-3	FALSE	TRUE	TRUE	FALSE	FALSE
Y45F10D.16	Y45F10D.16	5.13327	-5.72178	1.47857	-3.86981	0.000108919	1.58454591501939E-3	FALSE	TRUE	FALSE	FALSE	FALSE
nemp-1	nemp-1	32.0457	-1.88283	0.488528	-3.8541	0.000116156	1.6793990648674101E-3	FALSE	TRUE	FALSE	FALSE	FALSE
C24H11.1	C24H11.1	15.9567	-2.70367	0.7031	-3.84535	0.000120381	1.7344140798637301E-3	FALSE	TRUE	TRUE	FALSE	FALSE
M02B1.3	M02B1.3	20.3273	-2.62363	0.682468	-3.84432	0.000120887	1.73930493592094E-3	FALSE	TRUE	FALSE	FALSE	FALSE
Y40H4A.2	Y40H4A.2	39.4263	-1.86729	0.485955	-3.84251	0.000121783	1.7473997326606799E-3	FALSE	TRUE	TRUE	FALSE	FALSE
W06F12.3	W06F12.3	26.1135	-2.04796	0.533757	-3.83687	0.000124613	1.7831077952366501E-3	FALSE	TRUE	FALSE	FALSE	FALSE
F07G6.12	F07G6.12	5.45699	-5.80583	1.5137	-3.83552	0.000125298	1.7904617882804499E-3	FALSE	FALSE	FALSE	FALSE	FALSE
F35E2.5	F35E2.5	101.022	-1.54872	0.404056	-3.83293	0.000126624	1.80694205204781E-3	FALSE	TRUE	FALSE	FALSE	FALSE
W01D2.3	W01D2.3	51.1664	-1.71052	0.447656	-3.82106	0.00013288	1.89363530407016E-3	FALSE	TRUE	TRUE	FALSE	FALSE
irld-18	irld-18	14.4827	-2.8338	0.74223	-3.81796	0.000134561	1.9123819575409501E-3	FALSE	TRUE	TRUE	FALSE	FALSE
acs-18	acs-18	20.8326	-2.21434	0.584643	-3.78751	0.000152164	2.15086169227496E-3	FALSE	TRUE	TRUE	FALSE	FALSE
ZK858.8	ZK858.8	43.2931	-1.7054	0.4506	-3.78474	0.000153867	2.16907009866676E-3	FALSE	TRUE	TRUE	FALSE	FALSE
rpt-5	rpt-5	25.1998	-2.09172	0.55333	-3.78023	0.000156683	2.2028294689928601E-3	FALSE	TRUE	FALSE	FALSE	FALSE
linc-121	linc-121	12.4722	-4.52327	1.19717	-3.77831	0.000157898	2.2169320746489398E-3	FALSE	FALSE	FALSE	FALSE	FALSE
F56F3.4	F56F3.4	12.3413	-2.96541	0.784941	-3.77788	0.000158168	2.21774944784158E-3	FALSE	TRUE	TRUE	FALSE	FALSE
nspd-2	nspd-2	9.27834	-4.07563	1.08132	-3.76914	0.000163812	2.2907363160994802E-3	FALSE	TRUE	TRUE	FALSE	FALSE
linc-42	linc-42	8.93551	-4.61136	1.22789	-3.75552	0.000172983	2.40931736356566E-3	FALSE	TRUE	FALSE	FALSE	FALSE
T28C6.5	T28C6.5	35.0303	-1.89632	0.505141	-3.75405	0.000174001	2.4202781061268002E-3	FALSE	TRUE	TRUE	FALSE	FALSE
moa-1	moa-1	58.3896	-1.52029	0.405479	-3.74937	0.000177282	2.4561232950338998E-3	FALSE	TRUE	TRUE	FALSE	FALSE
ZK484.15	ZK484.15	14.3506	-2.68109	0.716051	-3.74427	0.000180916	2.49984771128397E-3	FALSE	TRUE	FALSE	FALSE	FALSE
ZK484.16	ZK484.16	14.3506	-2.68109	0.716051	-3.74427	0.000180916	2.49984771128397E-3	FALSE	TRUE	FALSE	FALSE	FALSE
T22C1.8	T22C1.8	52.635	-1.68893	0.451322	-3.7422	0.000182419	2.5172836992483801E-3	FALSE	TRUE	FALSE	FALSE	FALSE
H12D21.5	H12D21.5	7.30854	-5.24549	1.4024	-3.74037	0.000183749	2.53229707699979E-3	FALSE	TRUE	FALSE	FALSE	FALSE
nspd-4	nspd-4	7.38163	-5.26667	1.40955	-3.73641	0.000186669	2.5691536236189401E-3	FALSE	TRUE	TRUE	FALSE	FALSE
C24H11.2	C24H11.2	28.6476	-2.17516	0.582239	-3.73585	0.000187085	2.5714948040623702E-3	FALSE	TRUE	TRUE	FALSE	FALSE
ZK1225.4	ZK1225.4	16.0769	-2.70144	0.724045	-3.73104	0.000190692	2.6107851207309799E-3	FALSE	TRUE	TRUE	FALSE	FALSE
Y4C6A.3	Y4C6A.3	17.4143	-2.49217	0.67057	-3.7165	0.000202003	2.7620218174914798E-3	FALSE	TRUE	FALSE	FALSE	FALSE
cdc-25.4	cdc-25.4	46.4073	-1.75222	0.471862	-3.71341	0.000204486	2.7923241453045198E-3	FALSE	TRUE	TRUE	FALSE	FALSE
linc-46	linc-46	4.56014	-5.55714	1.50338	-3.69643	0.000218653	2.9625720120918602E-3	FALSE	TRUE	FALSE	FALSE	FALSE
ampd-1	ampd-1	26.1222	-2.03972	0.554619	-3.67771	0.000235341	3.17634618220888E-3	FALSE	TRUE	FALSE	FALSE	FALSE
M02G9.4	M02G9.4	4.53278	-5.5569	1.51212	-3.6749	0.000237943	3.2073209276382501E-3	FALSE	TRUE	TRUE	FALSE	FALSE
Y106G6E.3	Y106G6E.3	11.8184	-2.90178	0.790749	-3.66966	0.000242871	3.26533102302574E-3	FALSE	TRUE	FALSE	FALSE	FALSE
linc-14	linc-14	9.27408	-4.07573	1.11663	-3.65002	0.00026222	3.5074429330791699E-3	FALSE	TRUE	FALSE	FALSE	FALSE
C02F5.10	C02F5.10	12.9703	-2.8469	0.781597	-3.64242	0.00027009	3.5997871565897001E-3	FALSE	TRUE	TRUE	FALSE	FALSE
Y106G6G.1	Y106G6G.1	13.7378	-2.61062	0.716739	-3.64235	0.000270156	3.5997871565897001E-3	FALSE	TRUE	TRUE	FALSE	FALSE
T27C10.8	T27C10.8	93.7578	-1.52144	0.418921	-3.63182	0.00028143	3.7368765304194801E-3	FALSE	TRUE	TRUE	FALSE	FALSE
Y17D7B.7	Y17D7B.7	4.57847	-5.54805	1.52766	-3.63174	0.000281516	3.7368765304194801E-3	FALSE	TRUE	FALSE	FALSE	FALSE
F59A1.15	F59A1.15	18.3022	-2.44532	0.674572	-3.62499	0.000288967	3.8212361315006901E-3	FALSE	TRUE	TRUE	FALSE	FALSE
K08D12.3	K08D12.3	20.1169	-2.2371	0.617256	-3.62427	0.000289782	3.8235450429270198E-3	FALSE	TRUE	FALSE	TRUE	FALSE
F08H9.15	F08H9.15	9.44341	-3.64648	1.00615	-3.62419	0.000289873	3.8235450429270198E-3	FALSE	TRUE	FALSE	FALSE	FALSE
linc-25	linc-25	6.77911	-5.13817	1.42164	-3.61426	0.000301211	3.9631075794708702E-3	FALSE	TRUE	FALSE	FALSE	FALSE
T23F11.2	T23F11.2	39.7356	-1.66309	0.460527	-3.61128	0.000304687	4.0025638723561298E-3	FALSE	TRUE	TRUE	FALSE	FALSE
ZK402.2	ZK402.2	7.20124	-5.20846	1.44237	-3.61104	0.000304975	4.0025638723561298E-3	TRUE	FALSE	FALSE	FALSE	TRUE
linc-21	linc-21	4.66662	-5.57232	1.54661	-3.60292	0.000314667	4.1194190469754097E-3	FALSE	TRUE	FALSE	FALSE	FALSE
Y57G11C.1144	Y57G11C.1144	18.789	-2.94679	0.818445	-3.60047	0.000317638	4.1479368386301198E-3	TRUE	FALSE	FALSE	FALSE	FALSE
K06A5.3	K06A5.3	30.676	-1.82518	0.507203	-3.59852	0.000320031	4.1739768430339797E-3	FALSE	TRUE	TRUE	FALSE	FALSE
C07H6.9	C07H6.9	36.6949	-1.80589	0.502107	-3.59663	0.000322362	4.1966273935907699E-3	FALSE	TRUE	FALSE	FALSE	FALSE
F41E6.1	F41E6.1	13.8659	-2.60828	0.725235	-3.59647	0.000322571	4.1966273935907699E-3	FALSE	TRUE	TRUE	FALSE	FALSE
T04B2.7	T04B2.7	10.2373	-3.13878	0.875849	-3.5837	0.000338766	4.3963951145873197E-3	FALSE	TRUE	FALSE	FALSE	FALSE
ant-1.4	ant-1.4	30.6675	-1.8421	0.514214	-3.58235	0.000340511	4.4135641022930803E-3	FALSE	TRUE	FALSE	FALSE	FALSE
ari-1.1	ari-1.1	16.2195	-2.36831	0.661413	-3.58069	0.00034269	4.4363127782450296E-3	FALSE	TRUE	FALSE	FALSE	FALSE
T09B4.3	T09B4.3	21.4953	-2.21016	0.617644	-3.57838	0.000345734	4.4701790085510196E-3	FALSE	TRUE	FALSE	FALSE	FALSE
oac-50	oac-50	22.8241	-2.14805	0.601294	-3.57238	0.000353753	4.5682183355662299E-3	FALSE	TRUE	TRUE	FALSE	FALSE
htas-1	htas-1	58.3027	-1.54764	0.433418	-3.57078	0.000355925	4.5849400878795804E-3	FALSE	TRUE	TRUE	FALSE	FALSE
D2045.5	D2045.5	77.765	-1.57183	0.440289	-3.57001	0.000356969	4.5927415401191699E-3	FALSE	TRUE	TRUE	FALSE	FALSE
pde-4	pde-4	11.5037	-2.83944	0.79592	-3.5675	0.000360405	4.6312453915800201E-3	FALSE	TRUE	FALSE	FALSE	FALSE
Y47D3A.36	Y47D3A.36	4.47927	-5.53601	1.55213	-3.56672	0.000361477	4.6393219312726702E-3	FALSE	TRUE	FALSE	FALSE	FALSE
msp-33	msp-33	32.2431	-1.82069	0.511644	-3.55851	0.000372971	4.7576590187763902E-3	FALSE	TRUE	FALSE	FALSE	FALSE
F36A2.11	F36A2.11	71.5017	-1.43625	0.403762	-3.55716	0.000374887	4.7707272368472699E-3	FALSE	TRUE	TRUE	FALSE	FALSE
K06A1.2	K06A1.2	26.26	-2.10014	0.591309	-3.55168	0.00038278	4.8649784787248599E-3	FALSE	TRUE	FALSE	FALSE	FALSE
best-25	best-25	38.4547	-1.85362	0.522702	-3.54624	0.000390771	4.9605205275003303E-3	FALSE	TRUE	TRUE	FALSE	FALSE
B0524.2	B0524.2	9.07397	-3.58758	1.01272	-3.54252	0.000396324	5.01882598931872E-3	FALSE	TRUE	TRUE	FALSE	FALSE
C55C3.6	C55C3.6	25.8547	-1.95047	0.550962	-3.54011	0.000399953	5.0464494759242503E-3	FALSE	TRUE	TRUE	FALSE	FALSE
T06A10.107	T06A10.107	15.7403	-2.41602	0.683533	-3.5346	0.000408388	5.1466776766853897E-3	FALSE	TRUE	FALSE	FALSE	FALSE
nspd-10	nspd-10	14.5442	-2.54481	0.720971	-3.5297	0.000416031	5.2303868531272503E-3	FALSE	TRUE	FALSE	FALSE	FALSE
T03F6.6	T03F6.6	52.5142	-1.68437	0.478207	-3.52226	0.000427882	5.3664843794217799E-3	FALSE	TRUE	TRUE	FALSE	FALSE
Y43F8C.5	Y43F8C.5	41.4646	-1.55065	0.440886	-3.51713	0.000436239	5.4582026778068702E-3	FALSE	TRUE	TRUE	FALSE	FALSE
Y26E6A.3	Y26E6A.3	9.02954	-3.59523	1.02381	-3.51161	0.000445393	5.5660837899063204E-3	FALSE	TRUE	FALSE	FALSE	FALSE
osta-1	osta-1	28.6234	-1.91525	0.545638	-3.51011	0.000447927	5.5910637341175197E-3	FALSE	TRUE	FALSE	FALSE	FALSE
F58D5.7	F58D5.7	23.495	-1.9312	0.550556	-3.50773	0.000451944	5.6344837230288304E-3	FALSE	TRUE	TRUE	FALSE	FALSE
F59H6.15	F59H6.15	9.89832	-3.06156	0.876267	-3.49386	0.000476087	5.9134968883384096E-3	FALSE	TRUE	FALSE	FALSE	FALSE
let-754	let-754	40.313	-1.63337	0.467586	-3.4932	0.000477275	5.91503946750601E-3	FALSE	TRUE	FALSE	FALSE	FALSE
C54G4.3	C54G4.3	23.0369	-1.93739	0.557605	-3.47449	0.000511825	6.3133075656897396E-3	FALSE	TRUE	TRUE	FALSE	FALSE
jun-1	jun-1	8.02987	-3.84698	1.10992	-3.46598	0.000528298	6.5088252945874302E-3	FALSE	TRUE	FALSE	FALSE	FALSE
B0238.9	B0238.9	41.6886	-1.63336	0.471752	-3.46233	0.00053552	6.5900416153405099E-3	FALSE	TRUE	FALSE	FALSE	FALSE
C24H12.6	C24H12.6	9.98569	-3.07757	0.891533	-3.452	0.000556455	6.8235882538567197E-3	FALSE	FALSE	FALSE	FALSE	FALSE
mlc-4	mlc-4	21.2838	-2.16204	0.626634	-3.45024	0.000560088	6.8522083889804896E-3	FALSE	TRUE	FALSE	FALSE	FALSE
Y69A2AR.19	Y69A2AR.19	29.6303	-1.81531	0.52614	-3.45023	0.000560099	6.8522083889804896E-3	FALSE	TRUE	TRUE	FALSE	FALSE
Y46G5A.14	Y46G5A.14	18.1371	-2.22836	0.647791	-3.43994	0.000581843	7.1016113417148802E-3	FALSE	TRUE	TRUE	FALSE	FALSE
C12D8.9	C12D8.9	22.6662	-1.96948	0.57477	-3.42656	0.000611273	7.4434436448719901E-3	FALSE	TRUE	FALSE	FALSE	FALSE
msp-3	msp-3	26.3005	-1.77246	0.517372	-3.42589	0.000612799	7.4533409819196404E-3	FALSE	TRUE	FALSE	FALSE	FALSE
linc-111	linc-111	4.20829	-5.4584	1.59457	-3.42311	0.000619089	7.5210993301186102E-3	FALSE	TRUE	FALSE	FALSE	FALSE
F55D12.6	F55D12.6	27.0129	-1.81757	0.531451	-3.42002	0.000626166	7.5894499550656497E-3	FALSE	TRUE	TRUE	FALSE	FALSE
Y105E8A.27	Y105E8A.27	33.4316	-1.91633	0.561966	-3.41004	0.000649542	7.8455130859134293E-3	FALSE	TRUE	TRUE	FALSE	FALSE
Y51A2A.16	Y51A2A.16	6.4114	-5.02424	1.47376	-3.40912	0.000651725	7.8627910354587896E-3	FALSE	FALSE	FALSE	FALSE	FALSE
F26E4.5	F26E4.5	10.7882	-2.75526	0.808313	-3.40865	0.000652855	7.8673488289435402E-3	FALSE	TRUE	TRUE	FALSE	FALSE
ssp-19	ssp-19	8.42173	-3.47101	1.01855	-3.40781	0.000654871	7.8825699680110505E-3	FALSE	TRUE	FALSE	FALSE	FALSE
F35E2.9	F35E2.9	27.8169	-1.7185	0.504669	-3.40519	0.000661179	7.9493445713582408E-3	FALSE	TRUE	TRUE	FALSE	FALSE
Y92H12A.2	Y92H12A.2	22.8357	-1.98684	0.583876	-3.40285	0.00066686	8.0084468089561597E-3	FALSE	TRUE	FALSE	FALSE	FALSE
srv-10	srv-10	4.25049	-5.47606	1.61017	-3.40091	0.000671611	8.0562559245764293E-3	FALSE	FALSE	FALSE	FALSE	FALSE
F53B6.7	F53B6.7	34.7772	-1.66733	0.49102	-3.39564	0.000684673	8.1790438787778807E-3	FALSE	TRUE	TRUE	FALSE	FALSE
Y17D7B.10	Y17D7B.10	3.76752	-5.28507	1.5574	-3.39352	0.000690001	8.2296567417868595E-3	FALSE	TRUE	FALSE	FALSE	FALSE
acs-6	acs-6	35.8482	-1.58146	0.466423	-3.39062	0.000697352	8.3078575282728405E-3	FALSE	TRUE	TRUE	FALSE	FALSE
dylt-3	dylt-3	16.4549	-2.19936	0.65	-3.38363	0.000715346	8.5028648184010194E-3	FALSE	TRUE	TRUE	FALSE	FALSE
F36A4.4	F36A4.4	17.7856	-2.11261	0.62591	-3.37526	0.000737456	8.7557161414638096E-3	TRUE	TRUE	TRUE	FALSE	FALSE
C15H11.10	C15H11.10	14.7556	-2.32007	0.687996	-3.37221	0.000745687	8.8434128703849708E-3	FALSE	TRUE	FALSE	FALSE	FALSE
R13H9.5	ttbk-2.2	13.1147	-2.51039	0.747625	-3.35782	0.000785587	9.2850145107468106E-3	FALSE	TRUE	TRUE	FALSE	FALSE
T25B9.5	T25B9.5	97.565	-1.35529	0.403732	-3.3569	0.000788207	9.3054722647165598E-3	FALSE	TRUE	TRUE	FALSE	FALSE
snap-29	snap-29	27.8124	-1.79019	0.533522	-3.35542	0.000792436	9.3442374486670497E-3	FALSE	TRUE	FALSE	FALSE	FALSE
rpn-10	rpn-10	30.6713	-1.7346	0.517108	-3.35443	0.000795293	9.3574388609752104E-3	FALSE	TRUE	FALSE	FALSE	FALSE
W05H12.4	W05H12.4	5.75767	-4.8792	1.45579	-3.35159	0.00080348	9.4431488864221806E-3	TRUE	TRUE	FALSE	FALSE	FALSE
W05H12.2	W05H12.2	14.3031	-2.51515	0.751253	-3.34794	0.000814137	9.5576582828126606E-3	TRUE	FALSE	FALSE	FALSE	TRUE
ZK84.2	ZK84.2	20.9152	-2	0.597775	-3.34574	0.000820635	9.6231440787013095E-3	FALSE	TRUE	TRUE	FALSE	FALSE
C27A12.14	C27A12.14	18.5626	-2.03331	0.608095	-3.34373	0.000826587	9.6712542412288396E-3	FALSE	TRUE	FALSE	FALSE	FALSE
Y57G11C.57	Y57G11C.57	1012.33	-1.28902	0.385557	-3.34326	0.000828018	9.6771680662857597E-3	TRUE	FALSE	FALSE	FALSE	FALSE
C02F5.2	C02F5.2	50.4492	-1.43708	0.431821	-3.32796	0.000874852	1.01715988351229E-2	FALSE	TRUE	TRUE	FALSE	FALSE
F42E8.2	F42E8.2	8.7706	-3.16334	0.950567	-3.32785	0.000875185	1.01715988351229E-2	FALSE	TRUE	FALSE	FALSE	FALSE
dhhc-13	dhhc-13	11.7831	-2.50424	0.752609	-3.32741	0.000876563	1.01763067298637E-2	FALSE	TRUE	FALSE	FALSE	FALSE
Y59E9AR.2	Y59E9AR.2	7.96715	-3.36543	1.01229	-3.32456	0.000885592	1.0269723748166801E-2	TRUE	TRUE	TRUE	FALSE	FALSE
Y55B1AR.4	Y55B1AR.4	20.6187	-1.89653	0.572119	-3.31492	0.000916687	1.0583381360599E-2	FALSE	TRUE	TRUE	FALSE	FALSE
F14B6.2	F14B6.2	23.7232	-2.02443	0.613374	-3.30048	0.000965194	1.1106628220696701E-2	FALSE	FALSE	FALSE	FALSE	FALSE
ZK892.4	ZK892.4	40.6196	-1.5007	0.454935	-3.29871	0.000971292	1.11522609587856E-2	FALSE	TRUE	FALSE	FALSE	FALSE
Y82E9BR.6	Y82E9BR.6	9.38921	-2.96857	0.900464	-3.29671	0.000978243	1.12197586996987E-2	TRUE	TRUE	FALSE	FALSE	FALSE
ssp-33	ssp-33	13.4528	-2.30542	0.69992	-3.29383	0.000988305	1.1322750746157101E-2	FALSE	TRUE	TRUE	FALSE	FALSE
Y53F4B.36	Y53F4B.36	6.97452	-4.23902	1.2874	-3.29271	0.000992275	1.13557899369726E-2	FALSE	TRUE	TRUE	FALSE	FALSE
ZK892.5	ZK892.5	40.9119	-1.48412	0.450954	-3.29107	0.000998068	1.1409605182614101E-2	FALSE	TRUE	TRUE	FALSE	FALSE
K08D10.18	K08D10.18	7.24805	-3.70082	1.12476	-3.29031	0.00100078	1.1428086404272401E-2	FALSE	TRUE	FALSE	FALSE	FALSE
Y66D12A.11	Y66D12A.11	19.7043	-1.88776	0.57638	-3.27519	0.0010559	1.20181632888814E-2	FALSE	TRUE	TRUE	FALSE	FALSE
F12A10.6	F12A10.6	15.2041	-2.16283	0.661503	-3.26957	0.00107709	1.22421809775424E-2	FALSE	FALSE	FALSE	FALSE	FALSE
F11G11.4	F11G11.4	13.5358	-2.44485	0.747809	-3.26936	0.00107792	1.22421809775424E-2	FALSE	TRUE	TRUE	FALSE	FALSE
Y17D7C.9	Y17D7C.9	6.96627	-4.22224	1.29219	-3.26751	0.00108497	1.23088637581388E-2	FALSE	TRUE	FALSE	FALSE	FALSE
acl-13	acl-13	10.7496	-2.73675	0.839911	-3.25838	0.00112049	1.2684335648859299E-2	FALSE	TRUE	TRUE	FALSE	FALSE
K03B4.6	K03B4.6	23.0777	-1.82719	0.562361	-3.24915	0.00115751	1.30892426741911E-2	FALSE	TRUE	TRUE	FALSE	FALSE
Y71G12B.27	Y71G12B.27	143.548	-1.11843	0.344842	-3.2433	0.00118152	1.33175999041049E-2	FALSE	FALSE	TRUE	FALSE	FALSE
basl-1	basl-1	9.31916	-2.97268	0.917255	-3.24084	0.00119178	1.3418701175422E-2	FALSE	TRUE	TRUE	FALSE	FALSE
F52F12.8	F52F12.8	16.4086	-2.06422	0.638112	-3.23489	0.00121691	1.3672314776495701E-2	FALSE	TRUE	TRUE	FALSE	FALSE
F25B5.3	F25B5.3	17.9546	-1.95927	0.606105	-3.23256	0.00122687	1.37585278665546E-2	FALSE	TRUE	FALSE	FALSE	FALSE
F13E9.16	F13E9.16	5.21718	-4.74514	1.46842	-3.23146	0.0012316	1.37928921526863E-2	FALSE	TRUE	FALSE	FALSE	FALSE
F26A3.5	F26A3.5	28.9905	-1.63638	0.506848	-3.22854	0.00124422	1.3904437131507E-2	FALSE	TRUE	TRUE	FALSE	FALSE
F46F5.14	F46F5.14	3.45433	-5.1713	1.6041	-3.22381	0.00126498	1.4091236728098399E-2	FALSE	FALSE	FALSE	FALSE	FALSE
rei-1	rei-1	25.6334	-1.71096	0.531228	-3.22076	0.00127851	1.42117499237408E-2	FALSE	TRUE	FALSE	FALSE	FALSE
F36A4.2	F36A4.2	7.05643	-3.64753	1.13305	-3.21923	0.00128537	1.4272794809119299E-2	FALSE	TRUE	TRUE	FALSE	FALSE
ssq-4	ssq-4	19.4893	-1.86105	0.57868	-3.21602	0.00129981	1.4402529518835101E-2	FALSE	TRUE	TRUE	FALSE	FALSE
K04G2.4	K04G2.4	41.0834	-1.49961	0.467142	-3.21018	0.00132652	1.46519781531403E-2	FALSE	TRUE	TRUE	FALSE	FALSE
Y116A8A.7	Y116A8A.7	38.3243	-1.61214	0.503283	-3.20324	0.0013589	1.4993764172528699E-2	FALSE	TRUE	FALSE	FALSE	FALSE
H32C10.1	H32C10.1	16.3177	-2.19137	0.687501	-3.18744	0.00143537	1.5820871965871799E-2	FALSE	TRUE	TRUE	FALSE	FALSE
Y38H8A.4	Y38H8A.4	14.8613	-2.19801	0.690925	-3.18126	0.00146638	1.61286518196887E-2	FALSE	TRUE	TRUE	FALSE	FALSE
tra-1	tra-1	29.1995	-1.77537	0.558385	-3.17947	0.00147547	1.6211549498898799E-2	FALSE	FALSE	FALSE	FALSE	FALSE
ssp-36	ssp-36	39.9482	-1.49447	0.47094	-3.17337	0.00150679	1.6538342973779201E-2	FALSE	TRUE	TRUE	FALSE	FALSE
msp-50	msp-50	15.5028	-2.06407	0.651291	-3.16919	0.00152864	1.67429638842083E-2	FALSE	TRUE	FALSE	FALSE	FALSE
mir-260	mir-260	9.86665	-3.08129	0.973504	-3.16515	0.00155	1.6959252271540302E-2	TRUE	FALSE	FALSE	FALSE	FALSE
R13H9.6	R13H9.6	46.5517	-1.3717	0.433535	-3.164	0.00155619	1.7009120902182401E-2	FALSE	TRUE	TRUE	FALSE	FALSE
B0273.1	B0273.1	11.9506	-2.38003	0.752943	-3.16097	0.00157242	1.71569401817558E-2	FALSE	TRUE	TRUE	FALSE	FALSE
Y73F8A.14	Y73F8A.14	17.1027	-2.11262	0.668418	-3.16063	0.00157431	1.71569401817558E-2	FALSE	TRUE	TRUE	FALSE	FALSE
hdl-2	hdl-2	20.7996	-1.83473	0.580506	-3.16057	0.00157463	1.71569401817558E-2	FALSE	TRUE	TRUE	FALSE	FALSE
Y57E12AL.6	Y57E12AL.6	18.5302	-1.91909	0.60736	-3.15972	0.00157921	1.7188879369857201E-2	FALSE	TRUE	FALSE	FALSE	FALSE
CD4.8	CD4.8	60.6065	-1.44703	0.458898	-3.15326	0.00161456	1.7532777217309801E-2	FALSE	TRUE	FALSE	FALSE	TRUE
C50F7.3	C50F7.3	33.5943	-1.75326	0.556055	-3.15303	0.00161583	1.7532777217309801E-2	FALSE	TRUE	TRUE	FALSE	FALSE
C54C6.11	C54C6.11	7.94458	-3.01331	0.955976	-3.15208	0.00162113	1.7572051445413801E-2	FALSE	TRUE	TRUE	FALSE	FALSE
ZK616.8	ZK616.8	8.90572	-2.88211	0.918883	-3.13654	0.00170957	1.8492341207355101E-2	FALSE	TRUE	TRUE	FALSE	FALSE
linc-106	linc-106	3.48546	-5.15515	1.64675	-3.13051	0.00174505	1.88371969086026E-2	FALSE	TRUE	FALSE	FALSE	FALSE
ify-1	ify-1	6.14724	-4.04168	1.2914	-3.1297	0.00174985	1.88695243282982E-2	FALSE	TRUE	FALSE	FALSE	FALSE
ZK930.7	ZK930.7	6.47349	-4.13069	1.32029	-3.12862	0.00175628	1.8919368214709999E-2	FALSE	TRUE	TRUE	FALSE	FALSE
Y48B6A.5	Y48B6A.5	15.9626	-2.0982	0.671772	-3.12338	0.00178788	1.9180695672989499E-2	FALSE	TRUE	TRUE	FALSE	FALSE
R06A10.5	R06A10.5	9.28754	-2.72913	0.87395	-3.12275	0.00179168	1.91822102481695E-2	FALSE	TRUE	TRUE	FALSE	FALSE
rbx-1	rbx-1	15.3293	-2.15416	0.690595	-3.11928	0.00181295	1.9390020338833601E-2	FALSE	TRUE	FALSE	FALSE	FALSE
T16A9.5	T16A9.5	52.885	-1.26082	0.404714	-3.11535	0.00183729	1.9610270804710499E-2	FALSE	TRUE	TRUE	FALSE	FALSE
abt-1	abt-1	20.5959	-1.85944	0.597848	-3.11022	0.00186949	1.9933645468001901E-2	FALSE	TRUE	TRUE	FALSE	FALSE
Y116A8C.471	Y116A8C.471	9.90894	-2.58642	0.834539	-3.09922	0.00194032	2.0625800564571601E-2	FALSE	TRUE	FALSE	FALSE	FALSE
C33F10.12	C33F10.12	41.8213	-1.51488	0.489399	-3.0954	0.0019655	2.0872231299121701E-2	FALSE	TRUE	TRUE	FALSE	FALSE
F46A9.2	F46A9.2	6.09979	-4.04358	1.30915	-3.08869	0.0020104	2.1305762560960499E-2	FALSE	TRUE	TRUE	FALSE	FALSE
gsp-3	gsp-3	20.169	-1.96423	0.636629	-3.08535	0.0020331	2.1524484873783601E-2	FALSE	TRUE	FALSE	FALSE	FALSE
linc-15	linc-15	3.32824	-5.07724	1.64649	-3.08367	0.00204467	2.1625176075166799E-2	FALSE	TRUE	FALSE	FALSE	FALSE
acdh-5	acdh-5	17.5523	-1.89621	0.616189	-3.07733	0.00208867	2.2068131975722799E-2	FALSE	TRUE	TRUE	FALSE	FALSE
K11C4.2	K11C4.2	21.913	-1.90622	0.620119	-3.07396	0.00211236	2.2273439613213101E-2	FALSE	TRUE	FALSE	FALSE	FALSE
tag-191	tag-191	32.2797	-1.55668	0.507265	-3.06877	0.00214944	2.2641641538667701E-2	FALSE	TRUE	TRUE	FALSE	FALSE
F35H12.5	F35H12.5	10.4117	-3.18273	1.0384	-3.06505	0.00217635	2.2902050160973901E-2	FALSE	FALSE	FALSE	FALSE	FALSE
msp-49	msp-49	14.8077	-2.09012	0.682374	-3.06301	0.00219122	2.30353027757089E-2	FALSE	TRUE	FALSE	FALSE	FALSE
ZK546.4	ZK546.4	23.4686	-1.88821	0.616617	-3.06221	0.00219711	2.30741027513469E-2	FALSE	TRUE	TRUE	FALSE	FALSE
Y105C5B.17	Y105C5B.17	6.11159	-4.0037	1.30869	-3.05932	0.00221839	2.3274201568663E-2	FALSE	TRUE	FALSE	FALSE	FALSE
peel-1	peel-1	21.2037	-1.77883	0.584079	-3.04552	0.00232277	2.4320461827682101E-2	FALSE	TRUE	TRUE	FALSE	FALSE
F10G7.12	F10G7.12	284.865	-1.22027	0.400765	-3.04485	0.00232796	2.4350459772682999E-2	FALSE	TRUE	TRUE	FALSE	FALSE
F17C8.7	F17C8.7	20.0316	-1.75791	0.578964	-3.0363	0.00239498	2.5026480695869501E-2	FALSE	TRUE	TRUE	FALSE	FALSE
C43G2.3	C43G2.3	4.6109	-4.57056	1.50661	-3.03368	0.00241593	2.52201789204602E-2	FALSE	TRUE	FALSE	FALSE	FALSE
C54G6.8	C54G6.8	4.66743	-4.59459	1.51677	-3.0292	0.00245203	2.55714769430802E-2	FALSE	TRUE	FALSE	FALSE	FALSE
T05A7.6	T05A7.6	49.5024	-1.43194	0.474625	-3.01699	0.00255297	2.6518468650163302E-2	FALSE	TRUE	TRUE	FALSE	FALSE
mdt-6	mdt-6	21.3297	-1.68208	0.557779	-3.01568	0.00256401	2.65858824478102E-2	FALSE	TRUE	FALSE	FALSE	FALSE
Y116A8A.2	Y116A8A.2	19.5228	-1.85714	0.615839	-3.01562	0.00256455	2.65858824478102E-2	FALSE	TRUE	TRUE	FALSE	FALSE
heh-1	heh-1	7.52891	-2.91365	0.96743	-3.01174	0.00259754	2.6901300320457299E-2	FALSE	TRUE	FALSE	FALSE	FALSE
pnp-1	pnp-1	9.6379	-2.54987	0.847534	-3.00858	0.00262475	2.71003593921871E-2	FALSE	TRUE	FALSE	FALSE	FALSE
ZK1128.3	ZK1128.3	11.5101	-2.33664	0.776665	-3.00856	0.00262491	2.71003593921871E-2	FALSE	TRUE	FALSE	FALSE	FALSE
msp-53	msp-53	26.5914	-1.56625	0.520643	-3.0083	0.00262713	2.71003593921871E-2	FALSE	TRUE	FALSE	FALSE	FALSE
F58E6.5	F58E6.5	21.2616	-1.71514	0.571356	-3.00187	0.00268324	2.7624711600573101E-2	FALSE	TRUE	TRUE	FALSE	FALSE
ZC412.9	ZC412.9	44.8405	-1.46385	0.488136	-2.99885	0.00271001	2.7845535894906601E-2	FALSE	TRUE	TRUE	FALSE	FALSE
M02B1.4	M02B1.4	21.7224	-1.93938	0.647315	-2.99603	0.00273517	2.8048894421533299E-2	FALSE	TRUE	TRUE	FALSE	FALSE
ZC376.8	ZC376.8	12.894	-2.0808	0.694887	-2.99444	0.00274952	2.8168444096710699E-2	FALSE	TRUE	TRUE	FALSE	FALSE
VY10G11R.1	VY10G11R.1	10.6635	-2.33637	0.782134	-2.98718	0.00281567	2.8789778016630501E-2	FALSE	FALSE	FALSE	TRUE	FALSE
Y47G6A.3	Y47G6A.3	140.176	-1.10278	0.370438	-2.97697	0.00291117	2.9679167644849999E-2	FALSE	TRUE	TRUE	FALSE	FALSE
Y43C5A.4	Y43C5A.4	14.45	-1.94912	0.654919	-2.97613	0.00291913	2.9731379141731799E-2	FALSE	TRUE	TRUE	FALSE	FALSE
K01H12.4	K01H12.4	26.6986	-1.52599	0.512963	-2.97486	0.00293126	2.9825894166168401E-2	FALSE	TRUE	TRUE	FALSE	FALSE
cox-5B	cox-5B	25.9472	-1.54852	0.520828	-2.9732	0.00294714	2.9958260397583099E-2	FALSE	TRUE	FALSE	FALSE	FALSE
nspd-11	nspd-11	2.91084	-4.91149	1.6522	-2.97269	0.00295201	2.9977290976208801E-2	FALSE	TRUE	FALSE	FALSE	FALSE
Y54G2A.15	Y54G2A.15	14.2394	-2.22921	0.749969	-2.97241	0.00295474	2.9977290976208801E-2	FALSE	TRUE	TRUE	FALSE	FALSE
F56D6.20	F56D6.20	46.475	-1.31922	0.444462	-2.96813	0.00299615	3.03473566663379E-2	FALSE	TRUE	FALSE	FALSE	FALSE
F01G10.5	F01G10.5	20.3174	-1.70218	0.573503	-2.96804	0.00299702	3.03473566663379E-2	FALSE	TRUE	TRUE	FALSE	FALSE
B0393.4	B0393.4	28.2201	-1.50177	0.506841	-2.963	0.00304654	3.07410151709838E-2	FALSE	TRUE	FALSE	TRUE	FALSE
spe-19	spe-19	9.53948	-2.72584	0.919995	-2.96289	0.00304765	3.07410151709838E-2	FALSE	TRUE	TRUE	FALSE	FALSE
dnj-20	dnj-20	11.7379	-2.21893	0.749121	-2.96204	0.00305611	3.0796614011067699E-2	FALSE	TRUE	FALSE	FALSE	FALSE
wht-6	wht-6	17.1268	-1.96058	0.666367	-2.9422	0.00325889	3.2745454541437603E-2	FALSE	TRUE	TRUE	FALSE	FALSE
ZK1248.5	ZK1248.5	63.0711	-1.38244	0.471439	-2.93238	0.00336375	3.3766595069484803E-2	FALSE	TRUE	TRUE	FALSE	FALSE
ZK354.2	ZK354.2	20.372	-1.65087	0.563675	-2.92877	0.00340307	3.4128533896064302E-2	FALSE	TRUE	TRUE	FALSE	FALSE
F26D2.10	F26D2.10	21.2284	-1.60592	0.548938	-2.92549	0.00343911	3.4457001014533202E-2	FALSE	TRUE	TRUE	FALSE	FALSE
C29F5.3	C29F5.3	18.2921	-1.8012	0.615969	-2.92417	0.00345376	3.4570602016562597E-2	FALSE	TRUE	FALSE	FALSE	FALSE
air-1	air-1	38.249	-1.33344	0.456071	-2.92376	0.00345828	3.45828102163733E-2	FALSE	TRUE	FALSE	FALSE	FALSE
F19G12.8	F19G12.8	2.86488	-4.90435	1.67879	-2.92136	0.00348505	3.4817173438769403E-2	FALSE	TRUE	FALSE	FALSE	FALSE
alg-3	alg-3	36.4725	-1.3573	0.46494	-2.9193	0.0035082	3.5015060233125402E-2	FALSE	TRUE	TRUE	FALSE	FALSE
Y46G5A.34	Y46G5A.34	20.7823	-1.93243	0.662115	-2.91858	0.00351632	3.50626868210763E-2	FALSE	TRUE	FALSE	FALSE	FALSE
linc-86	linc-86	2.81364	-4.85921	1.66513	-2.91822	0.00352036	3.5069442734458903E-2	TRUE	TRUE	FALSE	FALSE	FALSE
sdhd-1	sdhd-1	15.4682	-1.85698	0.636418	-2.91787	0.00352435	3.50758114448637E-2	FALSE	TRUE	FALSE	FALSE	FALSE
Y57G11A.2	Y57G11A.2	51.7255	-1.3143	0.452185	-2.90655	0.0036544	3.6214875954128797E-2	FALSE	TRUE	FALSE	FALSE	FALSE
C16D2.1	C16D2.1	54.0982	-1.26146	0.434029	-2.9064	0.00365611	3.6214875954128797E-2	FALSE	TRUE	TRUE	FALSE	FALSE
C04G2.12	C04G2.12	7.99095	-3.03785	1.0459	-2.90454	0.00367789	3.6396142530541901E-2	FALSE	TRUE	FALSE	FALSE	FALSE
scrm-7	scrm-7	17.6236	-1.7585	0.606162	-2.90104	0.00371926	3.6770713446625497E-2	FALSE	TRUE	TRUE	FALSE	FALSE
F08H9.2	F08H9.2	8.78851	-2.83589	0.978053	-2.89952	0.00373732	3.68795541532701E-2	FALSE	FALSE	FALSE	FALSE	FALSE
C56C10.6	C56C10.6	37.2201	-1.39417	0.480977	-2.89862	0.00374813	3.6951397578137202E-2	FALSE	TRUE	TRUE	FALSE	FALSE
C14A6.8	C14A6.8	4.18469	-4.40715	1.52383	-2.89215	0.0038261	3.76491397031231E-2	FALSE	FALSE	TRUE	FALSE	FALSE
F15H10.7	F15H10.7	24.2485	-1.58966	0.549859	-2.89104	0.0038397	3.7747432061608299E-2	FALSE	TRUE	FALSE	FALSE	FALSE
F58A6.9	F58A6.9	8.88969	-2.63005	0.910422	-2.88883	0.0038668	3.7978160806914601E-2	FALSE	TRUE	FALSE	FALSE	FALSE
C15F1.2	C15F1.2	6.33935	-4.07163	1.41729	-2.87283	0.00406814	3.9826978397069397E-2	FALSE	FALSE	FALSE	FALSE	FALSE
C42C1.9	C42C1.9	19.2841	-1.7615	0.613421	-2.8716	0.00408393	3.9923293712443603E-2	FALSE	TRUE	TRUE	FALSE	FALSE
msp-38	msp-38	16.5882	-1.8016	0.63066	-2.8567	0.00428074	4.1613925849078998E-2	FALSE	TRUE	TRUE	FALSE	FALSE
rpl-42	rpl-42	8.98446	-2.42573	0.850358	-2.85259	0.00433641	4.2076839758872803E-2	FALSE	FALSE	FALSE	FALSE	FALSE
C16A11.7	C16A11.7	21.9743	-1.7665	0.619553	-2.85125	0.00435476	4.21569681352136E-2	FALSE	TRUE	FALSE	FALSE	FALSE
C55A6.3	C55A6.3	29.577	-1.44137	0.505548	-2.85111	0.00435676	4.21569681352136E-2	FALSE	TRUE	FALSE	FALSE	FALSE
Y116A8C.33	Y116A8C.33	26.9876	-1.76662	0.620651	-2.84639	0.00442177	4.2707008568970799E-2	FALSE	TRUE	TRUE	FALSE	FALSE
C07G1.6	C07G1.6	21.3828	-1.59936	0.563695	-2.83729	0.00454985	4.3822671364958099E-2	FALSE	TRUE	FALSE	FALSE	FALSE
Y57G11C.8	Y57G11C.8	214.303	-1.05469	0.372746	-2.82951	0.00466197	4.4739249385024701E-2	TRUE	FALSE	FALSE	FALSE	FALSE
Y73F8A.15	Y73F8A.15	15.6497	-1.8692	0.663003	-2.81929	0.00481294	4.61019875749627E-2	FALSE	TRUE	TRUE	FALSE	FALSE
sdhb-1	sdhb-1	10.6838	-2.18455	0.775441	-2.81716	0.00484496	4.6366268966206103E-2	FALSE	TRUE	FALSE	FALSE	FALSE
K06A5.2	K06A5.2	34.8066	-1.47028	0.522686	-2.81294	0.00490909	4.6808600085858999E-2	FALSE	TRUE	TRUE	FALSE	FALSE
ZK622.1	ZK622.1	26.0555	-1.65881	0.590797	-2.80775	0.00498897	4.7483749031616201E-2	FALSE	TRUE	TRUE	FALSE	FALSE
C06A5.2	C06A5.2	60.6128	-1.32159	0.471548	-2.80266	0.00506838	4.8108241831848697E-2	FALSE	TRUE	TRUE	FALSE	FALSE
Y105C5A.26	Y105C5A.26	3.87703	-4.29295	1.53362	-2.79922	0.00512266	4.8579316418029497E-2	FALSE	TRUE	FALSE	FALSE	FALSE
ran-1	ran-1	20.5915	-1.54633	0.555471	-2.78381	0.00537241	5.0672187007698301E-2	FALSE	TRUE	FALSE	FALSE	FALSE
C47E8.1	C47E8.1	46.8025	-1.23273	0.443262	-2.78104	0.00541851	5.1060908903411598E-2	FALSE	TRUE	TRUE	FALSE	FALSE
F47B3.1	F47B3.1	6.10234	-2.95476	1.06323	-2.77903	0.00545215	5.1279801856333698E-2	FALSE	TRUE	FALSE	TRUE	FALSE
H12D21.2	H12D21.2	113.678	-1.05366	0.379183	-2.77877	0.00545645	5.1279801856333698E-2	TRUE	TRUE	TRUE	FALSE	FALSE
C36H8.1	C36H8.1	104.21	-1.01458	0.365524	-2.77567	0.0055088	5.17208840317274E-2	FALSE	TRUE	TRUE	FALSE	FALSE
cdc-48.1	cdc-48.1	58.5543	-1.12204	0.404278	-2.77541	0.00551327	5.17208840317274E-2	FALSE	TRUE	FALSE	FALSE	FALSE
M02G9.3	idpp-8	5.06076	-3.77921	1.36232	-2.77409	0.00553562	5.1883993277035502E-2	FALSE	TRUE	FALSE	FALSE	FALSE
F26A1.3	F26A1.3	92.4595	-1.1171	0.40286	-2.77293	0.0055554	5.2022835278756001E-2	FALSE	TRUE	TRUE	FALSE	FALSE
C47E8.11	C47E8.11	469.803	-0.955349	0.345317	-2.76658	0.00566469	5.2998793831798598E-2	FALSE	TRUE	TRUE	FALSE	FALSE
exl-1	exl-1	32.2023	-1.31709	0.476797	-2.76236	0.0057385	5.3641343679750403E-2	FALSE	TRUE	FALSE	FALSE	FALSE
Y57G11C.14	Y57G11C.14	27.6321	-1.44427	0.523468	-2.75905	0.00579699	5.4139785376297801E-2	FALSE	TRUE	TRUE	FALSE	FALSE
F42G4.6	F42G4.6	46.3637	-1.24186	0.450263	-2.75807	0.00581429	5.4252848430258002E-2	FALSE	TRUE	TRUE	FALSE	FALSE
F36D3.5	F36D3.5	15.0093	-1.9046	0.691151	-2.7557	0.00585673	5.4551518510215301E-2	FALSE	TRUE	FALSE	FALSE	FALSE
zipt-17	zipt-17	14.8501	-1.80429	0.655103	-2.7542	0.00588353	5.4667758317287901E-2	FALSE	TRUE	FALSE	FALSE	FALSE
F31A9.2	F31A9.2	7.34826	-2.88453	1.04874	-2.75048	0.00595082	5.5231251076316802E-2	TRUE	TRUE	FALSE	FALSE	FALSE
ZK546.7	ZK546.7	6.02373	-2.92982	1.06609	-2.74819	0.0059926	5.5475198879348299E-2	FALSE	TRUE	FALSE	FALSE	FALSE
Y18H1A.11	Y18H1A.11	6.71518	-2.74506	0.998872	-2.74816	0.00599302	5.5475198879348299E-2	FALSE	FALSE	TRUE	FALSE	FALSE
C51E3.10	C51E3.10	105.451	-1.06511	0.387754	-2.74688	0.00601647	5.5593861868719299E-2	FALSE	TRUE	FALSE	FALSE	FALSE
F38E1.3	F38E1.3	48.1166	-1.32983	0.485237	-2.74059	0.00613288	5.6569593173932398E-2	FALSE	TRUE	TRUE	FALSE	FALSE
kin-21	kin-21	124.055	-0.965598	0.352554	-2.73886	0.00616523	5.6817858222583E-2	FALSE	TRUE	TRUE	FALSE	FALSE
Y47H10A.5	Y47H10A.5	81.7862	-1.11644	0.408621	-2.73221	0.00629104	5.7824483811815097E-2	TRUE	FALSE	TRUE	FALSE	FALSE
Y9D1A.2	Y9D1A.2	8.21635	-2.49608	0.91413	-2.73055	0.00632291	5.8066433524469503E-2	FALSE	FALSE	FALSE	FALSE	FALSE
F36D1.4	F36D1.4	15.2402	-1.73701	0.637365	-2.7253	0.00642438	5.8843252461001402E-2	FALSE	TRUE	TRUE	FALSE	FALSE
msp-71	msp-71	15.7548	-1.77363	0.651825	-2.72103	0.00650788	5.9555935782269101E-2	FALSE	TRUE	FALSE	FALSE	FALSE
rmd-3	rmd-3	28.4999	-1.4529	0.534057	-2.72049	0.00651852	5.9601176625255603E-2	FALSE	TRUE	TRUE	FALSE	FALSE
R06A10.1	R06A10.1	17.4989	-1.66559	0.613989	-2.71274	0.00667291	6.08001820473991E-2	FALSE	FALSE	FALSE	FALSE	FALSE
C54D10.16	C54D10.16	2.455	-4.66759	1.72312	-2.7088	0.00675278	6.1474388126154002E-2	TRUE	TRUE	FALSE	FALSE	FALSE
C53B4.2	C53B4.2	9.64254	-2.17753	0.804282	-2.70742	0.00678084	6.1676186526633002E-2	FALSE	TRUE	FALSE	FALSE	FALSE
F46C5.4	F46C5.4	17.1945	-1.68699	0.623539	-2.70551	0.00681993	6.1870316963254103E-2	FALSE	TRUE	FALSE	FALSE	FALSE
F46C5.7	F46C5.7	17.1945	-1.68699	0.623539	-2.70551	0.00681993	6.1870316963254103E-2	FALSE	TRUE	FALSE	FALSE	FALSE
Y69E1A.3	Y69E1A.3	38.0753	-1.29498	0.479002	-2.7035	0.00686136	6.2192234544431797E-2	FALSE	TRUE	TRUE	FALSE	FALSE
ZK262.19	ZK262.19	5.68334	-3.30426	1.22544	-2.6964	0.00700944	6.3424494204267295E-2	FALSE	TRUE	TRUE	FALSE	FALSE
C37C3.11	C37C3.11	4.13397	-4.36659	1.62024	-2.69502	0.00703852	6.3632609214866603E-2	FALSE	FALSE	FALSE	FALSE	FALSE
akir-1	akir-1	35.9807	-1.2337	0.458751	-2.68925	0.00716124	6.4630310664170396E-2	FALSE	TRUE	FALSE	FALSE	FALSE
twk-37	twk-37	4.73149	-3.66733	1.36463	-2.68741	0.00720078	6.4819458409363304E-2	FALSE	TRUE	FALSE	FALSE	FALSE
F49B2.3	F49B2.3	6.74004	-2.71929	1.01231	-2.68621	0.00722667	6.4962543705730305E-2	TRUE	FALSE	TRUE	FALSE	TRUE
ubc-18	ubc-18	29.7646	-1.31052	0.487953	-2.68574	0.00723686	6.49764690499742E-2	FALSE	TRUE	FALSE	FALSE	FALSE
C01F6.2	C01F6.2	16.0644	-1.74911	0.652529	-2.68052	0.00735087	6.5830571182103698E-2	FALSE	TRUE	TRUE	FALSE	FALSE
msp-79	msp-79	22.5054	-1.47761	0.551699	-2.67828	0.00740002	6.6157478299138706E-2	FALSE	TRUE	FALSE	FALSE	FALSE
F48C1.9	F48C1.9	28.5752	-1.42594	0.532622	-2.67721	0.0074238	6.6261729997488E-2	FALSE	TRUE	TRUE	FALSE	FALSE
C10H11.7	C10H11.7	8.37164	-2.2938	0.858658	-2.67138	0.00755397	6.7361089047530007E-2	FALSE	TRUE	TRUE	FALSE	FALSE
ccm-3	ccm-3	14.3737	-1.72459	0.64651	-2.66755	0.00764073	6.7787960134180897E-2	FALSE	TRUE	FALSE	FALSE	FALSE
C34F11.5	C34F11.5	18.9585	-1.63128	0.611815	-2.6663	0.00766923	6.7925610827768407E-2	FALSE	TRUE	TRUE	FALSE	FALSE
F22D6.2	F22D6.2	22.0714	-1.43307	0.538035	-2.66353	0.00773248	6.8427897636625698E-2	FALSE	TRUE	FALSE	FALSE	FALSE
mps-3	mps-3	16.2114	-1.66173	0.624663	-2.6602	0.0078095	6.9051045505456807E-2	FALSE	TRUE	FALSE	FALSE	FALSE
C17D12.5	C17D12.5	29.9481	-1.4901	0.560949	-2.65639	0.00789813	6.9775719523350599E-2	FALSE	TRUE	TRUE	FALSE	FALSE
C24D10.4	C24D10.4	2.35052	-4.6015	1.73317	-2.65496	0.00793171	6.9969191553482496E-2	FALSE	FALSE	FALSE	FALSE	FALSE
C46G7.5	C46G7.5	31.5263	-1.3449	0.506574	-2.65489	0.00793341	6.9969191553482496E-2	FALSE	FALSE	TRUE	FALSE	FALSE
Y69E1A.1	Y69E1A.1	47.9479	-1.16451	0.438728	-2.6543	0.00794738	7.0033349002055004E-2	FALSE	TRUE	TRUE	FALSE	FALSE
rpn-9	rpn-9	66.6116	-1.081	0.408757	-2.64461	0.00817851	7.1644716793948404E-2	FALSE	TRUE	FALSE	FALSE	FALSE
alg-4	alg-4	35.0054	-1.31348	0.497097	-2.6423	0.00823446	7.1956918695585903E-2	FALSE	TRUE	TRUE	FALSE	FALSE
ZK418.13	ZK418.13	11.5121	-1.88497	0.713879	-2.64047	0.0082792	7.2287547894657994E-2	FALSE	TRUE	TRUE	FALSE	FALSE
mpz-4	mpz-4	31.7531	-1.3981	0.529886	-2.6385	0.00832744	7.2648043868929896E-2	FALSE	TRUE	TRUE	FALSE	FALSE
Y67H2A.9	Y67H2A.9	14.1713	-1.87532	0.711865	-2.63437	0.00842932	7.3475579500690197E-2	FALSE	TRUE	FALSE	FALSE	FALSE
scrm-6	scrm-6	15.9338	-1.71925	0.652841	-2.6335	0.00845105	7.3548747062695402E-2	FALSE	TRUE	FALSE	FALSE	FALSE
spe-11	spe-11	28.253	-1.40378	0.533916	-2.62922	0.0085581	7.4288528500774595E-2	FALSE	TRUE	TRUE	FALSE	FALSE
rmd-6	rmd-6	19.2844	-1.72262	0.656318	-2.62468	0.00867317	7.5120218203624495E-2	FALSE	TRUE	TRUE	FALSE	FALSE
C47E12.11	C47E12.11	11.2605	-1.98073	0.754682	-2.62459	0.00867545	7.5120218203624495E-2	FALSE	TRUE	FALSE	FALSE	FALSE
C39D10.6	C39D10.6	11.855	-2.74827	1.04842	-2.62134	0.00875849	7.5776545175907997E-2	FALSE	FALSE	FALSE	FALSE	FALSE
F44E5.1	F44E5.1	6.88976	-2.47241	0.943466	-2.62056	0.00877858	7.5887530575163606E-2	FALSE	TRUE	FALSE	FALSE	FALSE
F52F12.5	F52F12.5	35.2417	-1.25231	0.478009	-2.61984	0.00879717	7.5985498288747205E-2	FALSE	TRUE	TRUE	FALSE	FALSE
comp-1	comp-1	6.35853	-2.6576	1.01456	-2.61946	0.008807	7.6007586224821094E-2	FALSE	TRUE	TRUE	FALSE	FALSE
fis-1	fis-1	12.8637	-1.93204	0.74069	-2.60844	0.0090957	7.8300658700497905E-2	FALSE	TRUE	TRUE	FALSE	FALSE
F26D2.8	F26D2.8	4.47582	-4.53501	1.73895	-2.60789	0.00911012	7.8300658700497905E-2	FALSE	FALSE	FALSE	FALSE	FALSE
C50F4.10	C50F4.10	12.2605	-2.1058	0.808137	-2.60574	0.00916751	7.8620695507704202E-2	FALSE	TRUE	TRUE	FALSE	FALSE
C18A3.7	C18A3.7	81.6908	-1.01436	0.389335	-2.60537	0.00917743	7.8620695507704202E-2	FALSE	FALSE	TRUE	FALSE	FALSE
F54C9.14	F54C9.14	18.6299	-1.57083	0.605381	-2.59477	0.00946539	8.0955046915632906E-2	FALSE	TRUE	TRUE	FALSE	FALSE
F30A10.12	F30A10.12	23.9527	-1.40956	0.544365	-2.58936	0.00961543	8.2054682384862701E-2	FALSE	TRUE	TRUE	FALSE	FALSE
ZC434.8	ZC434.8	37.055	-1.20692	0.466847	-2.58526	0.00973053	8.2883825276666101E-2	FALSE	TRUE	FALSE	FALSE	FALSE
Y81G3A.1	Y81G3A.1	126.129	-1.02402	0.397727	-2.57467	0.0100336	8.4981331498646798E-2	FALSE	TRUE	TRUE	FALSE	FALSE
Y39A1A.2	Y39A1A.2	10.0411	-2.19744	0.854896	-2.57042	0.0101577	8.5962114691211899E-2	TRUE	TRUE	TRUE	FALSE	FALSE
ddo-2	ddo-2	5.05026	-3.11402	1.21163	-2.5701	0.0101669	8.5970585492107898E-2	FALSE	TRUE	FALSE	FALSE	FALSE
C08B6.6	C08B6.6	5.00903	-3.11063	1.21155	-2.56748	0.0102441	8.65533504161346E-2	FALSE	FALSE	FALSE	FALSE	FALSE
R09E10.1	R09E10.1	27.2864	-1.39857	0.545832	-2.56227	0.0103989	8.77201209667203E-2	FALSE	TRUE	TRUE	FALSE	FALSE
sar-1	sar-1	9.56995	-2.14626	0.839155	-2.55764	0.0105384	8.8681870811394101E-2	FALSE	TRUE	FALSE	FALSE	FALSE
C33F10.26	C33F10.26	5.89513	-2.8574	1.11778	-2.55632	0.0105785	8.8947963869160096E-2	FALSE	TRUE	FALSE	FALSE	FALSE
hgap-1	hgap-1	17.3476	-2.00017	0.783658	-2.55234	0.0107001	8.9724227826852604E-2	FALSE	FALSE	FALSE	FALSE	FALSE
T20F7.1	T20F7.1	19.228	-1.55411	0.608906	-2.55229	0.0107017	8.9724227826852604E-2	FALSE	FALSE	FALSE	TRUE	FALSE
F13E9.5	F13E9.5	6.96614	-2.50053	0.979762	-2.55218	0.0107051	8.9724227826852604E-2	FALSE	TRUE	TRUE	FALSE	FALSE
gdi-1	gdi-1	25.4866	-1.30354	0.510952	-2.5512	0.0107354	8.9905416531965196E-2	FALSE	FALSE	FALSE	FALSE	FALSE
F59B2.9	F59B2.9	7.96597	-3.05792	1.1992	-2.54996	0.0107736	9.0153404475793994E-2	FALSE	FALSE	FALSE	FALSE	FALSE
C03C11.1	C03C11.1	46.501	-1.17973	0.462875	-2.54871	0.0108122	9.0404173603830504E-2	FALSE	TRUE	TRUE	FALSE	FALSE
F39E9.18	F39E9.18	2.3706	-4.59911	1.80622	-2.54626	0.0108883	9.07499165106323E-2	FALSE	FALSE	FALSE	FALSE	FALSE
F39E9.26	F39E9.26	2.3706	-4.59911	1.80622	-2.54626	0.0108883	9.07499165106323E-2	FALSE	FALSE	FALSE	FALSE	FALSE
rmd-4	rmd-4	21.8997	-1.41692	0.556691	-2.54525	0.0109201	9.0942531279244898E-2	FALSE	TRUE	FALSE	FALSE	FALSE
pgl-3	pgl-3	65.3917	-1.00652	0.395823	-2.54285	0.0109953	9.1423909687634197E-2	TRUE	TRUE	FALSE	FALSE	FALSE
C01B10.44	C01B10.44	13.5445	-1.72559	0.679008	-2.54133	0.0110431	9.1748116112359404E-2	FALSE	TRUE	TRUE	FALSE	FALSE
C08F8.6	C08F8.6	11.9756	-1.91661	0.756004	-2.53519	0.0112387	9.3225467167824996E-2	FALSE	TRUE	TRUE	FALSE	FALSE
pitr-5	pitr-5	13.8576	-1.677	0.661572	-2.53488	0.0112487	9.3234174565983305E-2	FALSE	TRUE	TRUE	FALSE	FALSE
Y106G6A.4	Y106G6A.4	34.7944	-1.23425	0.4875	-2.5318	0.0113479	9.3982133769581505E-2	FALSE	TRUE	TRUE	FALSE	FALSE
btb-8	btb-8	5.56866	-3.2183	1.27166	-2.53078	0.0113808	9.4179857961959906E-2	FALSE	TRUE	FALSE	FALSE	FALSE
msp-142	msp-142	23.7807	-1.44481	0.571198	-2.52943	0.0114247	9.4467926692947499E-2	FALSE	TRUE	FALSE	FALSE	FALSE
spe-4	spe-4	13.8104	-1.74278	0.689502	-2.52759	0.0114847	9.4889213950634405E-2	FALSE	TRUE	FALSE	FALSE	FALSE
ZK795.2	ZK795.2	22.1683	-1.64297	0.650366	-2.52622	0.0115297	9.5111211409253604E-2	FALSE	FALSE	TRUE	FALSE	FALSE
cash-1	cash-1	29.811	-1.21677	0.481883	-2.52503	0.0115689	9.5359298775925805E-2	FALSE	TRUE	FALSE	FALSE	FALSE
dnj-19	dnj-19	31.2525	-1.2149	0.481234	-2.52455	0.0115848	9.5373561782843896E-2	FALSE	FALSE	FALSE	FALSE	FALSE
C47A4.3	C47A4.3	7.35094	-2.57133	1.01865	-2.52426	0.0115941	9.5373561782843896E-2	FALSE	TRUE	TRUE	FALSE	FALSE
ech-1.2	ech-1.2	29.1099	-1.23287	0.489343	-2.51944	0.0117543	9.6431059341915301E-2	FALSE	TRUE	FALSE	FALSE	FALSE
W01B6.4	W01B6.4	2.14006	-4.47296	1.77627	-2.51817	0.0117967	9.6703011123509999E-2	FALSE	TRUE	FALSE	FALSE	FALSE
Y119C1B.1	Y119C1B.1	28.4203	-1.24824	0.495777	-2.51774	0.0118112	9.6746378711130301E-2	FALSE	TRUE	TRUE	FALSE	FALSE
C09B9.2	C09B9.2	21.2607	-1.45342	0.579373	-2.5086	0.012121	9.9051318174511405E-2	FALSE	TRUE	TRUE	FALSE	FALSE
elo-7	elo-7	23.1973	-1.50153	0.599443	-2.50487	0.0122495	0.100023244042135	FALSE	TRUE	TRUE	FALSE	FALSE
F58D2.2	F58D2.2	31.1306	-1.32284	0.528455	-2.50322	0.0123068	0.10041283365912999	FALSE	TRUE	TRUE	FALSE	FALSE
tmed-4	tmed-4	10.5734	-2.01067	0.803596	-2.5021	0.0123461	0.100654607760317	FALSE	TRUE	FALSE	FALSE	FALSE
Y54E2A.4	Y54E2A.4	33.9003	-1.21546	0.486407	-2.49886	0.0124595	0.101499901754182	FALSE	FALSE	FALSE	FALSE	FALSE
M162.7	M162.7	6.1019	-2.56436	1.02812	-2.49422	0.0126233	0.102674760533949	FALSE	TRUE	FALSE	FALSE	FALSE
T28F4.3	T28F4.3	74.1166	-0.953758	0.383154	-2.48923	0.0128021	0.103967464071736	FALSE	TRUE	TRUE	FALSE	FALSE
W02D7.4	W02D7.4	95.3872	-0.919269	0.369483	-2.48799	0.0128469	0.104250129566128	FALSE	TRUE	TRUE	FALSE	FALSE
F55C9.5	F55C9.5	28.5624	-4.16561	1.67592	-2.48556	0.0129347	0.104881713716445	TRUE	TRUE	TRUE	FALSE	TRUE
Y73F8A.20	Y73F8A.20	6.84882	-2.44018	0.983651	-2.48074	0.013111	0.10622854059414601	FALSE	TRUE	TRUE	FALSE	FALSE
cox-6B	cox-6B	11.3241	-2.00128	0.807323	-2.47891	0.0131785	0.106693113131355	FALSE	TRUE	FALSE	FALSE	FALSE
ZK550.5	phyh-1	16.3248	-1.51121	0.611173	-2.47264	0.0134121	0.108415908530743	FALSE	FALSE	FALSE	FALSE	FALSE
M05D6.3	M05D6.3	196.604	-0.837325	0.339043	-2.46967	0.0135236	0.10914892804873701	FALSE	TRUE	TRUE	FALSE	FALSE
C17H12.3	C17H12.3	37.9402	-1.25244	0.508864	-2.46124	0.0138459	0.11149221689599	FALSE	TRUE	TRUE	FALSE	FALSE
C16C4.19	C16C4.19	3.23536	-3.99283	1.62453	-2.45784	0.0139776	0.112228099468209	FALSE	TRUE	FALSE	FALSE	FALSE
Y69E1A.8	Y69E1A.8	22.6678	-1.39978	0.57018	-2.45499	0.0140889	0.112927373348087	FALSE	TRUE	FALSE	FALSE	FALSE
sdz-31	sdz-31	2.29023	-4.52915	1.85478	-2.44188	0.0146111	0.116755127701207	FALSE	FALSE	FALSE	FALSE	FALSE
F55A11.11	F55A11.11	24.9921	-1.26011	0.516139	-2.44141	0.01463	0.11681657782879901	FALSE	TRUE	TRUE	FALSE	FALSE
F36A2.7	F36A2.7	11.6046	-1.75687	0.720036	-2.43998	0.014688	0.117101344522583	FALSE	TRUE	FALSE	FALSE	FALSE
pph-2	pph-2	54.0568	-1.14195	0.468891	-2.43543	0.0148743	0.118495653113371	FALSE	TRUE	TRUE	FALSE	FALSE
T06E4.5	T06E4.5	10.9916	-1.79686	0.73874	-2.43233	0.0150019	0.11933072023628399	FALSE	TRUE	TRUE	FALSE	FALSE
R02D5.10	R02D5.10	334.037	-0.778842	0.320277	-2.43178	0.0150249	0.119364177440118	FALSE	FALSE	TRUE	FALSE	FALSE
C25G4.8	C25G4.8	39.3864	-1.18364	0.486818	-2.43138	0.0150414	0.119372873037908	FALSE	FALSE	TRUE	FALSE	FALSE
B0207.11	B0207.11	20.2861	-1.3981	0.575586	-2.429	0.0151407	0.120024680226492	FALSE	TRUE	TRUE	FALSE	FALSE
F44G4.5	F44G4.5	62.7229	-1.06408	0.4381	-2.42886	0.0151465	0.120024680226492	FALSE	TRUE	TRUE	FALSE	FALSE
ZK484.7	ZK484.7	179.357	-0.926421	0.381575	-2.42789	0.015187	0.12025414334286701	FALSE	TRUE	TRUE	FALSE	FALSE
T08B2.11	T08B2.11	38.9364	-1.17121	0.483318	-2.42326	0.0153817	0.121520361867754	FALSE	TRUE	FALSE	FALSE	FALSE
R05D7.2	R05D7.2	17.9742	-1.50913	0.623356	-2.42097	0.015479	0.12210441910361	FALSE	TRUE	FALSE	FALSE	FALSE
F41F3.1	F41F3.1	2.06145	-4.41059	1.82307	-2.41932	0.0155494	0.12247459347398899	FALSE	TRUE	FALSE	FALSE	FALSE
C32D5.4	C32D5.4	19.2694	-1.65275	0.683603	-2.41771	0.0156187	0.122904625751403	FALSE	TRUE	TRUE	FALSE	FALSE
F56D6.19	F56D6.19	5.4745	-2.7269	1.12798	-2.4175	0.0156275	0.122904625751403	FALSE	TRUE	FALSE	FALSE	FALSE
C17H12.36	C17H12.36	6.18023	-2.88895	1.19521	-2.4171	0.0156446	0.122947221772935	TRUE	FALSE	FALSE	FALSE	FALSE
ZK930.6	ZK930.6	20.5255	-1.34501	0.557407	-2.41297	0.0158232	0.12425715868484601	FALSE	FALSE	FALSE	FALSE	FALSE
ZK637.15	ZK637.15	15.9023	-1.61079	0.668554	-2.40936	0.0159805	0.125398359495518	FALSE	TRUE	FALSE	FALSE	FALSE
F36A2.14	F36A2.14	34.5945	-1.09539	0.455116	-2.40684	0.0160914	0.12607919123011699	FALSE	TRUE	TRUE	FALSE	FALSE
M70.1	M70.1	9.47961	-2.13216	0.886542	-2.40503	0.0161713	0.12661026369873199	FALSE	TRUE	FALSE	FALSE	FALSE
deps-1	deps-1	39.9641	-1.15597	0.481148	-2.40252	0.0162824	0.127281597435625	FALSE	TRUE	FALSE	FALSE	FALSE
B0207.7	B0207.7	10.9567	-2.05073	0.855581	-2.39689	0.016535	0.12887915730445401	FALSE	TRUE	TRUE	FALSE	FALSE
decr-1.3	decr-1.3	19.0699	-1.39676	0.583682	-2.39302	0.0167105	0.130150177991781	FALSE	TRUE	TRUE	FALSE	FALSE
C17H12.12	C17H12.12	8.82698	-2.03388	0.850521	-2.39134	0.0167872	0.130650086840924	FALSE	FALSE	FALSE	FALSE	FALSE
T05C12.1	T05C12.1	28.4058	-1.3334	0.560139	-2.38048	0.0172899	0.13433770348177601	FALSE	TRUE	TRUE	FALSE	FALSE
F39E9.21	F39E9.21	2.97792	-3.8825	1.63111	-2.38028	0.0172995	0.13433770348177601	FALSE	FALSE	FALSE	FALSE	FALSE
F46F5.2	F46F5.2	2.00468	-4.35969	1.83425	-2.37682	0.0174625	NA	FALSE	FALSE	FALSE	FALSE	FALSE
eri-12	eri-12	4.57407	-2.9477	1.24079	-2.37566	0.0175176	0.13586080473957801	FALSE	FALSE	FALSE	FALSE	TRUE
C09B9.4	C09B9.4	13.3412	-1.61091	0.678112	-2.37558	0.0175216	0.13586080473957801	FALSE	TRUE	TRUE	FALSE	FALSE
C04G2.3	C04G2.3	11.5875	-1.76554	0.74364	-2.37419	0.0175874	0.136269539262066	FALSE	TRUE	FALSE	FALSE	FALSE
D2062.13	D2062.13	5.04072	-2.63241	1.11546	-2.35994	0.0182781	0.141354475690641	FALSE	FALSE	FALSE	FALSE	FALSE
nhr-210	nhr-210	3.77381	-4.27068	1.81034	-2.35905	0.0183219	0.14154113015845801	FALSE	FALSE	FALSE	FALSE	FALSE
T04F3.3	T04F3.3	98.0139	-0.952248	0.403885	-2.35772	0.0183875	0.141853048261218	FALSE	TRUE	TRUE	FALSE	FALSE
Y43F8B.8	Y43F8B.8	2.94879	-3.86948	1.64328	-2.35473	0.018536	0.142773246387709	FALSE	TRUE	FALSE	FALSE	FALSE
C30H6.8	C30H6.8	29.3874	-1.22027	0.518519	-2.35338	0.0186038	0.14287502259394	FALSE	TRUE	FALSE	FALSE	FALSE
dlat-2	dlat-2	29.3874	-1.22027	0.518519	-2.35338	0.0186038	0.14287502259394	FALSE	TRUE	FALSE	FALSE	FALSE
Y53F4A.2	Y53F4A.2	6.79484	-2.19608	0.936996	-2.34374	0.0190914	0.146297524074221	FALSE	TRUE	TRUE	FALSE	FALSE
rpl-39	rpl-39	3.806	-3.29074	1.4063	-2.34	0.0192837	0.147447300343026	FALSE	TRUE	FALSE	FALSE	FALSE
hsr-9	hsr-9	23.0189	-1.26733	0.542908	-2.33433	0.0195784	0.14926424925333501	FALSE	TRUE	FALSE	FALSE	FALSE
npp-25	npp-25	10.4523	-1.70664	0.731459	-2.3332	0.0196375	0.149567203371473	FALSE	TRUE	FALSE	FALSE	FALSE
F13A7.7	F13A7.7	17.8584	-1.38403	0.593233	-2.33303	0.0196468	0.149567203371473	FALSE	TRUE	FALSE	FALSE	FALSE
W03G9.9	W03G9.9	1.9552	-4.31169	1.84881	-2.33214	0.0196932	NA	TRUE	TRUE	FALSE	FALSE	FALSE
F38H4.4	F38H4.4	9.80764	-1.84276	0.791103	-2.32935	0.0198405	0.15071301681310001	FALSE	TRUE	TRUE	FALSE	FALSE
str-88	str-88	1.88012	-4.2827	1.83862	-2.3293	0.0198434	NA	FALSE	FALSE	FALSE	FALSE	FALSE
F52D2.5	F52D2.5	1.90196	-4.29739	1.84604	-2.32789	0.019918	NA	FALSE	FALSE	FALSE	FALSE	FALSE
sqv-1	sqv-1	9.07962	-1.91779	0.824802	-2.32516	0.0200636	0.15207655533992301	FALSE	TRUE	FALSE	FALSE	FALSE
kdp-1	kdp-1	5.19798	-2.7174	1.1696	-2.32336	0.0201597	0.15269390311508399	FALSE	TRUE	FALSE	FALSE	FALSE
C25D7.16	C25D7.16	206.297	-0.893799	0.385546	-2.31827	0.0204346	0.15466454889429801	FALSE	TRUE	TRUE	FALSE	FALSE
F22B3.8	F22B3.8	8.34054	-1.9202	0.830273	-2.31273	0.0207372	0.15672780461968799	FALSE	TRUE	TRUE	FALSE	FALSE
Y37F4.1	Y37F4.1	17.3567	-1.40734	0.609074	-2.31062	0.0208536	0.157317239884742	FALSE	TRUE	TRUE	FALSE	FALSE
R08A2.2	R08A2.2	25.3576	-1.20245	0.520427	-2.3105	0.0208603	0.157317239884742	FALSE	TRUE	TRUE	FALSE	FALSE
F18A1.7	F18A1.7	2.83726	-3.80283	1.64712	-2.30878	0.0209558	0.15780957882431701	FALSE	FALSE	FALSE	FALSE	FALSE
clec-142	clec-142	17.8796	-1.47602	0.640748	-2.30359	0.0212456	0.15987717998623999	FALSE	TRUE	TRUE	FALSE	FALSE
F36H12.4	F36H12.4	184.76	-0.798276	0.346975	-2.30068	0.02141	0.16088246213965299	FALSE	TRUE	TRUE	FALSE	FALSE
act-1	act-1	21.0168	-1.26953	0.552603	-2.29736	0.0215982	0.16206365370624801	FALSE	TRUE	FALSE	FALSE	FALSE
fitm-2	fitm-2	18.4975	-1.64299	0.716383	-2.29344	0.0218224	0.16351167532418201	FALSE	TRUE	FALSE	FALSE	FALSE
T05F1.8	T05F1.8	12.7754	-1.6221	0.70904	-2.28775	0.0221523	0.165675947640848	FALSE	TRUE	TRUE	FALSE	FALSE
Y44A6D.5	Y44A6D.5	13.1065	-1.65269	0.722797	-2.28653	0.0222234	0.16600386005880099	FALSE	TRUE	TRUE	FALSE	FALSE
F20D6.6	F20D6.6	8.3162	-2.04488	0.89505	-2.28465	0.0223332	0.166393506991209	FALSE	TRUE	TRUE	FALSE	FALSE
H27M09.5	H27M09.5	19.1334	-1.3534	0.592691	-2.28348	0.022402	0.16677934352913101	FALSE	TRUE	FALSE	FALSE	FALSE
cox-6A	cox-6A	17.1419	-1.38111	0.605156	-2.28225	0.0224747	0.16720187377047999	FALSE	TRUE	FALSE	FALSE	FALSE
rpn-1	rpn-1	40.2869	-1.0379	0.455357	-2.2793	0.0226493	0.168381060946212	FALSE	FALSE	FALSE	FALSE	FALSE
F36A4.3	F36A4.3	4.35735	-2.85534	1.25379	-2.27737	0.0227644	0.169116428609451	FALSE	TRUE	TRUE	FALSE	FALSE
F23H11.5	F23H11.5	21.717	-1.36249	0.600585	-2.2686	0.0232924	0.17291608393428501	FALSE	TRUE	FALSE	FALSE	FALSE
C36B1.11	C36B1.11	14.0593	-1.53718	0.678066	-2.26701	0.0233899	0.173516335105174	FALSE	TRUE	FALSE	FALSE	FALSE
R11E3.1	R11E3.1	30.116	-1.20632	0.532761	-2.26429	0.0235565	0.17444660277934099	FALSE	TRUE	TRUE	FALSE	FALSE
F53G12.8	F53G12.8	39.9877	-1.14085	0.503875	-2.26414	0.0235653	0.17444660277934099	FALSE	TRUE	TRUE	FALSE	FALSE
B0280.11	B0280.11	14.784	-1.53401	0.678675	-2.2603	0.0238027	0.17580896998682399	FALSE	TRUE	TRUE	FALSE	FALSE
W02A2.8	W02A2.8	53.4465	-0.933565	0.413046	-2.26019	0.0238092	0.17580896998682399	FALSE	TRUE	TRUE	FALSE	FALSE
T02B11.9	T02B11.9	14.655	-1.48402	0.656592	-2.26018	0.02381	0.17580896998682399	FALSE	TRUE	TRUE	FALSE	FALSE
ttbk-2	ttbk-2.1	4.83852	-2.58268	1.14431	-2.25698	0.0240094	0.176982583069654	FALSE	TRUE	TRUE	FALSE	FALSE
sss-2	sss-2	20.1314	-1.42199	0.630381	-2.25577	0.024085	0.177290207623051	FALSE	TRUE	FALSE	FALSE	FALSE
rpn-3	rpn-3	19.9771	-1.36334	0.604573	-2.25505	0.0241304	0.17737443673790099	FALSE	TRUE	FALSE	FALSE	FALSE
C34D4.2	C34D4.2	13.1352	-1.56582	0.695837	-2.25027	0.0244319	0.17933903546280799	FALSE	TRUE	TRUE	FALSE	FALSE
Y47H9B.2	Y47H9B.2	14.7797	-1.4288	0.635344	-2.24886	0.0245216	0.17987090065942099	FALSE	FALSE	TRUE	FALSE	FALSE
C54D10.4	C54D10.4	21.0814	-1.2219	0.543742	-2.2472	0.0246274	0.18039395348932	FALSE	TRUE	TRUE	FALSE	FALSE
Y39F10C.3	Y39F10C.3	11.8125	-1.66934	0.743113	-2.24642	0.0246774	0.18063361127535699	FALSE	FALSE	FALSE	FALSE	FALSE
Y41E3.18	Y41E3.18	20.8406	-1.31414	0.585126	-2.24592	0.0247092	0.180740103160344	FALSE	FALSE	FALSE	FALSE	FALSE
D1081.11	D1081.11	22.6358	-1.27389	0.567602	-2.24433	0.0248111	0.181358366221407	FALSE	TRUE	TRUE	FALSE	FALSE
C47E8.10	C47E8.10	7.56568	-2.13683	0.952906	-2.24244	0.024933	0.18177373348452899	FALSE	FALSE	FALSE	FALSE	FALSE
xbx-6	xbx-6	13.346	-1.47985	0.660535	-2.24039	0.0250659	0.18258279606507699	FALSE	TRUE	FALSE	FALSE	FALSE
B0496.6	B0496.6	6.91948	-2.16334	0.96655	-2.2382	0.0252077	0.18348842413448899	FALSE	TRUE	FALSE	FALSE	FALSE
Y75B8A.23	Y75B8A.23	28.8081	-1.11706	0.500206	-2.2332	0.025536	0.185735176590897	FALSE	TRUE	TRUE	FALSE	FALSE
C27D6.11	C27D6.11	2.69613	-3.72639	1.67479	-2.22499	0.0260818	0.189323491314384	FALSE	TRUE	TRUE	FALSE	FALSE
C06C6.7	C06C6.7	6.46107	-2.10261	0.945781	-2.22315	0.0262058	0.18995999220606499	FALSE	TRUE	TRUE	FALSE	FALSE
F46E10.2	F46E10.2	17.3956	-1.4989	0.675068	-2.22036	0.026394	0.19119206398831101	FALSE	TRUE	TRUE	FALSE	FALSE
T27A3.5	T27A3.5	25.3084	-1.26451	0.570716	-2.21566	0.026715	0.19338329949888	FALSE	TRUE	TRUE	FALSE	FALSE
srh-148	srh-148	4.40554	-2.90517	1.31249	-2.21348	0.0268646	0.19423067958911999	FALSE	FALSE	FALSE	FALSE	FALSE
C27D8.2	C27D8.2	37.9589	-1.08003	0.487949	-2.21341	0.0268692	0.19423067958911999	FALSE	TRUE	TRUE	FALSE	FALSE
W09C3.2	W09C3.2	56.342	-1.00498	0.455797	-2.20489	0.0274621	0.19810572583321101	FALSE	TRUE	TRUE	FALSE	FALSE
ant-1.3	ant-1.3	15.4076	-1.63569	0.742718	-2.2023	0.0276444	0.199283313620745	FALSE	TRUE	FALSE	FALSE	FALSE
F56D6.13	F56D6.13	6.54651	-2.101	0.954176	-2.2019	0.0276724	0.19934778352734001	FALSE	TRUE	TRUE	FALSE	FALSE
F47B3.6	F47B3.6	15.8346	-1.40176	0.636786	-2.2013	0.0277146	0.19951488571022499	FALSE	TRUE	FALSE	FALSE	FALSE
F31E9.11	F31E9.11	3.47547	-3.16991	1.44111	-2.19963	0.0278332	0.200230451243392	TRUE	TRUE	FALSE	FALSE	FALSE
C48B6.3	C48B6.3	10.0007	-1.74055	0.791601	-2.19877	0.0278942	0.20053129282006299	FALSE	TRUE	FALSE	FALSE	FALSE
F46E10.18	F46E10.18	22.3244	-1.44722	0.659257	-2.19523	0.0281468	0.20220857370971199	FALSE	TRUE	FALSE	FALSE	FALSE
F54H5.2	F54H5.2	7.43029	-1.89129	0.864314	-2.1882	0.0286549	0.20540936289144601	FALSE	FALSE	TRUE	FALSE	FALSE
C04E6.5	C04E6.5	15.9107	-1.38685	0.634101	-2.18711	0.0287342	0.20572184949931599	FALSE	TRUE	TRUE	FALSE	FALSE
C28D4.5	C28D4.5	10.4185	-1.66306	0.760704	-2.18621	0.0288003	0.20605442440853999	FALSE	TRUE	FALSE	FALSE	FALSE
tbb-2	tbb-2	78.7047	-0.805013	0.36882	-2.18267	0.0290599	0.20762707436684699	FALSE	TRUE	FALSE	FALSE	FALSE
mpst-4	mpst-4	10.1927	-1.63891	0.752075	-2.17918	0.0293183	0.20918790168492399	FALSE	FALSE	FALSE	FALSE	FALSE
hsp-90	hsp-90	98.7116	-0.847574	0.389285	-2.17726	0.0294614	0.21000714009031399	FALSE	TRUE	FALSE	FALSE	FALSE
C50C3.19	C50C3.19	30.2245	-1.07915	0.495684	-2.1771	0.0294733	0.21000714009031399	FALSE	FALSE	FALSE	FALSE	FALSE
Y71G12A.4	Y71G12A.4	6.07251	-2.24063	1.0297	-2.17601	0.0295549	0.21030190232356	FALSE	TRUE	TRUE	FALSE	FALSE
linc-6	linc-6	29.6734	-1.10879	0.510209	-2.17322	0.0297641	0.211646645131811	FALSE	FALSE	FALSE	FALSE	FALSE
F10E9.2	F10E9.2	61.4668	-0.856428	0.394432	-2.17129	0.0299091	0.21238904526820701	FALSE	TRUE	TRUE	FALSE	FALSE
Y51H7C.9	Y51H7C.9	1.68422	-4.13151	1.90324	-2.17078	0.0299476	NA	FALSE	FALSE	FALSE	FALSE	FALSE
irld-3	irld-3	19.2757	-1.23826	0.570425	-2.17077	0.0299482	0.21252249645837001	FALSE	TRUE	TRUE	FALSE	FALSE
twk-39	twk-39	8.68312	-2.23338	1.0304	-2.16749	0.0301972	0.21399919405749199	FALSE	FALSE	FALSE	FALSE	FALSE
C04F12.12	C04F12.12	6.69515	-2.12677	0.981803	-2.16618	0.0302971	0.214416473460356	FALSE	FALSE	TRUE	FALSE	FALSE
R11F4.1	R11F4.1	20.6565	-1.28181	0.594091	-2.1576	0.0309586	0.21850698986028599	FALSE	TRUE	FALSE	FALSE	FALSE
F31E8.5	F31E8.5	13.2504	-1.52955	0.709452	-2.15596	0.0310869	0.219264524728642	FALSE	TRUE	TRUE	FALSE	FALSE
F21H7.2	F21H7.2	40.232	-1.08626	0.504014	-2.15522	0.0311446	0.219523346072625	FALSE	TRUE	FALSE	FALSE	FALSE
sas-5	sas-5	10.4398	-1.56121	0.7249	-2.15369	0.0312647	0.22022146559209399	FALSE	FALSE	FALSE	FALSE	FALSE
Y37E11B.10	Y37E11B.10	13.8347	-1.46461	0.68051	-2.15222	0.0313802	0.22088586640562399	FALSE	TRUE	FALSE	FALSE	FALSE
dib-1	dib-1	11.0576	-1.58007	0.734307	-2.15178	0.0314146	0.220979342543216	FALSE	TRUE	FALSE	FALSE	FALSE
msp-45	msp-45	23.9063	-1.28247	0.596671	-2.14937	0.0316047	0.22186929671465	FALSE	TRUE	FALSE	FALSE	FALSE
msp-31	msp-31	16.72	-1.3214	0.61503	-2.14851	0.0316735	0.222203000539757	FALSE	TRUE	FALSE	FALSE	FALSE
ZK131.11	ZK131.11	11.4954	-1.64571	0.767495	-2.14426	0.0320117	0.22382497426340101	FALSE	TRUE	FALSE	FALSE	FALSE
crls-1	crls-1	24.6758	-1.23896	0.578321	-2.14233	0.0321667	0.22475889781858399	FALSE	TRUE	FALSE	FALSE	FALSE
Y39E4A.1	Y39E4A.1	37.5388	-0.987076	0.461137	-2.14053	0.0323123	0.225346215040337	FALSE	TRUE	TRUE	FALSE	FALSE
F35C11.3	F35C11.3	4.16363	-2.80897	1.3123	-2.14049	0.0323154	0.225346215040337	FALSE	TRUE	TRUE	FALSE	FALSE
msrp-4	msrp-4	2.49671	-3.64139	1.70244	-2.13892	0.0324421	0.22577846522484099	FALSE	TRUE	FALSE	FALSE	FALSE
cey-4	cey-4	31.4881	-1.02674	0.480028	-2.13892	0.0324422	0.22577846522484099	FALSE	TRUE	FALSE	FALSE	FALSE
kin-14	kin-14	23.9739	-1.23356	0.576954	-2.13805	0.0325128	0.22604314714358301	FALSE	TRUE	TRUE	FALSE	FALSE
K11H3.2	K11H3.2	45.8044	-0.940977	0.441499	-2.13132	0.0330626	0.229029325349729	FALSE	TRUE	TRUE	FALSE	FALSE
F38A5.6	F38A5.6	3.38382	-3.1494	1.47882	-2.12967	0.0331988	0.22982066463475101	FALSE	TRUE	TRUE	FALSE	FALSE
F49F1.18	F49F1.18	4.55997	-2.98273	1.40226	-2.12709	0.0334123	0.23114587731418901	FALSE	FALSE	FALSE	FALSE	FALSE
msp-57	msp-57	10.9113	-1.52223	0.715898	-2.12633	0.0334761	0.23131733012386199	FALSE	TRUE	FALSE	FALSE	FALSE
T15B12.2	T15B12.2	67.1462	-0.917074	0.431308	-2.12626	0.0334813	0.23131733012386199	FALSE	TRUE	TRUE	FALSE	FALSE
Y81G3A.6	Y81G3A.6	9.42028	-1.66985	0.785892	-2.12478	0.0336048	0.23177754425429101	FALSE	TRUE	FALSE	FALSE	FALSE
F25H5.7	F25H5.7	12.7586	-1.4119	0.664529	-2.12467	0.0336144	0.23177754425429101	FALSE	TRUE	TRUE	FALSE	FALSE
F26B1.1	F26B1.1	6.84106	-1.96408	0.924582	-2.12429	0.0336463	0.23184449242955699	FALSE	TRUE	TRUE	FALSE	FALSE
K09A9.6	K09A9.6	2.69586	-3.75317	1.76847	-2.12226	0.0338156	0.23274978066153901	FALSE	FALSE	FALSE	FALSE	FALSE
D1014.13	D1014.13	7.58534	-2.07197	0.977995	-2.11859	0.0341248	0.234523680145548	TRUE	TRUE	FALSE	FALSE	FALSE
F58G11.3	mip-2	26.9037	-1.26484	0.597272	-2.11769	0.0342011	0.23473975722054999	FALSE	FALSE	FALSE	FALSE	FALSE
Y41D4A.4	Y41D4A.4	10.3082	-1.56298	0.738569	-2.11622	0.0343259	0.23528738976496999	FALSE	TRUE	FALSE	FALSE	FALSE
chc-1	chc-1	46.2067	-0.89529	0.423381	-2.11462	0.0344623	0.235983254270165	FALSE	TRUE	FALSE	FALSE	FALSE
B0244.9	B0244.9	32.5724	-1.00694	0.476208	-2.1145	0.0344725	0.235983254270165	FALSE	TRUE	FALSE	FALSE	FALSE
Y24D9B.1	Y24D9B.1	11.1629	-1.55173	0.734263	-2.11332	0.0345731	0.236439171563085	FALSE	TRUE	TRUE	FALSE	FALSE
F10G8.1	F10G8.1	12.742	-1.40378	0.664387	-2.1129	0.0346095	0.23645694376625301	FALSE	TRUE	TRUE	FALSE	FALSE
ssq-2	ssq-2	34.3541	-1.0005	0.474881	-2.10684	0.035131	0.23923866076081399	FALSE	TRUE	TRUE	FALSE	FALSE
ZK265.3	nsph-2	8.43367	-1.79059	0.850095	-2.10634	0.0351745	0.239378626343141	FALSE	TRUE	FALSE	FALSE	FALSE
rfip-1	rfip-1	3.89896	-2.66652	1.26699	-2.10462	0.0353248	0.23993306678066001	FALSE	TRUE	FALSE	FALSE	FALSE
T09B4.7	T09B4.7	5.14022	-2.28871	1.08761	-2.10435	0.0353479	0.23993469723038299	FALSE	TRUE	FALSE	FALSE	FALSE
F11A5.13	F11A5.13	40.2719	-1.05962	0.503704	-2.10365	0.0354088	0.24007068754176	FALSE	TRUE	FALSE	FALSE	FALSE
F21F3.2	F21F3.2	25.6836	-1.15536	0.551273	-2.09581	0.036099	0.24408260710108601	FALSE	TRUE	TRUE	FALSE	FALSE
sec-11	sec-11	14.0625	-1.50137	0.717089	-2.0937	0.0362864	0.245032535440459	FALSE	TRUE	FALSE	FALSE	FALSE
swt-4	swt-4	5.05503	-2.25064	1.07528	-2.09308	0.0363424	0.24518364096321901	FALSE	TRUE	FALSE	FALSE	FALSE
F18C12.4	F18C12.4	2.39775	-3.5575	1.70031	-2.09226	0.0364149	0.24542532299956299	FALSE	TRUE	TRUE	FALSE	FALSE
M05D6.1	M05D6.1	13.1322	-1.44481	0.690899	-2.0912	0.03651	0.24574943157210899	FALSE	TRUE	TRUE	FALSE	FALSE
unc-32	unc-32	22.9088	-1.13245	0.541724	-2.09046	0.0365764	0.246038018381431	FALSE	TRUE	FALSE	FALSE	FALSE
scrm-5	scrm-5	10.2666	-1.65631	0.793095	-2.08841	0.036761	0.24712082679841499	FALSE	TRUE	TRUE	FALSE	FALSE
his-70	his-70	23.9278	-1.26214	0.605131	-2.08573	0.0370032	0.24835759508719399	FALSE	TRUE	TRUE	FALSE	FALSE
rgs-2	rgs-2	1.71914	-4.17163	2.00135	-2.0844	0.0371236	NA	FALSE	FALSE	FALSE	FALSE	FALSE
sto-5	sto-5	2.37766	-3.56411	1.71244	-2.08131	0.0374057	0.25064913158278601	FALSE	FALSE	FALSE	FALSE	FALSE
ztf-18	ztf-18	9.25305	-1.6454	0.791933	-2.07771	0.0377365	0.25254226200012497	FALSE	FALSE	FALSE	FALSE	FALSE
T09F5.10	T09F5.10	6.19992	-2.02242	0.973519	-2.07744	0.0377614	0.25254727069538502	FALSE	TRUE	TRUE	FALSE	FALSE
W03F9.3	W03F9.3	25.8304	-1.07491	0.517958	-2.07529	0.0379594	0.25354744238139298	FALSE	FALSE	FALSE	TRUE	FALSE
D1086.10	D1086.10	1.90223	-4.32146	2.0841	-2.07354	0.0381225	NA	FALSE	FALSE	FALSE	FALSE	FALSE
csp-3	csp-3	27.966	-1.10012	0.530584	-2.07341	0.0381337	0.254549008484379	FALSE	FALSE	FALSE	FALSE	FALSE
snf-5	snf-5	19.2465	-1.14918	0.554503	-2.07245	0.0382233	0.25498456863350499	FALSE	TRUE	FALSE	FALSE	FALSE
msp-40	msp-40	20.4542	-1.15259	0.55632	-2.07181	0.0382835	0.255223532211382	FALSE	TRUE	FALSE	FALSE	FALSE
copg-1	copg-1	23.4412	-1.07269	0.519944	-2.06308	0.0391052	0.25970820536571898	FALSE	TRUE	FALSE	FALSE	FALSE
ttr-54	ttr-54	23.4412	-1.07269	0.519944	-2.06308	0.0391052	0.25970820536571898	FALSE	TRUE	FALSE	FALSE	FALSE
ZK809.1	ZK809.1	17.7631	-1.23456	0.598846	-2.06157	0.0392491	0.26033335676481001	FALSE	TRUE	TRUE	FALSE	FALSE
Y42H9AR.4	Y42H9AR.4	11.4643	-1.49047	0.723374	-2.06044	0.0393567	0.26088163602706699	FALSE	FALSE	FALSE	FALSE	FALSE
B0207.9	B0207.9	12.5953	-1.48672	0.723393	-2.0552	0.0398593	0.26354473835622799	FALSE	TRUE	TRUE	FALSE	FALSE
F25H5.2	F25H5.2	10.9929	-1.57967	0.769481	-2.0529	0.0400825	0.26485324467676302	FALSE	TRUE	TRUE	FALSE	FALSE
C05C12.1	C05C12.1	21.6523	-1.11328	0.543075	-2.04996	0.0403686	0.26640738628028199	FALSE	TRUE	TRUE	FALSE	FALSE
Y82E9BL.18	Y82E9BL.18	4.33222	-2.37257	1.15788	-2.04907	0.0404553	0.26664320435278199	FALSE	FALSE	FALSE	FALSE	FALSE
acdh-12	acdh-12	25.0996	-1.07111	0.52442	-2.04246	0.0411056	0.27041825354089	FALSE	TRUE	FALSE	FALSE	FALSE
Y59H11AM.4	Y59H11AM.4	10.4846	-1.66429	0.815234	-2.04149	0.0412022	0.27088307806144402	FALSE	TRUE	TRUE	FALSE	FALSE
linc-158	linc-158	1.78318	-4.22951	2.07195	-2.04131	0.0412197	NA	FALSE	FALSE	FALSE	FALSE	FALSE
frh-1	frh-1	2.29882	-3.50761	1.71956	-2.03983	0.0413672	0.27150504682363102	FALSE	FALSE	FALSE	FALSE	FALSE
txt-1	txt-1	39.8193	-0.896078	0.43973	-2.03779	0.0415707	0.27241195809163599	FALSE	TRUE	TRUE	FALSE	FALSE
cyb-2.2	cyb-2.2	6.0434	-1.96156	0.962684	-2.03759	0.041591	0.27241195809163599	FALSE	FALSE	FALSE	FALSE	FALSE
R07E5.6	R07E5.6	21.9765	-1.15598	0.567614	-2.03656	0.0416945	0.27290381611921499	FALSE	TRUE	TRUE	FALSE	FALSE
mps-1	mps-1	4.37216	-2.4103	1.18366	-2.03632	0.0417183	0.27290381611921499	FALSE	TRUE	TRUE	FALSE	FALSE
fbxa-209	fbxa-209	8.57932	-1.77058	0.869661	-2.03594	0.0417566	0.27298373798006298	TRUE	TRUE	FALSE	FALSE	FALSE
T02H6.11	T02H6.11	11.5201	-1.42767	0.702245	-2.03301	0.0420516	0.27456895032278	FALSE	TRUE	FALSE	FALSE	FALSE
H16D19.5	H16D19.5	7.50537	-2.11448	1.04162	-2.03	0.0423565	0.27638723340370702	FALSE	TRUE	FALSE	FALSE	FALSE
F59E12.15	F59E12.15	28.7698	-1.07253	0.530608	-2.02132	0.0432471	0.28167141813116697	FALSE	FALSE	FALSE	FALSE	FALSE
D2062.4	D2062.4	3.06911	-2.98145	1.47732	-2.01815	0.043576	0.28328442604040799	FALSE	FALSE	TRUE	FALSE	FALSE
R53.4	R53.4	18.9677	-1.13609	0.563105	-2.01754	0.043639	0.28334225067354901	FALSE	TRUE	FALSE	FALSE	FALSE
C46E10.1	C46E10.1	10.5322	-1.46487	0.726573	-2.01614	0.0437854	0.28411637602449802	FALSE	TRUE	TRUE	FALSE	FALSE
msp-76	msp-76	14.4654	-1.36036	0.675269	-2.01454	0.0439524	0.28502303434966397	FALSE	TRUE	TRUE	FALSE	FALSE
ZC404.2	ZC404.2	43.687	-0.975367	0.484695	-2.01233	0.0441851	0.285871808168282	FALSE	FALSE	FALSE	FALSE	FALSE
ZK84.5	ZK84.5	16.3228	-1.22558	0.609057	-2.01226	0.0441926	0.285871808168282	FALSE	TRUE	TRUE	FALSE	FALSE
msp-55	msp-55	19.5848	-1.16513	0.580168	-2.00825	0.0446164	0.28807867718886898	FALSE	TRUE	FALSE	FALSE	FALSE
rpn-8	rpn-8	7.4022	-1.70477	0.849959	-2.0057	0.044888	0.28929648834975702	FALSE	TRUE	FALSE	FALSE	FALSE
ZK616.61	ZK616.61	15.9317	-1.24943	0.623921	-2.00254	0.0452268	0.29076362252506999	FALSE	TRUE	TRUE	FALSE	FALSE
rpn-6.2	rpn-6.2	30.7585	-0.968175	0.483546	-2.00224	0.045259	0.29079191484243699	FALSE	TRUE	FALSE	FALSE	FALSE
F10G8.2	F10G8.2	6.47768	-1.88711	0.942828	-2.00154	0.0453342	0.29109648127054499	FALSE	TRUE	FALSE	FALSE	FALSE
F49E10.14	F49E10.14	1.67142	-4.13642	2.06754	-2.00065	0.0454302	NA	FALSE	FALSE	FALSE	FALSE	FALSE
imp-2	imp-2	12.1267	-1.43339	0.716486	-2.00059	0.0454368	0.29157579531585198	FALSE	TRUE	FALSE	FALSE	FALSE
Y62E10A.23	Y62E10A.23	2.30536	-3.49858	1.75143	-1.99756	0.0457643	0.29331782915121202	FALSE	FALSE	FALSE	FALSE	FALSE
trap-3	trap-3	14.8774	-1.28377	0.643274	-1.99568	0.0459689	0.29436858681052802	FALSE	FALSE	FALSE	FALSE	FALSE
C45B11.9	C45B11.9	12.9645	-1.32605	0.664508	-1.99554	0.0459845	0.29436858681052802	FALSE	TRUE	FALSE	FALSE	FALSE
ZK858.6	ZK858.6	6.63344	-1.86653	0.936382	-1.99334	0.0462242	0.295563923575348	FALSE	TRUE	FALSE	FALSE	FALSE
ubq-1	ubq-1	61.7051	-0.811205	0.40708	-1.99274	0.0462897	0.29577905717230102	FALSE	TRUE	FALSE	FALSE	FALSE
hsp-110	hsp-110	34.9262	-1.0371	0.520583	-1.99218	0.0463508	0.295807872708926	FALSE	FALSE	FALSE	FALSE	FALSE
F14F7.7	F14F7.7	5.49405	-2.0702	1.03985	-1.99087	0.0464953	0.29636831682975201	FALSE	TRUE	TRUE	FALSE	FALSE
F59E12.6	F59E12.6	28.9433	-1.04538	0.526002	-1.9874	0.0468781	0.29862672228516601	FALSE	FALSE	FALSE	FALSE	FALSE
W04E12.4	W04E12.4	4.18581	-2.32566	1.17142	-1.98534	0.0471069	0.299564886908947	FALSE	FALSE	TRUE	FALSE	FALSE
Y51H7C.42	Y51H7C.42	3.09648	-2.97916	1.501	-1.98478	0.0471686	0.299564886908947	FALSE	FALSE	FALSE	FALSE	FALSE
nep-3	nep-3	14.2349	-1.34219	0.676534	-1.98393	0.047264	0.29998894973784601	FALSE	TRUE	TRUE	FALSE	FALSE
M03E7.3	M03E7.3	8.08797	-1.65886	0.836355	-1.98344	0.047318	0.30014913921120001	FALSE	TRUE	TRUE	FALSE	FALSE
prp-38	prp-38	23.9239	-1.58565	0.800947	-1.97972	0.047735	0.302610674498066	FALSE	FALSE	FALSE	FALSE	FALSE
Y71F9AL.9	Y71F9AL.9	21.6908	-1.16676	0.589845	-1.97808	0.0479196	0.30355708062053499	FALSE	FALSE	FALSE	FALSE	FALSE
F21D9.2	F21D9.2	4.89502	-2.21963	1.12302	-1.97649	0.0480992	0.303701127469992	FALSE	FALSE	FALSE	FALSE	FALSE
ZK856.18	ZK856.18	6.44875	-1.85189	0.937121	-1.97615	0.0481377	0.303701127469992	FALSE	TRUE	FALSE	FALSE	FALSE
F13B12.7	F13B12.7	5.43966	-2.03717	1.03727	-1.96398	0.0495328	0.31061933173133099	FALSE	TRUE	FALSE	FALSE	FALSE
Y25C1A.7	Y25C1A.7	6.64369	-1.85485	0.944575	-1.96369	0.0495661	0.31064188241707702	FALSE	TRUE	FALSE	FALSE	FALSE
msp-113	msp-113	5.33266	-2.01878	1.02839	-1.96305	0.0496405	0.31092187453706499	FALSE	TRUE	TRUE	FALSE	FALSE
ZC395.4	ZC395.4	12.1993	-1.4209	0.724472	-1.96129	0.0498451	0.31201685395605799	FALSE	TRUE	TRUE	FALSE	FALSE

## Sheet: age1vsWTantisenseUP
gene_id	Public Name	baseMean	log2FoldChange	lfcSE	stat	pvalue	padj	IsCommonWithDownregulatedInA1R4comparedToA1antisense	IsCommonWithSense		TargetmRNAUpregulated	TargetmRNADownregulated	IsERGO1RRF3Target
ahcy-1	ahcy-1	86.1204	3.51826	0.447486	7.86229	3.77176e-15	1.7425536166712601E-11	TRUE	FALSE		FALSE	FALSE	FALSE
F47B3.7	F47B3.7	738.469	2.52066	0.350843	7.18457	6.74187e-13	1.55737110450237E-9	TRUE	TRUE		TRUE	FALSE	FALSE
icmt-1	icmt-1	43.9081	4.69772	0.688606	6.82206	8.97417e-12	1.3820219262177599E-8	TRUE	TRUE		TRUE	FALSE	FALSE
sip-1	sip-1	79.0624	2.44768	0.423324	5.78205	7.37963e-09	7.20942544221338E-6	FALSE	TRUE		TRUE	FALSE	FALSE
R53.5	R53.5	36.9426	3.34538	0.57952	5.77267	7.80241e-09	7.20942544221338E-6	TRUE	TRUE		FALSE	FALSE	FALSE
eef-1A.1	eef-1A.1	436.722	1.71387	0.319023	5.37226	7.77579e-08	4.6706703898315899E-5	TRUE	FALSE		FALSE	FALSE	FALSE
R155.9	R155.9	194.388	1.87916	0.350253	5.36516	8.08774e-08	4.6706703898315899E-5	TRUE	FALSE		FALSE	FALSE	FALSE
Y43F8C.5	Y43F8C.5	165.263	1.8628	0.358608	5.19453	2.05241e-07	1.05357188152398E-4	TRUE	FALSE		TRUE	FALSE	FALSE
W03G9.5	W03G9.5	216.088	1.85869	0.370281	5.01966	5.17626e-07	2.39143078267605E-4	TRUE	FALSE		TRUE	FALSE	FALSE
moa-1	moa-1	213.28	1.70669	0.341522	4.99731	5.81363e-07	2.44172254182354E-4	TRUE	FALSE		TRUE	FALSE	FALSE
wee-1.3	wee-1.3	201.183	1.56887	0.320658	4.89265	9.94857e-07	3.3873384669287599E-4	TRUE	FALSE		FALSE	FALSE	FALSE
F44F4.10	F44F4.10	155.777	1.85639	0.380309	4.88126	1.05412e-06	3.3873384669287599E-4	TRUE	FALSE		TRUE	FALSE	FALSE
nep-20	nep-20	39.9236	2.33817	0.480475	4.86637	1.13665e-06	3.3873384669287599E-4	TRUE	FALSE		TRUE	FALSE	FALSE
copg-1	copg-1	91.0162	1.98587	0.408604	4.86013	1.1731e-06	3.3873384669287599E-4	TRUE	FALSE		FALSE	FALSE	FALSE
ttr-54	ttr-54	91.0162	1.98587	0.408604	4.86013	1.1731e-06	3.3873384669287599E-4	TRUE	FALSE		FALSE	FALSE	FALSE
F07A5.2	F07A5.2	1434.01	1.47469	0.306781	4.80697	1.53234e-06	4.1643674350405298E-4	TRUE	FALSE		TRUE	FALSE	FALSE
K11C4.1	K11C4.1	1207.1	1.71531	0.364589	4.70477	2.54148e-06	6.52314172694086E-4	TRUE	FALSE		TRUE	FALSE	FALSE
Y46G5A.22	Y46G5A.22	354.063	1.82283	0.389908	4.67502	2.93925e-06	7.1470244105739796E-4	TRUE	FALSE		TRUE	FALSE	FALSE
W01B6.6	W01B6.6	71.4042	2.10276	0.455666	4.6147	3.93655e-06	8.6901672405931697E-4	TRUE	FALSE		TRUE	FALSE	FALSE
C18E9.8	C18E9.8	131.251	1.7538	0.3803	4.61161	3.99558e-06	8.6901672405931697E-4	TRUE	TRUE		TRUE	FALSE	FALSE
fbxa-193	fbxa-193	47.6536	2.50711	0.544513	4.60432	4.13817e-06	8.6901672405931697E-4	FALSE	FALSE		FALSE	FALSE	FALSE
W01C9.2	W01C9.2	8.06157	6.41205	1.39449	4.59814	4.26281e-06	NA	FALSE	FALSE		TRUE	FALSE	FALSE
ZC262.1	ZC262.1	129.536	1.82481	0.397585	4.58974	4.43801e-06	8.9146090555138502E-4	TRUE	FALSE		FALSE	FALSE	FALSE
lea-1	lea-1	24.7803	2.62213	0.575076	4.55963	5.12428e-06	9.8642428459110899E-4	FALSE	TRUE		TRUE	FALSE	FALSE
F13H8.8	F13H8.8	626.673	1.64909	0.364505	4.5242	6.06254e-06	1.05617643734017E-3	TRUE	FALSE		FALSE	FALSE	FALSE
ZK666.8	ZK666.8	2780.8	1.46749	0.324442	4.52311	6.09372e-06	1.05617643734017E-3	TRUE	FALSE		TRUE	FALSE	FALSE
Y26E6A.3	Y26E6A.3	54.0974	2.17868	0.482438	4.51597	6.30262e-06	1.05617643734017E-3	TRUE	FALSE		TRUE	FALSE	FALSE
F43G9.21	F43G9.21	438.925	1.54427	0.342206	4.51269	6.40107e-06	1.05617643734017E-3	FALSE	FALSE		FALSE	FALSE	FALSE
Y47G6A.26	Y47G6A.26	463.712	1.72501	0.383413	4.4991	6.82418e-06	1.07311158626918E-3	TRUE	FALSE		TRUE	FALSE	FALSE
H08M01.1	H08M01.1	825.69	1.481	0.329503	4.49466	6.96826e-06	1.07311158626918E-3	TRUE	FALSE		TRUE	FALSE	FALSE
F37A8.2	F37A8.2	193.167	1.77687	0.397585	4.46916	7.85267e-06	1.12236827365663E-3	TRUE	TRUE		TRUE	FALSE	FALSE
K09G1.2	K09G1.2	526.446	1.71603	0.384322	4.46509	8.00353e-06	1.12236827365663E-3	TRUE	FALSE		TRUE	FALSE	FALSE
mpz-6	mpz-6	66.4907	1.84215	0.4126	4.46473	8.01692e-06	1.12236827365663E-3	TRUE	FALSE		TRUE	FALSE	FALSE
C06C3.10	C06C3.10	293.763	1.70036	0.382285	4.44789	8.67196e-06	1.1432943528954501E-3	FALSE	FALSE		TRUE	FALSE	FALSE
F49F1.12	F49F1.12	139.83	1.96421	0.442714	4.43675	9.13281e-06	1.1432943528954501E-3	FALSE	FALSE		TRUE	FALSE	FALSE
C38C10.3	C38C10.3	3552.83	1.43709	0.323946	4.4362	9.15625e-06	1.1432943528954501E-3	TRUE	FALSE		TRUE	FALSE	FALSE
aip-1	aip-1	51.0583	2.03554	0.459566	4.42927	9.45539e-06	1.14957619799832E-3	TRUE	FALSE		FALSE	FALSE	FALSE
elo-7	elo-7	92.1603	1.87397	0.424314	4.41646	1.00332e-05	1.16168082806708E-3	TRUE	TRUE		TRUE	FALSE	FALSE
F13D12.9	fcmt-1	151.348	1.73074	0.392031	4.4148	1.01106e-05	1.16168082806708E-3	TRUE	FALSE		TRUE	FALSE	FALSE
ZK512.8	ZK512.8	252.362	1.53528	0.348337	4.40746	1.0459e-05	1.16168082806708E-3	TRUE	FALSE		TRUE	FALSE	FALSE
C38H2.2	C38H2.2	43.01	2.21534	0.503423	4.40055	1.07978e-05	1.16168082806708E-3	TRUE	FALSE		FALSE	FALSE	FALSE
sams-4	sams-4	213.594	1.42764	0.324444	4.40026	1.08122e-05	1.16168082806708E-3	TRUE	FALSE		FALSE	FALSE	FALSE
ZK1225.4	ZK1225.4	71.6932	1.78333	0.407385	4.37752	1.2004e-05	1.26041814760499E-3	TRUE	TRUE		TRUE	FALSE	FALSE
R08C7.5	R08C7.5	57.8381	1.99021	0.455608	4.36824	1.2525e-05	1.2607354504804E-3	FALSE	FALSE		TRUE	FALSE	FALSE
W01B6.4	W01B6.4	19.8963	2.79144	0.639349	4.36607	1.26501e-05	1.2607354504804E-3	TRUE	FALSE		TRUE	FALSE	FALSE
elo-4	elo-4	34.9488	2.26937	0.520132	4.36306	1.28257e-05	1.2607354504804E-3	TRUE	FALSE		TRUE	FALSE	FALSE
spe-10	spe-10	178.219	1.7262	0.396387	4.35484	1.33163e-05	1.28003227692349E-3	TRUE	FALSE		TRUE	FALSE	FALSE
ncr-2	ncr-2	480.049	1.47497	0.339026	4.35061	1.35761e-05	1.28003227692349E-3	TRUE	FALSE		TRUE	FALSE	FALSE
K11H3.2	K11H3.2	139.906	1.59358	0.367978	4.33064	1.48676e-05	1.34796367523372E-3	TRUE	FALSE		TRUE	FALSE	FALSE
F08A8.8	F08A8.8	63.8431	1.80708	0.41739	4.32948	1.49462e-05	1.34796367523372E-3	FALSE	FALSE		FALSE	FALSE	FALSE
nlp-4	nlp-4	19.076	3.00313	0.694175	4.32618	1.51719e-05	1.34796367523372E-3	TRUE	FALSE		TRUE	FALSE	FALSE
snf-2	snf-2	41.7469	1.99732	0.462582	4.31776	1.57619e-05	1.37227948856278E-3	TRUE	FALSE		TRUE	FALSE	FALSE
linc-36	linc-36	362.952	1.69243	0.392872	4.30786	1.64844e-05	1.37227948856278E-3	TRUE	FALSE		FALSE	FALSE	FALSE
pfk-1.2	pfk-1.2	149.7	1.72566	0.402003	4.29265	1.76552e-05	1.37227948856278E-3	TRUE	FALSE		TRUE	FALSE	FALSE
C06A5.2	C06A5.2	195.788	1.54323	0.359721	4.29008	1.78605e-05	1.37227948856278E-3	TRUE	FALSE		FALSE	FALSE	FALSE
ZC581.10	ZC581.10	526.49	1.57913	0.368279	4.28786	1.80399e-05	1.37227948856278E-3	TRUE	FALSE		TRUE	FALSE	FALSE
C55B7.10	C55B7.10	139.897	1.70141	0.396825	4.28756	1.8065e-05	1.37227948856278E-3	TRUE	FALSE		TRUE	FALSE	FALSE
ssp-36	ssp-36	127.99	1.46556	0.342012	4.28513	1.82633e-05	1.37227948856278E-3	TRUE	FALSE		TRUE	FALSE	FALSE
F46A9.1	F46A9.1	21.4796	2.58854	0.604102	4.28493	1.82793e-05	1.37227948856278E-3	FALSE	TRUE		TRUE	FALSE	FALSE
C10C6.3	C10C6.3	692.12	1.55164	0.362443	4.28106	1.86004e-05	1.37227948856278E-3	FALSE	FALSE		TRUE	FALSE	FALSE
F54H12.7	F54H12.7	166.899	1.66024	0.387815	4.281	1.86059e-05	1.37227948856278E-3	TRUE	FALSE		TRUE	FALSE	FALSE
R13A1.3	R13A1.3	116.208	1.81451	0.423978	4.27972	1.87129e-05	1.37227948856278E-3	TRUE	FALSE		TRUE	FALSE	FALSE
K04G2.4	K04G2.4	136.711	1.53265	0.358757	4.27211	1.93632e-05	1.39778064491485E-3	TRUE	FALSE		TRUE	FALSE	FALSE
Y39E4B.13	Y39E4B.13	1890.42	1.68129	0.394329	4.26368	2.01085e-05	1.41357071336156E-3	TRUE	FALSE		FALSE	FALSE	FALSE
F23B2.7	F23B2.7	217.161	1.45705	0.34247	4.25453	2.09485e-05	1.41357071336156E-3	TRUE	FALSE		TRUE	FALSE	FALSE
ZK1098.12	ZK1098.12	128.604	1.63081	0.383386	4.2537	2.10265e-05	1.41357071336156E-3	TRUE	FALSE		TRUE	FALSE	FALSE
K05F1.8	K05F1.8	289.451	1.50092	0.352926	4.2528	2.11118e-05	1.41357071336156E-3	FALSE	FALSE		TRUE	FALSE	FALSE
uggt-2	uggt-2	87.9236	1.90209	0.448203	4.24381	2.19755e-05	1.45038278251789E-3	TRUE	TRUE		TRUE	FALSE	FALSE
spe-4	spe-4	62.5807	2.0221	0.47905	4.22107	2.43147e-05	1.58216516884466E-3	TRUE	FALSE		TRUE	FALSE	FALSE
rpl-28	rpl-28	60.516	1.84279	0.438421	4.20325	2.63111e-05	1.6556024710413801E-3	TRUE	TRUE		FALSE	FALSE	FALSE
Y59E9AR.8	Y59E9AR.8	73.3214	1.63819	0.389986	4.20064	2.66165e-05	1.6556024710413801E-3	TRUE	FALSE		TRUE	FALSE	FALSE
ZK353.4	ZK353.4	64.4965	1.91069	0.455151	4.19792	2.69372e-05	1.6556024710413801E-3	TRUE	FALSE		TRUE	FALSE	FALSE
dylt-3	dylt-3	67.4823	1.71925	0.409799	4.19535	2.7245e-05	1.6556024710413801E-3	TRUE	FALSE		TRUE	FALSE	FALSE
F59C6.3	F59C6.3	136.004	1.7819	0.424741	4.19527	2.72551e-05	1.6556024710413801E-3	TRUE	FALSE		TRUE	FALSE	FALSE
F56A8.3	F56A8.3	54.0907	1.79173	0.427667	4.18954	2.79517e-05	1.6556024710413801E-3	TRUE	FALSE		FALSE	FALSE	FALSE
Y38F1A.7	Y38F1A.7	30.4035	2.28734	0.546921	4.1822	2.88696e-05	1.6883246225021401E-3	TRUE	FALSE		TRUE	FALSE	FALSE
ZK930.4	ZK930.4	4096.58	1.31016	0.313808	4.17502	2.97962e-05	1.7077035610300201E-3	TRUE	FALSE		TRUE	FALSE	FALSE
F26A3.5	F26A3.5	101.733	1.5952	0.382183	4.17392	2.99403e-05	1.7077035610300201E-3	TRUE	FALSE		TRUE	FALSE	FALSE
R09A1.2	pei-2	134.319	1.43247	0.343872	4.16571	3.1039e-05	1.7293800581113801E-3	TRUE	FALSE		TRUE	FALSE	FALSE
T23F6.3	T23F6.3	306.143	1.46537	0.351789	4.16549	3.10689e-05	1.7293800581113801E-3	TRUE	FALSE		TRUE	FALSE	FALSE
C29E4.14	C29E4.14	85.2004	1.86891	0.451078	4.1432	3.42491e-05	1.8837024424561901E-3	TRUE	FALSE		TRUE	FALSE	FALSE
Y119C1B.1	Y119C1B.1	96.289	1.65749	0.400597	4.13755	3.51041e-05	1.90801127090443E-3	TRUE	FALSE		TRUE	FALSE	FALSE
F53F4.18	F53F4.18	1255.4	1.32491	0.320744	4.13073	3.6161e-05	1.94260191311766E-3	TRUE	FALSE		TRUE	FALSE	FALSE
ipgm-1	ipgm-1	239.999	1.40326	0.339944	4.12792	3.6606e-05	1.94390666439352E-3	TRUE	TRUE		FALSE	FALSE	FALSE
cnnm-5	cnnm-5	397.822	1.37523	0.333747	4.12056	3.77949e-05	1.9842308543749198E-3	TRUE	FALSE		TRUE	FALSE	FALSE
sfxn-1.2	sfxn-1.2	589.545	1.29673	0.315274	4.11303	3.90499e-05	2.0270843252632501E-3	TRUE	FALSE		TRUE	FALSE	FALSE
R102.7	R102.7	31.2749	2.3709	0.577216	4.10748	4.00003e-05	2.0533468887758799E-3	TRUE	FALSE		FALSE	FALSE	FALSE
F27C1.3	F27C1.3	1396.25	1.29667	0.317163	4.08833	4.34488e-05	2.2058621163437101E-3	TRUE	FALSE		TRUE	FALSE	FALSE
kin-24	kin-24	46.6849	2.16743	0.530765	4.08361	4.43418e-05	2.2248212590881898E-3	TRUE	FALSE		TRUE	FALSE	FALSE
F54H12.8	F54H12.8	113.817	1.58052	0.387258	4.0813	4.47854e-05	2.2248212590881898E-3	TRUE	FALSE		TRUE	FALSE	FALSE
K12C11.5	K12C11.5	2461.53	1.43951	0.353014	4.07778	4.54682e-05	2.23471387702642E-3	TRUE	FALSE		TRUE	FALSE	FALSE
C10H11.7	C10H11.7	39.1831	1.96037	0.481922	4.06783	4.74539e-05	2.3077576340372798E-3	TRUE	FALSE		TRUE	FALSE	FALSE
D1022.9	D1022.9	228.747	1.59069	0.391575	4.06228	4.85951e-05	2.3386377057545201E-3	TRUE	FALSE		TRUE	FALSE	FALSE
F38H4.6	F38H4.6	497.492	1.41099	0.347705	4.058	4.94955e-05	2.3462099401004E-3	TRUE	FALSE		TRUE	FALSE	FALSE
AC7.3	AC7.3	53.1288	1.9155	0.47218	4.05671	4.97681e-05	2.3462099401004E-3	FALSE	FALSE		TRUE	FALSE	FALSE
F21F3.2	F21F3.2	86.7633	1.68708	0.41684	4.04732	5.18081e-05	2.37761152796032E-3	TRUE	FALSE		TRUE	FALSE	FALSE
K06A1.2	K06A1.2	96.3729	1.53975	0.380497	4.04668	5.19493e-05	2.37761152796032E-3	TRUE	FALSE		TRUE	FALSE	FALSE
Y53C10A.15	Y53C10A.15	56.1338	1.80023	0.444881	4.04655	5.19781e-05	2.37761152796032E-3	FALSE	FALSE		TRUE	FALSE	FALSE
R02D5.10	R02D5.10	805.733	1.20714	0.298523	4.04372	5.26091e-05	2.3828814246199298E-3	FALSE	FALSE		TRUE	FALSE	FALSE
C09G5.7	C09G5.7	111.365	1.51684	0.376024	4.03389	5.48599e-05	2.4370455615994901E-3	TRUE	FALSE		TRUE	FALSE	FALSE
B0280.17	B0280.17	586.809	1.57349	0.390805	4.02628	5.66674e-05	2.4933640517761802E-3	TRUE	TRUE		TRUE	FALSE	FALSE
ZC155.2	ZC155.2	266.825	1.38075	0.343707	4.01723	5.8886e-05	2.5665395800595799E-3	TRUE	FALSE		TRUE	FALSE	FALSE
F26B1.5	F26B1.5	41.2609	2.17573	0.542476	4.01074	6.05286e-05	2.61347575414843E-3	TRUE	FALSE		TRUE	FALSE	FALSE
F47D12.7	F47D12.7	137.578	1.62915	0.406973	4.00309	6.25211e-05	2.6745127618740799E-3	TRUE	FALSE		TRUE	FALSE	FALSE
Y69F12A.1	Y69F12A.1	71.6515	1.72489	0.431642	3.99612	6.43885e-05	2.7291260114969199E-3	TRUE	FALSE		TRUE	FALSE	FALSE
spch-1	spch-1	3772.24	1.21394	0.304335	3.98883	6.64e-05	2.7574125678379302E-3	TRUE	FALSE		TRUE	FALSE	FALSE
T09B4.3	T09B4.3	85.5611	1.67902	0.421109	3.98713	6.68781e-05	2.7574125678379302E-3	TRUE	FALSE		FALSE	FALSE	FALSE
Y37F4.5	Y37F4.5	15.608	3.0844	0.773669	3.98671	6.69945e-05	2.7574125678379302E-3	TRUE	FALSE		TRUE	FALSE	FALSE
Y51H4A.22	Y51H4A.22	826.617	1.33169	0.334165	3.98513	6.74432e-05	2.7574125678379302E-3	TRUE	FALSE		TRUE	FALSE	FALSE
T02E1.7	T02E1.7	99.6694	1.54539	0.388277	3.98014	6.88747e-05	2.76696626228781E-3	TRUE	FALSE		TRUE	FALSE	FALSE
tag-314	tag-314	34.5607	2.00507	0.504454	3.97473	7.04582e-05	2.8061813500104E-3	TRUE	FALSE		TRUE	FALSE	FALSE
Y37F4.1	Y37F4.1	73.77	2.01482	0.507505	3.97006	7.18557e-05	2.8092716520578E-3	TRUE	FALSE		TRUE	FALSE	FALSE
C43E11.5	C43E11.5	464.456	1.48564	0.374343	3.96865	7.22817e-05	2.8092716520578E-3	TRUE	FALSE		TRUE	FALSE	FALSE
F10G7.12	F10G7.12	980.222	1.7043	0.429538	3.96776	7.25502e-05	2.8092716520578E-3	TRUE	FALSE		TRUE	FALSE	FALSE
syx-7	syx-7	207.785	1.31309	0.331054	3.96639	7.29681e-05	2.8092716520578E-3	TRUE	FALSE		FALSE	FALSE	FALSE
F56D6.22	F56D6.22	1036.72	1.19786	0.302409	3.96106	7.46172e-05	2.8206171793577102E-3	TRUE	FALSE		FALSE	FALSE	FALSE
F58H1.6	F58H1.6	135.934	1.50226	0.37936	3.96	7.49512e-05	2.8206171793577102E-3	TRUE	FALSE		TRUE	FALSE	FALSE
Y62F5A.10	Y62F5A.10	238.58	1.40328	0.354405	3.95954	7.50944e-05	2.8206171793577102E-3	FALSE	FALSE		TRUE	FALSE	FALSE
T14G10.8	T14G10.8	224.426	1.39204	0.351835	3.95651	7.60521e-05	2.8335522963988699E-3	TRUE	FALSE		TRUE	FALSE	FALSE
ech-1.2	ech-1.2	88.4332	1.45382	0.367941	3.95123	7.77512e-05	2.8736838528333501E-3	TRUE	FALSE		FALSE	FALSE	FALSE
C32C4.3	C32C4.3	38.5747	2.16727	0.548834	3.94887	7.85214e-05	2.8791177744226801E-3	TRUE	FALSE		TRUE	FALSE	FALSE
C16C10.13	C16C10.13	28.4727	2.19607	0.556701	3.94479	7.987e-05	2.9055067861585601E-3	TRUE	FALSE		TRUE	FALSE	FALSE
cdc-25.4	cdc-25.4	165.711	1.58654	0.402436	3.94233	8.06948e-05	2.91257642660759E-3	TRUE	FALSE		TRUE	FALSE	FALSE
T04F3.3	T04F3.3	269.564	1.38599	0.353342	3.92251	8.76318e-05	3.1143007473912201E-3	TRUE	FALSE		TRUE	FALSE	FALSE
Y59E9AL.2	nsph-4.1	185.637	1.39045	0.355941	3.9064	9.36826e-05	3.3039209707911902E-3	TRUE	FALSE		TRUE	FALSE	FALSE
irld-14	irld-14	231.874	1.5167	0.388468	3.90431	9.44951e-05	3.30733022674833E-3	FALSE	FALSE		TRUE	FALSE	FALSE
Y59E9AL.3	nsph-4.2	185.517	1.38914	0.356234	3.89951	9.6388e-05	3.34821500960475E-3	TRUE	FALSE		TRUE	FALSE	FALSE
irld-6	irld-6	645.864	1.45421	0.37338	3.89472	9.83132e-05	3.36485265762987E-3	TRUE	FALSE		TRUE	FALSE	FALSE
C09D4.9	C09D4.9	80.0219	1.87943	0.483982	3.88327	0.00010306	3.4966517292581499E-3	TRUE	FALSE		TRUE	FALSE	FALSE
acs-6	acs-6	117.87	1.48227	0.382101	3.87925	0.000104777	3.4992502743030601E-3	TRUE	FALSE		TRUE	FALSE	FALSE
ZK507.3	ZK507.3	2060.96	1.23744	0.319179	3.87696	0.00010577	3.4992502743030601E-3	TRUE	FALSE		TRUE	FALSE	FALSE
C04F12.16	C04F12.16	279.64	1.43573	0.370419	3.87596	0.000106205	3.4992502743030601E-3	TRUE	FALSE		TRUE	FALSE	FALSE
Y57G11C.14	Y57G11C.14	91.7139	1.54667	0.399996	3.8667	0.000110319	3.5641451038617498E-3	TRUE	FALSE		TRUE	FALSE	FALSE
F02C9.1	F02C9.1	23.7446	2.25556	0.584365	3.85985	0.000113455	3.6215890819267099E-3	FALSE	FALSE		TRUE	FALSE	FALSE
T28C6.5	T28C6.5	116.935	1.42049	0.368351	3.85635	0.000115095	3.6215890819267099E-3	TRUE	FALSE		TRUE	FALSE	FALSE
C30H6.8	C30H6.8	91.6765	1.51414	0.392665	3.85605	0.000115232	3.6215890819267099E-3	TRUE	FALSE		FALSE	FALSE	FALSE
dlat-2	dlat-2	91.6765	1.51414	0.392665	3.85605	0.000115232	3.6215890819267099E-3	TRUE	FALSE		FALSE	FALSE	FALSE
elo-8	elo-8	160.992	1.49616	0.388993	3.84625	0.00011994	3.7440851855109702E-3	TRUE	FALSE		TRUE	FALSE	FALSE
K08F8.5	nsph-1.1	95.9215	1.8966	0.493436	3.84367	0.00012121	3.7583137478469399E-3	TRUE	TRUE		TRUE	FALSE	FALSE
K11D9.5	K11D9.5	13.0962	3.41572	0.889948	3.83811	0.000123987	3.8188065581142602E-3	FALSE	FALSE		FALSE	FALSE	FALSE
pigs-1	pigs-1	209.814	1.32403	0.34536	3.83375	0.000126206	3.84206180271427E-3	TRUE	FALSE		FALSE	TRUE	FALSE
C50F7.3	C50F7.3	119.631	1.58233	0.412778	3.83336	0.000126405	3.84206180271427E-3	TRUE	FALSE		TRUE	FALSE	FALSE
Y38H6C.21	Y38H6C.21	174.215	5.78525	1.51147	3.82756	0.00012942	3.8723050814854099E-3	FALSE	FALSE		FALSE	FALSE	FALSE
Y71G12B.30	Y71G12B.30	49.2046	1.79356	0.468772	3.82609	0.000130194	3.8723050814854099E-3	TRUE	FALSE		TRUE	FALSE	FALSE
R05D3.5	R05D3.5	140.318	1.44125	0.376757	3.8254	0.000130562	3.8723050814854099E-3	TRUE	FALSE		TRUE	FALSE	FALSE
ant-1.4	ant-1.4	107.645	1.52308	0.398186	3.82504	0.000130753	3.8723050814854099E-3	TRUE	FALSE		TRUE	FALSE	FALSE
nep-5	nep-5	137.963	1.56112	0.409044	3.81652	0.000135348	3.9828618593167296E-3	FALSE	FALSE		TRUE	FALSE	FALSE
ari-1.1	ari-1.1	66.3861	1.68248	0.441089	3.81439	0.000136522	3.9919744888501901E-3	TRUE	FALSE		FALSE	FALSE	FALSE
H20J04.1	H20J04.1	256.854	1.27822	0.335312	3.81204	0.000137824	4.0046964646448602E-3	TRUE	FALSE		TRUE	FALSE	FALSE
F44D12.6	F44D12.6	43.0558	1.86536	0.490847	3.80029	0.000144529	4.1636835543517299E-3	TRUE	FALSE		TRUE	FALSE	FALSE
ZK970.8	ZK970.8	342.275	1.3641	0.359039	3.79931	0.000145098	4.1636835543517299E-3	TRUE	FALSE		TRUE	FALSE	FALSE
C36F7.5	C36F7.5	122.593	1.46625	0.386918	3.78957	0.000150908	4.2616008921437E-3	TRUE	FALSE		TRUE	FALSE	FALSE
Y40H4A.2	Y40H4A.2	128.679	1.37432	0.362852	3.78755	0.000152139	4.2616008921437E-3	TRUE	FALSE		TRUE	FALSE	FALSE
C25H3.14	C25H3.14	11.3559	3.65706	0.96558	3.78743	0.000152217	4.2616008921437E-3	TRUE	FALSE		FALSE	FALSE	FALSE
K07A1.4	K07A1.4	34.566	1.94804	0.514544	3.78595	0.000153122	4.2616008921437E-3	TRUE	FALSE		TRUE	FALSE	FALSE
W06F12.3	W06F12.3	92.7148	1.49228	0.394432	3.78338	0.000154715	4.2801450783310404E-3	TRUE	FALSE		TRUE	FALSE	FALSE
M05B5.3	M05B5.3	81.9905	1.45611	0.385913	3.77315	0.000161196	4.4328951816983101E-3	TRUE	FALSE		TRUE	FALSE	FALSE
C50F2.5	C50F2.5	410.44	1.32223	0.350576	3.77158	0.000162214	4.4344991762976004E-3	TRUE	FALSE		TRUE	FALSE	FALSE
F49E11.7	F49E11.7	39.4853	1.87162	0.496597	3.76889	0.000163977	4.4423798334083603E-3	TRUE	FALSE		TRUE	FALSE	FALSE
F40H6.1	F40H6.1	264.048	1.38274	0.366993	3.76776	0.000164717	4.4423798334083603E-3	TRUE	FALSE		TRUE	FALSE	FALSE
Y41C4A.7	Y41C4A.7	179.912	1.28018	0.339863	3.76675	0.000165387	4.4423798334083603E-3	TRUE	TRUE		TRUE	FALSE	FALSE
T06C10.3	T06C10.3	389.323	1.21517	0.32302	3.7619	0.000168627	4.4779002686247101E-3	TRUE	FALSE		TRUE	FALSE	FALSE
Y46G5A.34	Y46G5A.34	78.0505	1.63906	0.435811	3.76094	0.000169274	4.4779002686247101E-3	TRUE	FALSE		FALSE	FALSE	FALSE
ZK616.65	ZK616.65	292.782	1.58868	0.42253	3.75993	0.000169959	4.4779002686247101E-3	FALSE	FALSE		FALSE	FALSE	FALSE
ZK1010.5	ZK1010.5	3229.78	1.12442	0.299133	3.75895	0.000170628	4.4779002686247101E-3	TRUE	FALSE		TRUE	FALSE	FALSE
F35E2.5	F35E2.5	338.557	1.53395	0.408226	3.75759	0.000171556	4.4779002686247101E-3	TRUE	FALSE		TRUE	FALSE	FALSE
sams-5	sams-5	29.6126	2.03354	0.542079	3.75137	0.000175873	4.5475754646053202E-3	TRUE	TRUE		TRUE	FALSE	FALSE
B0238.9	B0238.9	131.348	1.3871	0.369889	3.75005	0.000176802	4.5475754646053202E-3	TRUE	FALSE		FALSE	FALSE	FALSE
F30A10.12	F30A10.12	81.7038	1.61133	0.429743	3.74951	0.000177178	4.5475754646053202E-3	TRUE	FALSE		TRUE	FALSE	FALSE
B0496.6	B0496.6	33.8136	2.08142	0.555964	3.74381	0.00018125	4.6083494343794398E-3	TRUE	FALSE		TRUE	FALSE	FALSE
sfxn-1.1	sfxn-1.1	341.738	1.28623	0.343599	3.74341	0.000181541	4.6083494343794398E-3	TRUE	FALSE		TRUE	FALSE	FALSE
pph-2	pph-2	151.56	1.33971	0.35822	3.73989	0.000184099	4.6477483253334201E-3	TRUE	FALSE		TRUE	FALSE	FALSE
spch-3	spch-3	2632.65	1.12517	0.301122	3.73657	0.000186544	4.6838757354235698E-3	TRUE	FALSE		TRUE	FALSE	FALSE
ZK512.10	ZK512.10	58.119	1.63429	0.437957	3.73163	0.000190248	4.7510533603769799E-3	TRUE	FALSE		TRUE	FALSE	FALSE
C54G4.3	C54G4.3	79.2894	1.46384	0.392748	3.72717	0.000193643	4.8098529528165001E-3	TRUE	FALSE		TRUE	FALSE	FALSE
Y48B6A.5	Y48B6A.5	61.6036	1.65184	0.443379	3.72557	0.000194878	4.8146266148079197E-3	TRUE	TRUE		TRUE	FALSE	FALSE
htas-1	htas-1	181.591	1.39234	0.37475	3.71538	0.000202902	4.94454631848649E-3	TRUE	FALSE		TRUE	FALSE	FALSE
chc-1	chc-1	140.4	1.60562	0.432158	3.71536	0.000202915	4.94454631848649E-3	TRUE	FALSE		FALSE	FALSE	FALSE
T23G5.2	T23G5.2	42.4571	2.00744	0.540387	3.71482	0.000203347	4.94454631848649E-3	TRUE	FALSE		FALSE	FALSE	FALSE
T23B7.2	T23B7.2	373.132	1.17475	0.316393	3.71296	0.000204852	4.9550491748642702E-3	TRUE	FALSE		TRUE	FALSE	FALSE
C29F5.3	nyn-3	64.4791	1.54581	0.416692	3.70972	0.000207491	4.9927433948803602E-3	TRUE	FALSE		TRUE	FALSE	FALSE
C35E7.9	C35E7.9	333.596	1.28056	0.345462	3.70682	0.000209877	5.02398868006774E-3	TRUE	FALSE		TRUE	FALSE	FALSE
C49C8.1	C49C8.1	657.962	1.34584	0.363816	3.69923	0.000216252	5.1499192112810597E-3	FALSE	FALSE		TRUE	FALSE	FALSE
C16D9.5	C16D9.5	29.541	1.91532	0.518488	3.69405	0.000220707	5.2290503619236298E-3	TRUE	FALSE		TRUE	FALSE	FALSE
C31H1.1	C31H1.1	41.7993	1.83289	0.496955	3.68824	0.00022581	5.3226543878654997E-3	TRUE	FALSE		TRUE	FALSE	FALSE
prx-2	prx-2	4.88447	5.6791	1.5412	3.68486	0.000228824	NA	FALSE	FALSE		FALSE	FALSE	FALSE
R53.4	R53.4	60.6792	1.59249	0.432481	3.68221	0.00023122	5.4106475028518402E-3	TRUE	FALSE		FALSE	FALSE	FALSE
F58B4.7	F58B4.7	137.577	1.33401	0.362443	3.68062	0.000232665	5.4106475028518402E-3	TRUE	FALSE		TRUE	FALSE	FALSE
B0303.3	B0303.3	445.358	1.21083	0.329058	3.67969	0.000233516	5.4106475028518402E-3	TRUE	FALSE		FALSE	FALSE	FALSE
C09B9.2	C09B9.2	70.7093	1.55034	0.421546	3.67776	0.000235293	5.4106475028518402E-3	TRUE	FALSE		TRUE	FALSE	FALSE
F40G12.10	F40G12.10	401.525	1.19903	0.326208	3.67565	0.000237245	5.4106475028518402E-3	TRUE	FALSE		TRUE	FALSE	FALSE
W09C3.8	W09C3.8	22.0148	2.32172	0.631811	3.6747	0.000238127	5.4106475028518402E-3	TRUE	FALSE		TRUE	FALSE	FALSE
ubc-7	ubc-7	515.784	1.3894	0.378188	3.67383	0.000238944	5.4106475028518402E-3	TRUE	FALSE		FALSE	TRUE	FALSE
C14A4.8	C14A4.8	34.417	1.85378	0.504685	3.67314	0.00023959	5.4106475028518402E-3	TRUE	FALSE		TRUE	FALSE	FALSE
T23G11.1	T23G11.1	368.178	1.3376	0.364209	3.67261	0.000240083	5.4106475028518402E-3	TRUE	FALSE		TRUE	FALSE	FALSE
tram-1	tram-1	49.8941	1.82803	0.498464	3.66733	0.000245098	5.4968485526087603E-3	TRUE	FALSE		FALSE	FALSE	FALSE
C33F10.8	C33F10.8	55.4617	1.56687	0.427564	3.66465	0.000247673	5.5277715575237701E-3	TRUE	FALSE		TRUE	FALSE	FALSE
C01G12.13	C01G12.13	407.844	1.29119	0.35283	3.65953	0.000252676	5.5893256968002902E-3	TRUE	FALSE		TRUE	FALSE	FALSE
C27A12.14	C27A12.14	69.2538	1.58439	0.43297	3.65936	0.00025285	5.5893256968002902E-3	TRUE	FALSE		FALSE	FALSE	FALSE
let-383	let-383	68.88	1.76776	0.483524	3.65599	0.000256188	5.6093029425971002E-3	FALSE	TRUE		FALSE	FALSE	FALSE
Y54F10AL.1	Y54F10AL.1	24.3547	2.02526	0.553958	3.65598	0.000256201	5.6093029425971002E-3	TRUE	TRUE		FALSE	FALSE	FALSE
R08C7.8	R08C7.8	533.08	1.40579	0.384643	3.65479	0.000257397	5.6093029425971002E-3	TRUE	FALSE		TRUE	FALSE	FALSE
C34E10.9	C34E10.9	84.1032	1.56748	0.429514	3.64942	0.000262835	5.6928774576707301E-3	TRUE	FALSE		FALSE	FALSE	FALSE
F52F12.8	F52F12.8	63.2209	1.642	0.450101	3.64807	0.00026422	5.6928774576707301E-3	TRUE	FALSE		TRUE	FALSE	FALSE
Y43F8A.2	Y43F8A.2	981.096	1.16184	0.318625	3.64641	0.000265925	5.6928774576707301E-3	TRUE	FALSE		TRUE	FALSE	FALSE
ZK688.12	ZK688.12	168.964	1.44764	0.397029	3.64619	0.000266161	5.6928774576707301E-3	TRUE	FALSE		TRUE	FALSE	FALSE
Y69A2AR.23	Y69A2AR.23	295.56	1.20568	0.331249	3.63979	0.00027286	5.8092780907686098E-3	TRUE	FALSE		TRUE	FALSE	FALSE
ZK858.2	ZK858.2	18.6542	2.34693	0.645552	3.63554	0.000277399	5.8788164855558397E-3	TRUE	TRUE		TRUE	FALSE	FALSE
F56D5.2	F56D5.2	78.3471	1.62387	0.447177	3.63137	0.00028192	5.9473431952986201E-3	TRUE	FALSE		TRUE	FALSE	FALSE
C51E3.10	C51E3.10	279.807	1.25819	0.34789	3.61665	0.000298442	6.2672861890269299E-3	TRUE	FALSE		FALSE	FALSE	FALSE
C06A6.7	C06A6.7	90.9818	1.41328	0.391012	3.61442	0.000301018	6.2927699879795603E-3	TRUE	FALSE		TRUE	FALSE	FALSE
ZK484.7	ZK484.7	468.78	1.29542	0.358684	3.61159	0.00030433	6.3333643226619199E-3	TRUE	FALSE		TRUE	FALSE	FALSE
F56A11.6	F56A11.6	167.294	1.30036	0.360476	3.60733	0.000309365	6.4092576845286003E-3	TRUE	FALSE		TRUE	FALSE	FALSE
K11C4.2	K11C4.2	75.1812	1.45711	0.404525	3.60202	0.000315755	6.5124499009111903E-3	TRUE	FALSE		FALSE	FALSE	FALSE
C34F11.2	C34F11.2	198.223	1.29776	0.36131	3.59182	0.000328371	6.7425597793794199E-3	TRUE	FALSE		TRUE	FALSE	FALSE
fbxa-202	fbxa-202	136.172	1.43821	0.400832	3.58806	0.000333152	6.8104543396039097E-3	FALSE	FALSE		TRUE	FALSE	FALSE
F34D10.8	F34D10.8	204.187	1.39836	0.389922	3.58626	0.000335452	6.8105683628524004E-3	TRUE	FALSE		TRUE	FALSE	FALSE
F27D4.1	F27D4.1	75.2904	1.51718	0.423113	3.58575	0.000336106	6.8105683628524004E-3	TRUE	FALSE		FALSE	FALSE	FALSE
K11H12.8	K11H12.8	52.6721	1.78832	0.499267	3.58188	0.000341125	6.8820850668362896E-3	TRUE	FALSE		FALSE	FALSE	FALSE
gska-3	gskl-2	188.16	1.46995	0.410549	3.58044	0.000343011	6.89004843446471E-3	TRUE	TRUE		TRUE	FALSE	FALSE
F37C12.18	F37C12.18	123.265	1.38364	0.386888	3.57633	0.000348452	6.9690346754053703E-3	TRUE	FALSE		TRUE	FALSE	FALSE
C06A8.6	C06A8.6	332.368	1.11401	0.31174	3.57351	0.000352227	7.0141789689886604E-3	TRUE	FALSE		TRUE	FALSE	FALSE
ttr-9	ttr-9	48.3895	1.90836	0.534322	3.57155	0.000354873	7.0365373999807801E-3	TRUE	FALSE		TRUE	FALSE	FALSE
C50F4.10	C50F4.10	48.6176	1.70816	0.478509	3.56976	0.00035731	7.0545764156973202E-3	TRUE	FALSE		TRUE	FALSE	FALSE
C56G2.5	C56G2.5	113.055	1.29794	0.364699	3.55895	0.000372344	7.3201263720815398E-3	TRUE	FALSE		FALSE	FALSE	FALSE
T25B9.5	T25B9.5	282.674	1.31364	0.369397	3.55617	0.000376299	7.3665250940081898E-3	TRUE	FALSE		TRUE	FALSE	FALSE
sulp-6	sulp-6	412.54	1.35414	0.381073	3.55349	0.000380151	7.4046377219707197E-3	FALSE	FALSE		TRUE	FALSE	FALSE
Y37E11AL.12	Y37E11AL.12	292.858	1.32715	0.373571	3.5526	0.000381451	7.4046377219707197E-3	TRUE	FALSE		TRUE	FALSE	FALSE
T05A7.6	T05A7.6	145.701	1.31902	0.371428	3.55121	0.000383465	7.4125777201014898E-3	TRUE	FALSE		TRUE	FALSE	FALSE
oatr-1	oatr-1	193.374	1.21307	0.342121	3.54572	0.000391535	7.5057780093692097E-3	TRUE	FALSE		FALSE	FALSE	FALSE
C15H11.13	C15H11.13	410.708	1.3064	0.368791	3.54238	0.000396532	7.53332930195589E-3	TRUE	FALSE		TRUE	FALSE	FALSE
B0207.1	B0207.1	64.0085	1.4868	0.419822	3.5415	0.000397864	7.53332930195589E-3	TRUE	FALSE		TRUE	FALSE	FALSE
apm-1	apm-1	19.3174	2.1156	0.597821	3.53884	0.000401884	7.5783920613140803E-3	TRUE	FALSE		FALSE	FALSE	FALSE
C32E12.1	C32E12.1	289.591	1.17672	0.332687	3.53703	0.000404655	7.5923308197419397E-3	TRUE	FALSE		TRUE	FALSE	FALSE
Y49E10.10	Y49E10.10	304.313	1.25956	0.35619	3.53621	0.00040591	7.5923308197419397E-3	TRUE	FALSE		TRUE	FALSE	FALSE
C17H12.3	C17H12.3	113.241	1.41299	0.400065	3.53191	0.000412576	7.6858908256679202E-3	TRUE	FALSE		TRUE	FALSE	FALSE
F36A2.10	F36A2.10	599.167	1.10694	0.31351	3.53081	0.00041429	7.68682497692627E-3	TRUE	FALSE		TRUE	FALSE	FALSE
C17D12.5	C17D12.5	93.6999	1.4249	0.403818	3.52858	0.000417797	7.7208968588033796E-3	TRUE	FALSE		TRUE	FALSE	FALSE
C34D4.2	C34D4.2	49.837	1.74946	0.496741	3.52188	0.000428504	7.8872030558762296E-3	TRUE	FALSE		TRUE	FALSE	FALSE
Y39G10AR.15	Y39G10AR.15	194.599	1.49382	0.424504	3.51897	0.000433222	7.9110105770819807E-3	TRUE	FALSE		FALSE	FALSE	FALSE
F01D5.7	F01D5.7	8.7724	3.62989	1.03156	3.51882	0.000433468	NA	FALSE	FALSE		FALSE	FALSE	FALSE
clec-142	clec-142	68.1733	1.80174	0.512558	3.51519	0.000439442	7.9518723426997093E-3	TRUE	FALSE		TRUE	FALSE	FALSE
F09C12.8	F09C12.8	663.336	1.2006	0.341697	3.51363	0.00044202	7.9518723426997093E-3	TRUE	FALSE		TRUE	FALSE	FALSE
K09F6.3	K09F6.3	134.919	1.3747	0.391612	3.51035	0.000447521	8.0137483194783893E-3	TRUE	FALSE		TRUE	FALSE	FALSE
snf-7	snf-7	105.393	1.52755	0.435669	3.50621	0.00045454	8.0438505993786404E-3	FALSE	FALSE		TRUE	FALSE	FALSE
C05C12.1	C05C12.1	70.0097	1.62491	0.463565	3.50524	0.000456198	8.0438505993786404E-3	TRUE	FALSE		TRUE	FALSE	FALSE
kin-35	kin-35	881.359	1.20837	0.344967	3.50285	0.000460315	8.0438505993786404E-3	TRUE	FALSE		FALSE	FALSE	FALSE
ssp-16	ssp-16	605.92	1.25886	0.359413	3.50253	0.000460855	8.0438505993786404E-3	TRUE	FALSE		TRUE	FALSE	FALSE
F01G10.5	F01G10.5	67.2966	1.46795	0.419122	3.50245	0.000461008	8.0438505993786404E-3	TRUE	FALSE		TRUE	FALSE	FALSE
F42G8.8	F42G8.8	55.3273	1.69719	0.484716	3.50141	0.000462797	8.0438505993786404E-3	TRUE	FALSE		TRUE	FALSE	FALSE
ZK945.8	ZK945.8	31.1596	1.86618	0.533009	3.50122	0.000463131	8.0438505993786404E-3	TRUE	FALSE		TRUE	FALSE	FALSE
C55A6.7	C55A6.7	17.7399	2.41201	0.689612	3.49764	0.0004694	8.1112846520586292E-3	TRUE	FALSE		TRUE	FALSE	FALSE
nspa-6	nspa-6	9.11051	3.35421	0.959087	3.4973	0.000469997	NA	TRUE	FALSE		TRUE	FALSE	FALSE
C35E7.12	C35E7.12	29.1111	1.95849	0.560058	3.49694	0.000470631	8.1112846520586292E-3	TRUE	FALSE		FALSE	FALSE	FALSE
F37A8.1	F37A8.1	134.569	1.35364	0.387254	3.49549	0.000473201	8.1112846520586292E-3	TRUE	FALSE		TRUE	FALSE	FALSE
T27A10.8	T27A10.8	13.2585	3.05343	0.873653	3.49501	0.000474036	8.1112846520586292E-3	FALSE	FALSE		FALSE	FALSE	FALSE
R07E5.15	R07E5.15	42.8877	1.76313	0.505302	3.48927	0.000484344	8.2570831737053003E-3	TRUE	FALSE		TRUE	FALSE	FALSE
mboa-4	mboa-4	158.165	1.33839	0.384267	3.48297	0.00049589	8.4228302651608803E-3	TRUE	FALSE		TRUE	FALSE	FALSE
spe-8	spe-8	211.092	1.20101	0.344947	3.48171	0.000498221	8.4314273690916895E-3	TRUE	FALSE		TRUE	FALSE	FALSE
F54B3.2	F54B3.2	37.0984	1.80924	0.520343	3.47701	0.00050704	8.5273901980307508E-3	FALSE	FALSE		TRUE	FALSE	FALSE
F10C1.23	F10C1.23	966.509	1.22974	0.353808	3.47573	0.000509471	8.5273901980307508E-3	TRUE	FALSE		FALSE	FALSE	FALSE
Y47G6A.13	Y47G6A.13	398.44	1.29502	0.372736	3.47436	0.000512072	8.5273901980307508E-3	TRUE	FALSE		TRUE	FALSE	FALSE
acl-9	acl-9	37.9735	1.62699	0.46836	3.47381	0.00051312	8.5273901980307508E-3	TRUE	FALSE		FALSE	FALSE	FALSE
F26A1.3	F26A1.3	257.871	1.33778	0.385872	3.46689	0.00052651	8.6762174559270894E-3	TRUE	FALSE		TRUE	FALSE	FALSE
Y66D12A.11	Y66D12A.11	66.5833	1.43703	0.415121	3.4617	0.000536778	8.7689554572220798E-3	TRUE	FALSE		TRUE	FALSE	FALSE
C01G10.1	C01G10.1	225.347	1.83281	0.529482	3.46151	0.000537146	8.7689554572220798E-3	TRUE	FALSE		TRUE	FALSE	FALSE
H27M09.5	H27M09.5	63.3739	1.56341	0.451826	3.46021	0.000539756	8.7805358673113693E-3	TRUE	FALSE		TRUE	FALSE	FALSE
H12D21.2	H12D21.2	290.661	1.1885	0.34448	3.45011	0.000560348	9.0277796562798704E-3	TRUE	TRUE		TRUE	FALSE	FALSE
F42G4.2	F42G4.2	251.332	1.19007	0.345021	3.44927	0.000562108	9.0277796562798704E-3	TRUE	FALSE		TRUE	FALSE	FALSE
stam-1	stam-1	44.0358	1.68628	0.488918	3.44901	0.000562652	9.0277796562798704E-3	TRUE	FALSE		FALSE	FALSE	FALSE
B0207.7	B0207.7	46.8941	1.86411	0.540584	3.44833	0.000564071	9.0277796562798704E-3	TRUE	FALSE		TRUE	FALSE	FALSE
K06A5.3	K06A5.3	104.348	1.46625	0.425263	3.44786	0.00056504	9.0277796562798704E-3	TRUE	FALSE		TRUE	FALSE	FALSE
tag-164	tag-164	163.297	1.31673	0.381985	3.44708	0.000566679	9.0277796562798704E-3	FALSE	FALSE		TRUE	FALSE	FALSE
F30F8.10	F30F8.10	94.4073	1.48104	0.430173	3.4429	0.000575506	9.1368961453944103E-3	TRUE	FALSE		FALSE	FALSE	FALSE
Y71H2AM.29	Y71H2AM.29	190.028	1.38403	0.402356	3.4398	0.000582141	9.2019413709032594E-3	TRUE	FALSE		FALSE	FALSE	FALSE
rfip-1	rfip-1	21.0781	2.16504	0.629626	3.43862	0.000584686	9.2019413709032594E-3	TRUE	FALSE		TRUE	FALSE	FALSE
Y18D10A.21	Y18D10A.21	268.994	1.19699	0.348219	3.43748	0.000587156	9.2019413709032594E-3	TRUE	FALSE		TRUE	FALSE	FALSE
C33H5.16	C33H5.16	62.4635	1.60516	0.466985	3.43729	0.00058757	9.2019413709032594E-3	TRUE	FALSE		TRUE	FALSE	FALSE
Y71H2AM.1	Y71H2AM.1	190.373	1.3793	0.401512	3.43525	0.000592008	9.2401188723777606E-3	TRUE	FALSE		FALSE	FALSE	FALSE
F14F7.4	F14F7.4	218.94	1.37449	0.400469	3.43221	0.000598685	9.3128772197923499E-3	TRUE	TRUE		TRUE	FALSE	FALSE
C36H8.1	C36H8.1	268.629	1.22506	0.357314	3.42853	0.000606862	9.4083897899720405E-3	TRUE	FALSE		TRUE	FALSE	FALSE
W03B1.9	W03B1.9	117.911	1.3909	0.406207	3.42411	0.000616819	9.5307754875772407E-3	TRUE	FALSE		TRUE	FALSE	FALSE
ttbk-4	ttbk-4	178.93	1.45925	0.426512	3.42136	0.000623081	9.5954409978764796E-3	TRUE	FALSE		TRUE	FALSE	FALSE
Y69E1A.8	Y69E1A.8	72.9087	1.50477	0.440288	3.41771	0.000631513	9.6608970093038891E-3	TRUE	FALSE		TRUE	FALSE	FALSE
F56D6.18	F56D6.18	42.6905	1.79114	0.524281	3.41636	0.000634634	9.6765958632261898E-3	FALSE	FALSE		FALSE	FALSE	FALSE
ZC190.8	ZC190.8	41.4307	1.61258	0.472306	3.41427	0.000639541	9.7193355433870497E-3	FALSE	FALSE		TRUE	FALSE	FALSE
D1081.5	D1081.5	1576.63	1.48459	0.435092	3.41213	0.00064457	9.7636482030762292E-3	TRUE	FALSE		TRUE	FALSE	FALSE
F23B12.1	F23B12.1	156.074	1.33545	0.391531	3.41084	0.000647631	9.77795371814052E-3	TRUE	FALSE		TRUE	FALSE	FALSE
ZK809.1	ZK809.1	54.803	1.48274	0.434933	3.40912	0.000651727	9.8077449750689806E-3	TRUE	FALSE		TRUE	FALSE	FALSE
F59D8.3	F59D8.3	11.9703	2.92146	0.857529	3.40683	0.00065721	9.8331672286087E-3	FALSE	FALSE		FALSE	FALSE	FALSE
M04G7.2	M04G7.2	70.0483	1.50203	0.440913	3.40664	0.000657673	9.8331672286087E-3	FALSE	FALSE		TRUE	FALSE	FALSE
T06E4.5	T06E4.5	42.5901	1.7251	0.506842	3.40363	0.000664978	9.9103175284850006E-3	TRUE	FALSE		TRUE	FALSE	FALSE
ttbk-5	ttbk-5	74.5863	1.47371	0.433139	3.4024	0.000667957	9.9227047176175601E-3	FALSE	FALSE		TRUE	FALSE	FALSE
his-70	his-70	80.4577	1.63061	0.480821	3.39131	0.000695586	1.02671129046507E-2	TRUE	FALSE		TRUE	FALSE	FALSE
F37A4.5	F37A4.5	23.1597	1.89797	0.560266	3.38762	0.00070501	1.03730831759338E-2	TRUE	FALSE		TRUE	FALSE	FALSE
F58D2.2	F58D2.2	96.6004	1.46007	0.431515	3.38359	0.000715454	1.04933186806079E-2	TRUE	FALSE		TRUE	FALSE	FALSE
C56A3.8	C56A3.8	206.697	1.20029	0.354852	3.38251	0.000718265	1.05012180307179E-2	TRUE	FALSE		FALSE	FALSE	FALSE
dlc-6	dlc-6	537.816	1.20255	0.355777	3.38007	0.000724681	1.05189779149296E-2	FALSE	FALSE		TRUE	FALSE	FALSE
rpl-41.2	rpl-41.2	197.022	1.15976	0.343231	3.37896	0.0007276	1.05189779149296E-2	TRUE	FALSE		FALSE	FALSE	FALSE
mob-4	mob-4	94.999	1.35272	0.400458	3.37794	0.000730315	1.05189779149296E-2	TRUE	FALSE		FALSE	FALSE	FALSE
C05B5.12	C05B5.12	40.5447	1.82812	0.541228	3.37773	0.000730864	1.05189779149296E-2	TRUE	FALSE		TRUE	FALSE	FALSE
C42C1.9	C42C1.9	64.6521	1.46151	0.432933	3.37583	0.000735921	1.0558863701488799E-2	TRUE	FALSE		TRUE	FALSE	FALSE
C25A8.5	C25A8.5	335.525	1.24009	0.367444	3.3749	0.000738428	1.0562037991797101E-2	TRUE	FALSE		TRUE	FALSE	FALSE
D2045.7	D2045.7	9.12023	3.02193	0.895832	3.37332	0.000742673	NA	FALSE	FALSE		TRUE	FALSE	FALSE
C14A4.13	C14A4.13	181.575	1.38426	0.410452	3.37253	0.000744797	1.0587578487628599E-2	TRUE	FALSE		TRUE	FALSE	FALSE
T25B9.4	T25B9.4	142.458	1.38214	0.409957	3.37142	0.000747829	1.059687565234E-2	TRUE	FALSE		TRUE	FALSE	FALSE
W03C9.8	W03C9.8	113.858	1.38118	0.409773	3.3706	0.000750039	1.059687565234E-2	TRUE	FALSE		TRUE	FALSE	FALSE
lido-18	lido-18	78.1107	1.63353	0.486549	3.35739	0.00078683	1.1082790109138801E-2	TRUE	FALSE		TRUE	FALSE	FALSE
gldc-1	gldc-1	50.1023	1.47963	0.441314	3.35279	0.000800013	1.12085941020194E-2	TRUE	FALSE		FALSE	FALSE	FALSE
M88.3	M88.3	103.674	1.29108	0.385348	3.35043	0.000806863	1.12085941020194E-2	TRUE	FALSE		TRUE	FALSE	FALSE
F46C5.7	F46C5.7	58.0605	1.50018	0.447791	3.35019	0.000807562	1.12085941020194E-2	TRUE	FALSE		TRUE	FALSE	FALSE
ero-1	ero-1	43.1616	1.62127	0.484011	3.34966	0.000809098	1.12085941020194E-2	TRUE	FALSE		FALSE	FALSE	FALSE
C56C10.6	C56C10.6	107.935	1.3048	0.389639	3.34874	0.000811789	1.12085941020194E-2	TRUE	FALSE		TRUE	FALSE	FALSE
T08B2.11	T08B2.11	106.9	1.28817	0.384889	3.34687	0.000817303	1.12085941020194E-2	TRUE	FALSE		FALSE	FALSE	FALSE
B0511.11	B0511.11	52.9764	1.47239	0.440057	3.3459	0.000820148	1.12085941020194E-2	TRUE	FALSE		TRUE	FALSE	FALSE
mctp-1	mctp-1	15.7362	2.36785	0.707734	3.34567	0.000820826	1.12085941020194E-2	TRUE	FALSE		TRUE	FALSE	FALSE
F57B9.8	F57B9.8	1831.18	1.29188	0.38617	3.34535	0.000821773	1.12085941020194E-2	TRUE	FALSE		TRUE	FALSE	FALSE
F36H1.3	F36H1.3	176.552	1.13899	0.340493	3.34513	0.000822449	1.12085941020194E-2	TRUE	FALSE		TRUE	FALSE	FALSE
F25H5.2	F25H5.2	41.9353	1.73821	0.520142	3.3418	0.000832376	1.13105234700954E-2	TRUE	FALSE		TRUE	FALSE	FALSE
dhhc-13	dhhc-13	44.9664	1.53625	0.460315	3.33738	0.000845707	1.1457968132597999E-2	TRUE	FALSE		TRUE	FALSE	FALSE
Y59E9AR.7	Y59E9AR.7	47.1293	1.5918	0.477166	3.33594	0.000850119	1.1484063373431099E-2	TRUE	FALSE		TRUE	FALSE	FALSE
F46C5.4	F46C5.4	57.8747	1.49398	0.447955	3.33511	0.000852669	1.1484926924570401E-2	TRUE	FALSE		FALSE	FALSE	FALSE
C07G1.6	C07G1.6	67.6963	1.40103	0.420377	3.33278	0.000859815	1.15475115342472E-2	TRUE	FALSE		TRUE	FALSE	FALSE
C18H7.4	C18H7.4	279.923	1.1302	0.339506	3.32894	0.000871768	1.16419121972034E-2	FALSE	FALSE		TRUE	FALSE	FALSE
ZK1098.14	ZK1098.14	27.9699	1.7767	0.53372	3.3289	0.000871883	1.16419121972034E-2	TRUE	FALSE		FALSE	FALSE	FALSE
F49D11.14	F49D11.14	77.7639	1.32384	0.397873	3.3273	0.000876917	1.1645717797668501E-2	FALSE	FALSE		FALSE	FALSE	FALSE
F27C8.5	pei-1	150.765	1.28786	0.38712	3.32677	0.000878587	1.1645717797668501E-2	TRUE	FALSE		TRUE	FALSE	FALSE
ZK1251.3	ZK1251.3	70.9493	1.45891	0.438584	3.32641	0.000879731	1.1645717797668501E-2	TRUE	FALSE		TRUE	FALSE	FALSE
samt-1	samt-1	47.4841	1.6484	0.49584	3.32447	0.000885875	1.1667665996056399E-2	TRUE	FALSE		FALSE	FALSE	FALSE
ZC190.7	ZC190.7	425.685	1.36753	0.411461	3.3236	0.00088865	1.1667665996056399E-2	TRUE	FALSE		FALSE	FALSE	FALSE
snf-10	snf-10	90.2398	1.37514	0.413763	3.3235	0.000888965	1.1667665996056399E-2	FALSE	FALSE		TRUE	FALSE	FALSE
gnrr-1	gnrr-1	183.698	1.13582	0.34188	3.32228	0.000892844	1.1685383862831199E-2	TRUE	FALSE		FALSE	FALSE	FALSE
best-25	best-25	128.857	1.42945	0.430912	3.31727	0.000909014	1.18634094000624E-2	TRUE	FALSE		FALSE	FALSE	FALSE
C01G6.2	C01G6.2	50.6998	1.49725	0.451812	3.31388	0.000920107	1.19743437675922E-2	TRUE	FALSE		TRUE	FALSE	FALSE
tep-1	tep-1	16.3369	2.16491	0.653862	3.31096	0.000929765	1.20515855226653E-2	TRUE	FALSE		TRUE	FALSE	FALSE
H38K22.7	H38K22.7	39.8779	1.54558	0.466871	3.31051	0.000931259	1.20515855226653E-2	TRUE	FALSE		TRUE	FALSE	FALSE
T15B12.2	T15B12.2	163.787	1.15669	0.349737	3.3073	0.000942007	1.21566259043124E-2	TRUE	FALSE		TRUE	FALSE	FALSE
R10E9.3	R10E9.3	36.333	1.69311	0.512408	3.30422	0.00095241	1.22349096522659E-2	TRUE	FALSE		FALSE	FALSE	FALSE
F42A9.7	F42A9.7	151.663	1.26521	0.38294	3.30394	0.00095337	1.22349096522659E-2	TRUE	FALSE		TRUE	FALSE	FALSE
C48C5.6	C48C5.6	142.801	1.34472	0.40744	3.30041	0.00096543	1.2355359021325601E-2	FALSE	FALSE		FALSE	FALSE	FALSE
ZC412.5	ZC412.5	162.171	1.31456	0.398698	3.29712	0.000976801	1.2466352835132701E-2	TRUE	FALSE		TRUE	FALSE	FALSE
C33C12.4	C33C12.4	28.1788	1.7155	0.520436	3.29627	0.000979795	1.24701217571043E-2	TRUE	FALSE		TRUE	FALSE	FALSE
F11G11.14	F11G11.14	140.267	1.19243	0.361989	3.29411	0.000987352	1.25317815369307E-2	TRUE	FALSE		TRUE	FALSE	FALSE
sfxn-1.4	sfxn-1.4	176.856	1.21835	0.370056	3.29233	0.000993617	1.2576737645913201E-2	TRUE	FALSE		FALSE	FALSE	FALSE
kin-26	kin-26	792.316	1.13338	0.344451	3.29039	0.0010005	1.26292519863468E-2	TRUE	FALSE		TRUE	FALSE	FALSE
henn-1	henn-1	34.0584	1.82002	0.55337	3.28897	0.00100554	1.26582989056264E-2	TRUE	FALSE		FALSE	FALSE	FALSE
Y73B6BL.22	Y73B6BL.22	48.3013	1.8287	0.556442	3.28641	0.00101473	1.27134040134323E-2	FALSE	FALSE		FALSE	FALSE	FALSE
F55C5.2	F55C5.2	35.3799	1.86359	0.567165	3.2858	0.00101694	1.27134040134323E-2	TRUE	FALSE		FALSE	FALSE	FALSE
Y116A8C.23	Y116A8C.23	104.286	1.29426	0.393935	3.28546	0.00101817	1.27134040134323E-2	TRUE	FALSE		TRUE	FALSE	FALSE
C15H11.10	C15H11.10	54.8132	1.5143	0.461739	3.27956	0.00103971	1.29189612188923E-2	TRUE	FALSE		FALSE	FALSE	FALSE
C09D4.3	C09D4.3	169.641	1.26682	0.386294	3.27941	0.00104023	1.29189612188923E-2	TRUE	FALSE		TRUE	FALSE	FALSE
T10E9.6	T10E9.6	17.6552	2.15441	0.657766	3.27534	0.00105534	1.3071034902748999E-2	TRUE	FALSE		TRUE	FALSE	FALSE
tag-191	tag-191	94.5475	1.26749	0.387067	3.2746	0.00105813	1.3071034902748999E-2	TRUE	FALSE		TRUE	FALSE	FALSE
K01D12.7	K01D12.7	659.724	1.06729	0.326118	3.27271	0.00106523	1.31236578030432E-2	TRUE	FALSE		TRUE	FALSE	FALSE
W09C3.1	W09C3.1	75.0047	1.41028	0.431203	3.27058	0.00107326	1.31874041506535E-2	TRUE	FALSE		FALSE	FALSE	FALSE
ZK1248.5	ZK1248.5	179.311	1.26627	0.387522	3.26761	0.00108459	1.3291321470510001E-2	TRUE	FALSE		TRUE	FALSE	FALSE
C26C6.6	C26C6.6	258.058	1.31843	0.403939	3.26393	0.00109879	1.33819899188585E-2	TRUE	FALSE		TRUE	FALSE	FALSE
C15H7.3	C15H7.3	205.239	1.10707	0.339235	3.26344	0.00110068	1.33819899188585E-2	FALSE	FALSE		TRUE	FALSE	FALSE
F16C3.4	F16C3.4	66.7672	1.51489	0.464311	3.26266	0.00110373	1.33838056034813E-2	FALSE	FALSE		TRUE	FALSE	FALSE
acl-13	acl-13	44.9666	1.63611	0.501639	3.26152	0.00110816	1.34022976185463E-2	TRUE	FALSE		TRUE	FALSE	FALSE
K04C2.8	K04C2.8	167.226	1.11077	0.340709	3.26018	0.0011134	1.34305925826865E-2	TRUE	FALSE		TRUE	FALSE	FALSE
F36H12.3	F36H12.3	291.587	1.25359	0.38488	3.25709	0.0011256	1.3509557230012501E-2	TRUE	FALSE		TRUE	FALSE	FALSE
F36F12.7	F36F12.7	90.3134	1.33777	0.410732	3.25704	0.0011258	1.3509557230012501E-2	TRUE	FALSE		TRUE	FALSE	FALSE
Y45F10B.3	Y45F10B.3	264.38	1.03915	0.319186	3.25564	0.00113137	1.3539502551142699E-2	TRUE	FALSE		TRUE	FALSE	FALSE
C16C8.18	C16C8.18	244.96	1.19982	0.368682	3.25434	0.00113656	1.3539502551142699E-2	TRUE	FALSE		TRUE	FALSE	FALSE
M05D6.1	M05D6.1	43.1917	1.53448	0.471537	3.25421	0.00113708	1.3539502551142699E-2	TRUE	FALSE		TRUE	FALSE	FALSE
C02F5.2	C02F5.2	136.569	1.14326	0.351604	3.25157	0.00114769	1.3630675400800599E-2	TRUE	FALSE		TRUE	FALSE	FALSE
gsp-3	gsp-3	66.9612	1.38224	0.425544	3.24818	0.00116147	1.37589653937187E-2	TRUE	FALSE		TRUE	FALSE	FALSE
C01F6.2	C01F6.2	52.5229	1.43243	0.441181	3.2468	0.0011671	1.37856871515801E-2	TRUE	FALSE		TRUE	FALSE	FALSE
C06A1.3	C06A1.3	324.378	1.15462	0.355687	3.24617	0.00116969	1.37856871515801E-2	TRUE	FALSE		TRUE	FALSE	FALSE
cisd-1	cisd-1	286.059	1.10773	0.341345	3.24519	0.0011737	1.37965278225803E-2	FALSE	FALSE		FALSE	FALSE	FALSE
nspd-11	nspd-11	17.4955	2.06217	0.63559	3.2445	0.00117659	1.37965278225803E-2	TRUE	FALSE		FALSE	FALSE	FALSE
F38H4.4	F38H4.4	36.8985	1.6629	0.512936	3.24193	0.00118724	1.3863876120813899E-2	TRUE	FALSE		TRUE	FALSE	FALSE
F26D2.10	F26D2.10	66.8989	1.38731	0.428005	3.24134	0.0011897	1.3863876120813899E-2	TRUE	FALSE		TRUE	FALSE	FALSE
C24A11.1	C24A11.1	317.346	1.04888	0.323633	3.24095	0.00119133	1.3863876120813899E-2	TRUE	FALSE		TRUE	FALSE	FALSE
C05C12.5	C05C12.5	738.171	1.08347	0.334614	3.23797	0.00120385	1.3952944255462001E-2	TRUE	FALSE		TRUE	FALSE	FALSE
spe-19	spe-19	43.8879	1.8326	0.566021	3.23769	0.00120503	1.3952944255462001E-2	TRUE	FALSE		TRUE	FALSE	FALSE
B0495.7	B0495.7	42.8978	1.52582	0.47198	3.2328	0.00122585	1.40851002131168E-2	TRUE	FALSE		FALSE	FALSE	FALSE
C55A6.11	C55A6.11	90.2284	1.22034	0.377496	3.23271	0.00122621	1.40851002131168E-2	TRUE	FALSE		TRUE	FALSE	FALSE
C17H12.5	C17H12.5	146.606	1.32373	0.409583	3.23188	0.00122977	1.40851002131168E-2	FALSE	FALSE		TRUE	FALSE	FALSE
C01G12.9	C01G12.9	92.3985	1.52003	0.470335	3.2318	0.00123014	1.40851002131168E-2	TRUE	FALSE		TRUE	FALSE	FALSE
Y69A2AR.19	Y69A2AR.19	88.6435	1.21461	0.375873	3.23144	0.00123168	1.40851002131168E-2	TRUE	FALSE		TRUE	FALSE	FALSE
C01B10.44	C01B10.44	44.6518	1.43016	0.442717	3.23042	0.00123609	1.4100614185246E-2	TRUE	FALSE		TRUE	FALSE	FALSE
C04G2.5	C04G2.5	639.823	0.992112	0.307929	3.22189	0.00127348	1.4458651545922E-2	TRUE	FALSE		TRUE	FALSE	FALSE
T08H10.3	T08H10.3	475.481	0.972206	0.301756	3.22183	0.00127374	1.4458651545922E-2	TRUE	FALSE		TRUE	FALSE	FALSE
B0393.4	B0393.4	85.0744	1.33952	0.415892	3.22083	0.0012782	1.4473759411694201E-2	TRUE	FALSE		FALSE	FALSE	FALSE
Y66D12A.3	Y66D12A.3	50.3255	1.47348	0.457662	3.21957	0.00128382	1.45017916950195E-2	FALSE	FALSE		TRUE	FALSE	FALSE
C17F3.3	C17F3.3	630.717	1.03249	0.320988	3.21661	0.00129717	1.46168475673456E-2	TRUE	FALSE		FALSE	FALSE	FALSE
T21E3.2	T21E3.2	25.0759	1.88925	0.587911	3.2135	0.00131127	1.4739847229299601E-2	TRUE	FALSE		TRUE	FALSE	FALSE
F32B6.4	F32B6.4	190.704	1.29641	0.403588	3.21221	0.00131719	1.4768815030551901E-2	TRUE	FALSE		TRUE	FALSE	FALSE
F45H10.2	F45H10.2	13.6957	2.34937	0.731677	3.21093	0.00132305	1.4768815030551901E-2	FALSE	FALSE		FALSE	FALSE	FALSE
T20F5.5	T20F5.5	221.649	1.15076	0.358396	3.21085	0.00132344	1.4768815030551901E-2	TRUE	FALSE		TRUE	FALSE	FALSE
W08E3.4	W08E3.4	312.584	1.29325	0.402918	3.2097	0.00132872	1.47920154999364E-2	TRUE	FALSE		TRUE	FALSE	FALSE
C09H10.9	C09H10.9	49.6809	1.52459	0.475586	3.20571	0.00134731	1.4927066956841401E-2	TRUE	FALSE		TRUE	FALSE	FALSE
T26H10.2	T26H10.2	48.6358	1.75004	0.546257	3.2037	0.00135672	1.4959882778603901E-2	FALSE	FALSE		TRUE	FALSE	FALSE
F44D12.8	F44D12.8	285.614	1.16878	0.364853	3.20342	0.00135806	1.4959882778603901E-2	TRUE	FALSE		TRUE	FALSE	FALSE
ZK418.13	ZK418.13	38.9744	1.44658	0.451631	3.20301	0.00135999	1.4959882778603901E-2	TRUE	FALSE		TRUE	FALSE	FALSE
K08F4.5	K08F4.5	222.742	1.17703	0.367608	3.20187	0.0013654	1.49837447058373E-2	TRUE	FALSE		FALSE	FALSE	FALSE
Y39B6A.30	Y39B6A.30	13.4794	2.21206	0.691927	3.19695	0.00138888	1.5205285747305499E-2	TRUE	FALSE		TRUE	FALSE	FALSE
Y6E2A.10	Y6E2A.10	97.689	1.50084	0.469673	3.19551	0.00139584	1.5245309198077201E-2	TRUE	FALSE		TRUE	FALSE	FALSE
C01G10.14	C01G10.14	164.659	1.15739	0.362406	3.19362	0.001405	1.53091551990266E-2	TRUE	FALSE		TRUE	FALSE	FALSE
air-2	air-2	37.428	1.61792	0.506833	3.19222	0.00141183	1.5347392071715E-2	TRUE	FALSE		FALSE	FALSE	FALSE
K02B7.3	K02B7.3	53.2545	1.58901	0.498311	3.18879	0.0014287	1.54943573009636E-2	TRUE	FALSE		FALSE	FALSE	FALSE
klp-17	klp-17	75.0146	1.52889	0.479719	3.18706	0.00143725	1.5550612918064101E-2	TRUE	FALSE		TRUE	FALSE	FALSE
Y81G3A.1	Y81G3A.1	315.735	1.15887	0.363723	3.18613	0.0014419	1.55599954804733E-2	TRUE	FALSE		TRUE	FALSE	FALSE
C25D7.1	melo-3	135.597	1.30344	0.409175	3.18554	0.00144486	1.55599954804733E-2	TRUE	FALSE		TRUE	FALSE	FALSE
C25D7.16	C25D7.16	536.267	1.30136	0.409168	3.1805	0.00147023	1.57964044109156E-2	TRUE	FALSE		TRUE	FALSE	FALSE
T22A3.12	T22A3.12	28.1974	1.71831	0.540641	3.17828	0.00148149	1.5830916334961601E-2	FALSE	FALSE		TRUE	FALSE	FALSE
Y59E9AR.2	Y59E9AR.2	33.6477	1.58414	0.498496	3.17783	0.0014838	1.5830916334961601E-2	TRUE	FALSE		FALSE	FALSE	FALSE
C27B7.6	C27B7.6	430.184	1.26288	0.397484	3.17718	0.00148715	1.5830916334961601E-2	TRUE	FALSE		TRUE	FALSE	FALSE
str-38	str-38	99.0812	1.47771	0.465752	3.17273	0.00151012	1.6038539243618199E-2	TRUE	FALSE		FALSE	FALSE	FALSE
F11A10.6	F11A10.6	38.1262	1.59607	0.503421	3.17045	0.00152204	1.61279978583929E-2	TRUE	FALSE		FALSE	FALSE	FALSE
irld-1	irld-1	64.0635	1.426	0.450356	3.16639	0.00154344	1.6301506197685701E-2	TRUE	FALSE		TRUE	FALSE	FALSE
hphd-1	hphd-1	15.1444	2.0942	0.661464	3.16601	0.00154547	1.6301506197685701E-2	TRUE	FALSE		FALSE	FALSE	FALSE
D1086.17	D1086.17	671.168	0.940168	0.297178	3.16365	0.00155803	1.6396548635389599E-2	TRUE	FALSE		TRUE	FALSE	FALSE
T05G5.5	T05G5.5	14.2939	2.22576	0.704352	3.16001	0.00157762	1.65104493798564E-2	FALSE	TRUE		FALSE	FALSE	FALSE
F25B3.4	F25B3.4	108.086	1.28507	0.406711	3.15965	0.00157957	1.65104493798564E-2	TRUE	FALSE		TRUE	FALSE	FALSE
F25B3.5	F25B3.5	108.086	1.28507	0.406711	3.15965	0.00157957	1.65104493798564E-2	TRUE	FALSE		FALSE	FALSE	FALSE
W02D7.4	W02D7.4	231.852	1.15194	0.364732	3.15832	0.0015868	1.65485663398811E-2	TRUE	FALSE		TRUE	FALSE	FALSE
marc-2	44987	194.441	1.26897	0.402038	3.15633	0.00159766	1.6592361488667901E-2	TRUE	FALSE		TRUE	FALSE	FALSE
acdh-12	acdh-12	67.5147	1.28148	0.406014	3.15624	0.00159818	1.6592361488667901E-2	TRUE	TRUE		FALSE	FALSE	FALSE
decr-1.3	decr-1.3	59.9581	1.4492	0.459748	3.15217	0.00162061	1.6787460235219799E-2	TRUE	FALSE		TRUE	FALSE	FALSE
C24D10.2	C24D10.2	258.205	1.18887	0.377428	3.14991	0.00163319	1.68220137811241E-2	TRUE	FALSE		TRUE	FALSE	FALSE
F55F8.7	F55F8.7	548.222	1.05011	0.333405	3.14965	0.00163466	1.68220137811241E-2	TRUE	FALSE		TRUE	FALSE	FALSE
T22A3.6	T22A3.6	38.4601	1.68003	0.533423	3.14953	0.00163535	1.68220137811241E-2	FALSE	FALSE		TRUE	FALSE	FALSE
ZK892.4	ZK892.4	110.68	1.13363	0.360001	3.14896	0.00163851	1.68220137811241E-2	TRUE	FALSE		TRUE	FALSE	FALSE
C26B2.2	C26B2.2	53.929	1.45167	0.461405	3.14619	0.00165415	1.6944979697325901E-2	TRUE	FALSE		TRUE	FALSE	FALSE
T04C12.30	T04C12.30	33.0386	1.7498	0.556656	3.14342	0.00166987	1.6992906506256299E-2	FALSE	FALSE		FALSE	FALSE	FALSE
K09H9.9	K09H9.9	6.90128	3.55964	1.13276	3.14244	0.00167548	NA	TRUE	FALSE		TRUE	FALSE	FALSE
T23F11.2	T23F11.2	116.362	1.22479	0.390052	3.14006	0.00168912	1.71084969300947E-2	TRUE	FALSE		TRUE	FALSE	FALSE
ccm-3	ccm-3	46.2704	1.39487	0.444231	3.13997	0.00168963	1.71084969300947E-2	TRUE	FALSE		FALSE	TRUE	FALSE
Y113G7C.1	Y113G7C.1	200.024	1.31774	0.41973	3.13951	0.00169233	1.71084969300947E-2	TRUE	FALSE		TRUE	FALSE	FALSE
ZK892.5	ZK892.5	110.987	1.13044	0.36037	3.13688	0.00170759	1.7198083144348401E-2	TRUE	FALSE		TRUE	FALSE	FALSE
F58A4.12	F58A4.12	61.0996	1.36939	0.436571	3.13669	0.00170864	1.7198083144348401E-2	FALSE	FALSE		FALSE	FALSE	FALSE
M117.4	M117.4	579.263	1.21726	0.388529	3.133	0.00173032	1.7378382490558199E-2	TRUE	FALSE		TRUE	FALSE	FALSE
cmd-1	cmd-1	97.0222	1.17802	0.376438	3.12938	0.00175177	1.7555731253832502E-2	TRUE	FALSE		FALSE	FALSE	FALSE
C16A11.7	C16A11.7	69.4723	1.34437	0.430074	3.1259	0.00177265	1.7658889107440501E-2	TRUE	FALSE		TRUE	FALSE	FALSE
T01H3.5	T01H3.5	58.2328	1.33515	0.427146	3.12575	0.00177353	1.7658889107440501E-2	TRUE	FALSE		TRUE	FALSE	FALSE
bre-4	bre-4	28.0318	1.67598	0.536494	3.12396	0.00178437	1.7728561266068601E-2	TRUE	FALSE		FALSE	FALSE	FALSE
wht-3	wht-3	25.1328	1.75745	0.562789	3.12276	0.00179165	1.7737796585427502E-2	TRUE	FALSE		TRUE	FALSE	FALSE
rei-1	rei-1	79.1645	1.32481	0.424313	3.12226	0.0017947	1.7737796585427502E-2	TRUE	FALSE		FALSE	FALSE	FALSE
col-35	col-35	10.9924	3.2686	1.04699	3.12191	0.00179682	1.7737796585427502E-2	FALSE	FALSE		FALSE	FALSE	FALSE
T16G12.7	T16G12.7	86.6879	1.3014	0.416963	3.12114	0.00180153	1.7746440186542499E-2	FALSE	FALSE		TRUE	FALSE	FALSE
F42A9.3	F42A9.3	169.059	1.21622	0.390106	3.11767	0.00182287	1.79184529500971E-2	TRUE	FALSE		TRUE	FALSE	FALSE
Y37E3.19	Y37E3.19	36.4773	1.52674	0.489962	3.11604	0.00183296	1.7979355788982201E-2	TRUE	FALSE		TRUE	FALSE	FALSE
W03G1.2	W03G1.2	50.8165	1.40511	0.451111	3.11478	0.0018408	1.8002962880524401E-2	FALSE	FALSE		TRUE	FALSE	FALSE
F54D1.1	F54D1.1	127.157	1.2512	0.402125	3.11146	0.00186164	1.81375959460186E-2	FALSE	FALSE		TRUE	FALSE	FALSE
F29B9.7	F29B9.7	150.967	1.19508	0.384177	3.11074	0.00186619	1.81375959460186E-2	TRUE	FALSE		TRUE	FALSE	FALSE
dct-9	dct-9	59.8232	1.43524	0.461441	3.11034	0.00186872	1.81375959460186E-2	TRUE	FALSE		TRUE	FALSE	FALSE
D1014.13	D1014.13	29.6921	1.68524	0.542802	3.10469	0.00190476	1.84138564708578E-2	TRUE	FALSE		FALSE	FALSE	FALSE
E03H12.7	E03H12.7	118.228	1.21155	0.390264	3.10444	0.00190639	1.84138564708578E-2	TRUE	FALSE		TRUE	FALSE	FALSE
E03H12.5	E03H12.5	319.075	1.04779	0.33756	3.10401	0.00190914	1.84138564708578E-2	TRUE	FALSE		TRUE	FALSE	FALSE
ZK131.11	ZK131.11	41.9734	1.63997	0.528786	3.10138	0.0019262	1.8539697218434601E-2	TRUE	FALSE		FALSE	FALSE	FALSE
Y38F1A.1	Y38F1A.1	644.423	1.13626	0.3668	3.09777	0.00194985	1.8728285579432701E-2	TRUE	FALSE		TRUE	FALSE	FALSE
Y54G2A.15	Y54G2A.15	49.0907	1.39566	0.450987	3.09468	0.00197025	1.8884988209858102E-2	TRUE	FALSE		TRUE	FALSE	FALSE
irld-8	irld-8	32.4606	1.59923	0.516938	3.09366	0.00197702	1.8910606798416399E-2	TRUE	FALSE		TRUE	FALSE	FALSE
mlc-4	mlc-4	71.0362	1.33787	0.432781	3.09134	0.00199254	1.8980470367128299E-2	TRUE	FALSE		FALSE	FALSE	FALSE
ZK688.10	ZK688.10	244.342	1.07186	0.346939	3.08946	0.00200519	1.9011806511483698E-2	TRUE	FALSE		TRUE	FALSE	FALSE
C18E3.1	C18E3.1	29.2285	1.61489	0.522748	3.08923	0.00200674	1.9011806511483698E-2	TRUE	FALSE		TRUE	FALSE	FALSE
F23C8.7	F23C8.7	208.329	1.07411	0.347718	3.08902	0.00200817	1.9011806511483698E-2	TRUE	FALSE		TRUE	FALSE	FALSE
rps-1	rps-1	97.0878	1.12969	0.365938	3.0871	0.00202119	1.9074544853447301E-2	TRUE	FALSE		FALSE	FALSE	FALSE
Y41E3.19	Y41E3.19	40.7264	1.50217	0.48664	3.08683	0.00202306	1.9074544853447301E-2	TRUE	FALSE		TRUE	FALSE	FALSE
C34C12.4	C34C12.4	101.625	1.11219	0.360384	3.08612	0.00202785	1.90808035279489E-2	TRUE	FALSE		FALSE	FALSE	FALSE
C47E8.11	C47E8.11	1063.61	0.980858	0.318112	3.08337	0.0020467	1.92189795024535E-2	TRUE	FALSE		TRUE	FALSE	FALSE
B0261.5	B0261.5	83.8518	1.36387	0.442439	3.08261	0.00205193	1.9229069252462299E-2	FALSE	FALSE		FALSE	FALSE	FALSE
T22C1.8	T22C1.8	153.123	1.19699	0.388623	3.08008	0.00206947	1.93504018194403E-2	TRUE	FALSE		TRUE	FALSE	FALSE
F46G11.14	F46G11.14	369.709	1.18081	0.38348	3.07921	0.0020755	1.93504018194403E-2	FALSE	FALSE		FALSE	FALSE	FALSE
spe-29	spe-29	35.0806	1.68528	0.547357	3.07893	0.00207745	1.93504018194403E-2	FALSE	FALSE		TRUE	FALSE	FALSE
cox-6B	cox-6B	40.4688	1.512	0.491452	3.07659	0.00209385	1.9401334858183902E-2	TRUE	TRUE		FALSE	FALSE	FALSE
sar-1	sar-1	37.8039	1.68123	0.54648	3.07647	0.00209469	1.9401334858183902E-2	TRUE	FALSE		FALSE	FALSE	FALSE
C48B6.10	C48B6.10	30.4202	1.61362	0.524523	3.07635	0.00209551	1.9401334858183902E-2	FALSE	FALSE		FALSE	FALSE	FALSE
C35D10.8	C35D10.8	144.24	1.24039	0.403312	3.07552	0.00210138	1.94167573953909E-2	TRUE	FALSE		FALSE	FALSE	FALSE
enpl-1	enpl-1	50.6889	1.29406	0.421026	3.0736	0.00211495	1.9441048066458601E-2	FALSE	FALSE		FALSE	FALSE	FALSE
spe-46	spe-46	122.813	1.14761	0.373378	3.0736	0.00211496	1.9441048066458601E-2	TRUE	FALSE		TRUE	FALSE	FALSE
F46A8.6	F46A8.6	48.9194	1.58503	0.515731	3.07336	0.00211663	1.9441048066458601E-2	FALSE	FALSE		TRUE	FALSE	FALSE
D1081.12	D1081.12	32.2483	1.54149	0.501914	3.07123	0.00213182	1.95417225624324E-2	TRUE	FALSE		TRUE	FALSE	FALSE
K03H1.12	K03H1.12	318.63	1.09206	0.355747	3.06976	0.00214233	1.9599164948388301E-2	TRUE	FALSE		TRUE	FALSE	FALSE
Y67A6A.1	Y67A6A.1	49.1468	1.45795	0.475092	3.06879	0.00214931	1.9624095489026001E-2	TRUE	FALSE		TRUE	FALSE	FALSE
R102.10	R102.10	35.886	1.49843	0.48914	3.0634	0.00218836	1.9902002822982101E-2	TRUE	FALSE		TRUE	FALSE	FALSE
F10C1.3	F10C1.3	1028.38	1.09062	0.356296	3.06098	0.00220613	2.0024228479138598E-2	TRUE	FALSE		TRUE	FALSE	FALSE
F13A7.1	F13A7.1	230.924	1.08539	0.354717	3.05989	0.00221418	2.00451187620867E-2	TRUE	FALSE		TRUE	FALSE	FALSE
C24H11.2	C24H11.2	99.177	1.4139	0.462162	3.05932	0.00221843	2.00451187620867E-2	TRUE	FALSE		TRUE	FALSE	FALSE
irld-3	irld-3	54.4562	1.3048	0.426556	3.05891	0.00222145	2.00451187620867E-2	TRUE	FALSE		TRUE	FALSE	FALSE
C07H6.9	C07H6.9	107.426	1.17289	0.383526	3.05817	0.0022269	2.0055118046760599E-2	TRUE	FALSE		FALSE	FALSE	FALSE
C55C3.4	C55C3.4	71.5633	1.32895	0.43489	3.05583	0.00224437	2.0173158369527398E-2	TRUE	FALSE		TRUE	FALSE	FALSE
Y69A2AR.18	Y69A2AR.18	28.6711	1.85193	0.606285	3.05455	0.00225396	2.02005652080866E-2	TRUE	FALSE		FALSE	FALSE	FALSE
sqv-1	sqv-1	32.565	1.53753	0.503404	3.05426	0.00225617	2.02005652080866E-2	TRUE	FALSE		FALSE	FALSE	FALSE
C34B2.4	C34B2.4	24.4645	1.89348	0.620287	3.05259	0.00226877	2.02741417465074E-2	TRUE	FALSE		TRUE	FALSE	FALSE
inx-1	inx-1	8.50129	2.93545	0.962627	3.04941	0.00229288	NA	FALSE	FALSE		FALSE	FALSE	FALSE
F58F12.2	F58F12.2	33.9166	1.68779	0.55363	3.04858	0.00229923	2.0429885645492502E-2	FALSE	FALSE		TRUE	FALSE	FALSE
F54H5.5	F54H5.5	167.932	1.07321	0.352064	3.04834	0.00230109	2.0429885645492502E-2	FALSE	FALSE		TRUE	FALSE	FALSE
Y38H6C.15	Y38H6C.15	287.599	1.11957	0.367313	3.048	0.00230368	2.0429885645492502E-2	FALSE	FALSE		TRUE	FALSE	FALSE
ZK678.10	ZK678.10	378.465	1.12251	0.368345	3.04745	0.00230789	2.0429885645492502E-2	FALSE	FALSE		FALSE	FALSE	FALSE
scrm-7	scrm-7	54.7477	1.31264	0.430979	3.04572	0.00232124	2.0429885645492502E-2	TRUE	FALSE		TRUE	FALSE	FALSE
ZK84.2	ZK84.2	64.5724	1.21885	0.400216	3.04547	0.00232315	2.0429885645492502E-2	TRUE	FALSE		TRUE	FALSE	FALSE
F36A4.4	F36A4.4	63.7922	1.50073	0.492794	3.04534	0.00232414	2.0429885645492502E-2	TRUE	FALSE		TRUE	FALSE	FALSE
Y69E1A.3	Y69E1A.3	103.082	1.19548	0.392675	3.04444	0.00233116	2.0429885645492502E-2	TRUE	FALSE		TRUE	FALSE	FALSE
Y4C6A.3	Y4C6A.3	60.0353	1.3375	0.439331	3.0444	0.00233142	2.0429885645492502E-2	TRUE	FALSE		FALSE	TRUE	FALSE
alg-4	alg-4	96.7929	1.24146	0.407795	3.04433	0.00233198	2.0429885645492502E-2	TRUE	FALSE		TRUE	FALSE	FALSE
H06A10.3	H06A10.3	142.761	1.22346	0.402176	3.04209	0.00234944	2.05187422829246E-2	FALSE	FALSE		FALSE	FALSE	FALSE
T22D1.8	T22D1.8	32.6948	1.56662	0.515096	3.04142	0.00235466	2.05210786232672E-2	TRUE	FALSE		FALSE	FALSE	FALSE
rpn-8	rpn-8	26.2565	1.58251	0.520406	3.04092	0.00235859	2.05210786232672E-2	TRUE	FALSE		FALSE	FALSE	FALSE
osta-1	osta-1	92.7755	1.34589	0.442898	3.03882	0.00237503	2.0625248576689601E-2	TRUE	FALSE		TRUE	FALSE	FALSE
spe-17	spe-17	66.8072	1.31139	0.432317	3.03339	0.00241826	2.0950491550596001E-2	TRUE	FALSE		TRUE	FALSE	FALSE
T21G5.1	T21G5.1	27.6235	1.54714	0.510105	3.03298	0.00242155	2.0950491550596001E-2	TRUE	FALSE		TRUE	FALSE	FALSE
mpz-5	mpz-5	498.941	1.11232	0.36686	3.03201	0.00242932	2.09783988248648E-2	TRUE	FALSE		FALSE	FALSE	FALSE
F10D11.3	F10D11.3	123.146	1.24127	0.409736	3.02943	0.00245013	2.1118634847642599E-2	TRUE	FALSE		FALSE	FALSE	FALSE
F26F12.2	F26F12.2	42.8983	1.37698	0.454835	3.02743	0.00246646	2.1174882625250399E-2	TRUE	FALSE		TRUE	FALSE	FALSE
C15A11.2	C15A11.2	22.9718	1.67837	0.554535	3.02663	0.00247296	2.1174882625250399E-2	FALSE	FALSE		FALSE	FALSE	FALSE
Y48G8AL.13	Y48G8AL.13	67.2173	1.25296	0.414012	3.02638	0.00247499	2.1174882625250399E-2	TRUE	FALSE		FALSE	FALSE	FALSE
des-2	des-2	49.5195	1.65921	0.548878	3.02291	0.0025036	2.13546907148804E-2	FALSE	FALSE		FALSE	FALSE	FALSE
F25H5.7	F25H5.7	38.8654	1.39178	0.460441	3.02271	0.00250525	2.13546907148804E-2	TRUE	FALSE		TRUE	FALSE	FALSE
T23B3.5	T23B3.5	826.114	0.980098	0.3248	3.01754	0.00254833	2.1681918282768001E-2	TRUE	FALSE		TRUE	FALSE	FALSE
W09C3.7	W09C3.7	301.674	0.990227	0.329551	3.00477	0.00265779	2.24980213557056E-2	TRUE	FALSE		TRUE	FALSE	FALSE
cyc-2.2	cyc-2.2	142.022	1.19643	0.398279	3.00399	0.00266463	2.24980213557056E-2	TRUE	FALSE		TRUE	FALSE	FALSE
R07E5.6	R07E5.6	63.9461	1.39304	0.463732	3.00398	0.00266471	2.24980213557056E-2	TRUE	FALSE		TRUE	FALSE	FALSE
rpn-10	rpn-10	93.1781	1.27304	0.423941	3.00287	0.00267451	2.24980213557056E-2	TRUE	FALSE		FALSE	FALSE	FALSE
nipa-1	nipa-1	27.8551	1.70804	0.568958	3.00204	0.00268174	2.24980213557056E-2	TRUE	FALSE		FALSE	FALSE	FALSE
zipt-17	zipt-17	50.8573	1.47884	0.492792	3.00095	0.00269142	2.2526047491256401E-2	TRUE	FALSE		TRUE	FALSE	FALSE
ubxn-3	ubxn-3	103.18	1.21021	0.403453	2.99963	0.00270304	2.2582355775365701E-2	TRUE	FALSE		FALSE	FALSE	FALSE
F58G1.3	F58G1.3	467.839	0.998736	0.333275	2.99673	0.0027289	2.2757250914537699E-2	TRUE	FALSE		TRUE	FALSE	FALSE
Y57G11B.3	Y57G11B.3	83.7503	1.48923	0.49731	2.99457	0.00274829	2.2877685191514702E-2	TRUE	FALSE		TRUE	FALSE	FALSE
dhhc-12	dhhc-12	16.1334	1.94821	0.651142	2.99199	0.00277164	2.30305683923934E-2	TRUE	FALSE		TRUE	FALSE	FALSE
F23C8.5	F23C8.5	29.6123	1.56916	0.525157	2.98798	0.00280828	2.32930655575103E-2	FALSE	FALSE		FALSE	FALSE	FALSE
W03F11.4	W03F11.4	197.229	1.13153	0.379775	2.97947	0.00288748	2.3879938795774502E-2	TRUE	FALSE		TRUE	FALSE	FALSE
F33D11.1	F33D11.1	29.6392	1.55265	0.521151	2.97927	0.00288937	2.3879938795774502E-2	TRUE	FALSE		TRUE	FALSE	FALSE
B0218.7	B0218.7	359.624	1.00928	0.339071	2.97659	0.00291472	2.4046406917194001E-2	TRUE	FALSE		TRUE	FALSE	FALSE
Y43C5B.3	Y43C5B.3	93.6188	1.35562	0.456658	2.96857	0.00299193	2.4525959641772999E-2	TRUE	FALSE		TRUE	FALSE	FALSE
C30B5.2	C30B5.2	51.1831	1.29724	0.437068	2.96805	0.00299692	2.4525959641772999E-2	TRUE	FALSE		FALSE	FALSE	FALSE
F02H6.72	F02H6.72	389.452	1.08992	0.367248	2.9678	0.00299939	2.4525959641772999E-2	FALSE	FALSE		FALSE	FALSE	FALSE
W01C9.1	W01C9.1	2.87845	4.9276	1.66039	2.96773	0.00300003	NA	FALSE	FALSE		FALSE	FALSE	FALSE
F10E9.2	F10E9.2	137.304	1.00388	0.33833	2.96716	0.00300568	2.4533986427196602E-2	TRUE	FALSE		TRUE	FALSE	FALSE
B0252.11	B0252.11	3.11982	5.04774	1.70182	2.96608	0.00301621	NA	FALSE	FALSE		FALSE	FALSE	FALSE
kin-21	kin-21	295.559	1.08397	0.365525	2.96552	0.00302175	2.46216891307709E-2	TRUE	FALSE		TRUE	FALSE	FALSE
F32H2.7	F32H2.7	245.167	1.099	0.370786	2.96396	0.0030371	2.4703173220523799E-2	TRUE	FALSE		TRUE	FALSE	FALSE
F32B5.1	F32B5.1	43.7789	1.41105	0.476346	2.96224	0.0030541	2.4797802670247799E-2	TRUE	TRUE		TRUE	FALSE	FALSE
sfxn-1.3	sfxn-1.3	277.567	1.15163	0.389181	2.95911	0.00308528	2.5007040989246099E-2	FALSE	FALSE		TRUE	FALSE	FALSE
vglu-2	vglu-2	65.4961	1.33544	0.451973	2.95469	0.00312981	2.5323275533375902E-2	TRUE	FALSE		TRUE	FALSE	FALSE
ZC132.10	ZC132.10	3619.64	1.41939	0.480542	2.95373	0.00313955	2.5323275533375902E-2	FALSE	FALSE		FALSE	FALSE	FALSE
irld-57	irld-57	26.4459	1.5902	0.538409	2.95353	0.00314166	2.5323275533375902E-2	FALSE	FALSE		FALSE	FALSE	FALSE
nep-3	nep-3	46.0873	1.53031	0.518406	2.95196	0.00315767	2.5323275533375902E-2	TRUE	FALSE		FALSE	FALSE	FALSE
decr-1.2	decr-1.2	14.5049	2.03779	0.690359	2.95178	0.00315948	2.5323275533375902E-2	FALSE	FALSE		TRUE	FALSE	FALSE
K01H12.4	K01H12.4	77.557	1.25572	0.425445	2.95155	0.00316187	2.5323275533375902E-2	TRUE	FALSE		TRUE	FALSE	FALSE
F58E6.5	F58E6.5	64.4315	1.28238	0.434622	2.95056	0.00317197	2.5323275533375902E-2	TRUE	FALSE		TRUE	FALSE	FALSE
T27C10.8	T27C10.8	248.64	1.0719	0.363307	2.9504	0.00317363	2.5323275533375902E-2	TRUE	FALSE		TRUE	FALSE	FALSE
T22A3.11	T22A3.11	3679.79	1.42237	0.482703	2.94667	0.00321215	2.5542433417285699E-2	FALSE	FALSE		FALSE	FALSE	FALSE
F25F6.3	F25F6.3	1210.94	1.30912	0.444623	2.94435	0.00323635	2.5567092330779501E-2	FALSE	FALSE		FALSE	FALSE	FALSE
C32D5.4	C32D5.4	57.9773	1.27635	0.433506	2.94425	0.00323739	2.5567092330779501E-2	TRUE	FALSE		TRUE	FALSE	FALSE
B0207.11	B0207.11	60.061	1.34561	0.457451	2.94154	0.00326587	2.57479597537934E-2	TRUE	FALSE		TRUE	FALSE	FALSE
C47E8.1	C47E8.1	120.487	1.12291	0.381942	2.94	0.00328214	2.5774407139423201E-2	TRUE	FALSE		TRUE	FALSE	FALSE
M02B1.4	M02B1.4	67.7098	1.2627	0.429519	2.93979	0.0032843	2.5774407139423201E-2	TRUE	FALSE		TRUE	FALSE	FALSE
hrde-2	hrde-2	45.0095	1.412	0.48033	2.93964	0.00328596	2.5774407139423201E-2	TRUE	FALSE		FALSE	FALSE	FALSE
F07F6.1	F07F6.1	485.482	0.997084	0.339467	2.93721	0.00331182	2.5933218451548699E-2	TRUE	FALSE		TRUE	FALSE	FALSE
spe-26	spe-26	56.3938	1.22101	0.415791	2.9366	0.0033183	2.5940016037225198E-2	TRUE	FALSE		TRUE	FALSE	FALSE
ZK637.15	ZK637.15	51.0534	1.44574	0.492627	2.93477	0.00333797	2.6009990212267201E-2	TRUE	FALSE		FALSE	FALSE	FALSE
Y69A2AR.46	Y69A2AR.46	153.177	1.19332	0.406736	2.9339	0.00334735	2.6034955865808999E-2	FALSE	FALSE		FALSE	FALSE	FALSE
T09A12.1	T09A12.1	43.6654	1.48141	0.505308	2.9317	0.0033711	2.61501295204923E-2	TRUE	FALSE		TRUE	FALSE	FALSE
C53D6.10	C53D6.10	79.3276	1.12285	0.38303	2.93148	0.00337348	2.61501295204923E-2	TRUE	FALSE		TRUE	FALSE	FALSE
F40F9.3	F40F9.3	55.4512	1.29551	0.442011	2.93095	0.00337927	2.6151157613803998E-2	TRUE	FALSE		TRUE	FALSE	FALSE
T09B4.7	T09B4.7	22.2206	1.77435	0.605913	2.92838	0.00340732	2.6252108954768101E-2	TRUE	FALSE		TRUE	FALSE	FALSE
C16D2.1	C16D2.1	135.299	1.04881	0.358196	2.92804	0.00341104	2.6252108954768101E-2	TRUE	FALSE		TRUE	FALSE	FALSE
Y73B6A.1	Y73B6A.1	14.5434	2.0801	0.71095	2.9258	0.00343571	2.63578660185112E-2	TRUE	FALSE		TRUE	FALSE	FALSE
F35F11.2	F35F11.2	49.4162	1.44358	0.493465	2.92539	0.00344021	2.63578660185112E-2	TRUE	FALSE		TRUE	FALSE	FALSE
K08C9.2	K08C9.2	331.268	0.95115	0.325252	2.92435	0.00345179	2.64027928853376E-2	TRUE	FALSE		TRUE	FALSE	FALSE
F53C3.1	F53C3.1	175.106	0.997583	0.34126	2.92324	0.00346414	2.64534379645915E-2	TRUE	FALSE		TRUE	FALSE	FALSE
lin-33	lin-33	37.7638	1.37265	0.469656	2.92267	0.00347045	2.6457917570344699E-2	FALSE	FALSE		TRUE	FALSE	FALSE
ZK39.10	ZK39.10	36.8405	1.56704	0.536992	2.91817	0.0035209	2.6754183489661999E-2	TRUE	FALSE		TRUE	FALSE	FALSE
Y51H4A.13	Y51H4A.13	48.3319	1.25628	0.430945	2.91517	0.003555	2.69324796783472E-2	TRUE	FALSE		FALSE	FALSE	FALSE
F54C9.14	F54C9.14	55.4181	1.27492	0.437367	2.91499	0.00355704	2.69324796783472E-2	TRUE	FALSE		TRUE	FALSE	FALSE
ggtb-1	ggtb-1	102.035	1.07936	0.370334	2.91456	0.00356185	2.69324796783472E-2	FALSE	TRUE		FALSE	FALSE	FALSE
F35H10.2	F35H10.2	153.506	1.07798	0.370075	2.91288	0.00358109	2.7033723874482399E-2	TRUE	FALSE		TRUE	FALSE	FALSE
F59A3.8	F59A3.8	146.503	1.0713	0.367871	2.91215	0.00358946	2.7052721349807001E-2	TRUE	FALSE		TRUE	FALSE	FALSE
oac-50	oac-50	76.9612	1.35301	0.465046	2.90941	0.00362107	2.7246491071372201E-2	TRUE	FALSE		TRUE	FALSE	FALSE
nspa-7	nspa-7	9.52723	2.40531	0.826884	2.90889	0.0036272	NA	TRUE	TRUE		TRUE	FALSE	FALSE
best-26	best-26	39.126	1.53108	0.526373	2.90873	0.00362898	2.7261569245452501E-2	FALSE	FALSE		TRUE	FALSE	FALSE
B0244.13	B0244.13	3695.03	1.40663	0.483722	2.90792	0.00363842	2.7288142768141999E-2	FALSE	FALSE		FALSE	FALSE	FALSE
obr-2	obr-2	270.409	1.00076	0.34426	2.907	0.00364912	2.7312628554822398E-2	TRUE	FALSE		TRUE	FALSE	FALSE
F46E10.18	F46E10.18	71.4773	1.47048	0.505918	2.90655	0.00365439	2.7312628554822398E-2	TRUE	FALSE		FALSE	FALSE	FALSE
Y46G5A.37	Y46G5A.37	83.8603	1.1634	0.400329	2.90612	0.00365942	2.7312628554822398E-2	FALSE	FALSE		FALSE	FALSE	FALSE
ndx-2	ndx-2	34.7581	1.35212	0.465475	2.90482	0.00367467	2.73822457816571E-2	FALSE	FALSE		FALSE	FALSE	FALSE
ZK354.8	ZK354.8	68.3901	1.23694	0.426253	2.9019	0.00370906	2.75939716447927E-2	TRUE	FALSE		TRUE	FALSE	FALSE
D2045.5	D2045.5	210.91	1.09607	0.378001	2.89965	0.00373584	2.7709923868219199E-2	TRUE	FALSE		TRUE	FALSE	FALSE
F35C11.2	F35C11.2	1254.72	1.02015	0.351828	2.89958	0.00373664	2.7709923868219199E-2	TRUE	FALSE		TRUE	FALSE	FALSE
ZK666.2	ZK666.2	27.14	1.68412	0.580959	2.89887	0.00374512	2.7728256566351001E-2	FALSE	FALSE		TRUE	FALSE	FALSE
abhd-5.2	abhd-5.2	53.5295	1.34979	0.465844	2.89752	0.00376124	2.7803086401901999E-2	TRUE	FALSE		FALSE	FALSE	FALSE
T04B2.7	T04B2.7	38.7665	1.39275	0.480824	2.89658	0.00377256	2.7842223981691599E-2	TRUE	FALSE		TRUE	FALSE	FALSE
ZK1098.6	ZK1098.6	442.598	0.972954	0.336059	2.89519	0.00378928	2.7920987078549599E-2	TRUE	FALSE		TRUE	FALSE	FALSE
F17C8.7	F17C8.7	60.0632	1.235	0.426762	2.89388	0.00380518	2.7933490713429501E-2	TRUE	FALSE		TRUE	FALSE	FALSE
atp-4	atp-4	131.298	1.17457	0.405927	2.89355	0.00380911	2.7933490713429501E-2	FALSE	FALSE		FALSE	FALSE	FALSE
Y39E4A.1	Y39E4A.1	93.9666	1.17114	0.405096	2.89102	0.00383989	2.8094722311335699E-2	TRUE	FALSE		TRUE	FALSE	FALSE
C14B9.2	C14B9.2	44.8376	1.39926	0.484048	2.89075	0.00384326	2.8094722311335699E-2	FALSE	FALSE		FALSE	FALSE	FALSE
Y71G12B.3	Y71G12B.3	115.716	1.16881	0.404523	2.88935	0.00386033	2.8174955303096098E-2	TRUE	FALSE		TRUE	FALSE	FALSE
K03H1.9	K03H1.9	26.1731	1.60347	0.555263	2.88777	0.00387985	2.8258495494252099E-2	TRUE	FALSE		TRUE	FALSE	FALSE
F27E5.3	F27E5.3	36.017	1.54195	0.53402	2.88743	0.00388401	2.8258495494252099E-2	TRUE	FALSE		TRUE	FALSE	FALSE
ZC513.3	ZC513.3	31.1154	1.5838	0.548871	2.88556	0.00390719	2.8357674817589201E-2	TRUE	FALSE		TRUE	FALSE	FALSE
T08G11.2	T08G11.2	226.164	0.936162	0.324455	2.88534	0.00390992	2.8357674817589201E-2	TRUE	FALSE		TRUE	FALSE	FALSE
B0025.5	B0025.5	762.438	0.975875	0.33836	2.88413	0.00392497	2.8406240460971899E-2	TRUE	FALSE		TRUE	FALSE	FALSE
wht-5	wht-5	40.2533	1.37636	0.477428	2.88287	0.00394069	2.8406240460971899E-2	TRUE	FALSE		TRUE	FALSE	FALSE
ins-18	ins-18	21.4767	1.7923	0.621768	2.88259	0.00394424	2.8406240460971899E-2	TRUE	FALSE		FALSE	FALSE	FALSE
R05D7.1	R05D7.1	201.313	1.17218	0.406744	2.88186	0.00395337	2.8406240460971899E-2	TRUE	FALSE		TRUE	FALSE	FALSE
gsp-4	gsp-4	80.9142	1.1789	0.409111	2.88161	0.00395646	2.8406240460971899E-2	TRUE	FALSE		TRUE	FALSE	FALSE
T05B4.14	T05B4.14	66.769	1.284	0.445615	2.8814	0.00395911	2.8406240460971899E-2	TRUE	FALSE		TRUE	FALSE	FALSE
ampd-1	ampd-1	81.8694	1.24021	0.430425	2.88136	0.00395966	2.8406240460971899E-2	TRUE	FALSE		FALSE	FALSE	FALSE
F36H12.4	F36H12.4	404.916	0.995021	0.345461	2.88027	0.00397334	2.8423037283982301E-2	TRUE	FALSE		TRUE	FALSE	FALSE
Y25C1A.13	Y25C1A.13	125.971	1.09346	0.379649	2.88019	0.0039743	2.8423037283982301E-2	FALSE	FALSE		FALSE	FALSE	FALSE
F59B2.3	F59B2.3	78.6139	1.17338	0.407687	2.87814	0.00400023	2.8553511785841E-2	TRUE	FALSE		FALSE	FALSE	FALSE
Y7A5A.19	Y7A5A.19	140.069	1.16327	0.404327	2.87704	0.00401424	2.85759441590888E-2	FALSE	FALSE		FALSE	FALSE	FALSE
msp-51	msp-51	42.747	1.41403	0.492014	2.87396	0.00405365	2.8812127862864599E-2	TRUE	FALSE		TRUE	FALSE	FALSE
F07H5.10	F07H5.10	58.1812	1.32202	0.460086	2.87343	0.00406044	2.88160393389735E-2	TRUE	FALSE		FALSE	FALSE	FALSE
nspd-5	nspd-5	62.265	1.21833	0.424116	2.87264	0.0040706	2.8843789140215102E-2	TRUE	FALSE		TRUE	FALSE	FALSE
F54H12.10	F54H12.10	2.89465	4.94438	1.72362	2.8686	0.00412291	NA	FALSE	FALSE		FALSE	FALSE	FALSE
spe-6	spe-6	356.674	1.14552	0.399707	2.86589	0.00415838	2.9375724160096001E-2	TRUE	FALSE		TRUE	FALSE	FALSE
ptp-5.1	ptp-5.1	135.111	1.15653	0.403749	2.86449	0.00417685	2.9457216807976801E-2	TRUE	FALSE		TRUE	FALSE	FALSE
ZK418.2	ZK418.2	42.5188	1.49316	0.521345	2.86405	0.00418267	2.9457216807976801E-2	TRUE	FALSE		TRUE	FALSE	FALSE
mps-1	mps-1	19.3957	1.81881	0.635905	2.86019	0.0042339	2.9722083754515301E-2	TRUE	FALSE		TRUE	FALSE	FALSE
T28B8.6	T28B8.6	21.3038	1.77716	0.621536	2.8593	0.00424582	2.9722083754515301E-2	TRUE	FALSE		TRUE	FALSE	FALSE
Y57E12AL.6	Y57E12AL.6	56.2551	1.21195	0.423866	2.85928	0.00424601	2.9722083754515301E-2	TRUE	FALSE		FALSE	FALSE	FALSE
ssp-35	ssp-35	282.24	0.973148	0.340657	2.85668	0.00428093	2.99211894190302E-2	TRUE	FALSE		TRUE	FALSE	FALSE
ssp-10	ssp-10	231.786	1.0267	0.359659	2.85464	0.00430854	3.0027830027386598E-2	TRUE	FALSE		TRUE	FALSE	FALSE
ssp-31	ssp-31	147.522	1.07448	0.376404	2.85459	0.00430919	3.0027830027386598E-2	TRUE	FALSE		TRUE	FALSE	FALSE
C33F10.12	C33F10.12	108.796	1.03114	0.361441	2.85285	0.00433288	3.01474385573418E-2	TRUE	FALSE		TRUE	FALSE	FALSE
ZK970.11	ZK970.11	141.798	1.14282	0.400788	2.85143	0.00435224	3.02212365971611E-2	FALSE	FALSE		FALSE	FALSE	FALSE
twk-6	twk-6	47.4189	1.42854	0.501044	2.85112	0.00435657	3.02212365971611E-2	TRUE	FALSE		TRUE	FALSE	FALSE
C32D5.8	C32D5.8	169.334	1.04672	0.367644	2.84709	0.00441213	3.0560787700980498E-2	TRUE	TRUE		FALSE	FALSE	FALSE
rpn-6.2	rpn-6.2	76.5846	1.17206	0.412093	2.84418	0.00445265	3.0795285975994801E-2	TRUE	FALSE		FALSE	FALSE	FALSE
B0218.5	B0218.5	61.4164	1.26388	0.444795	2.84148	0.00449042	3.1010087351026699E-2	TRUE	FALSE		TRUE	FALSE	FALSE
F52F12.5	F52F12.5	91.6578	1.13164	0.398468	2.83998	0.00451164	3.10910684511637E-2	TRUE	FALSE		TRUE	FALSE	FALSE
K12H4.10	K12H4.10	390.263	1.05258	0.370668	2.83969	0.00451573	3.10910684511637E-2	FALSE	FALSE		FALSE	FALSE	FALSE
T08B6.9	T08B6.9	21.4752	1.65868	0.584204	2.83922	0.00452234	3.10910684511637E-2	TRUE	FALSE		TRUE	FALSE	FALSE
R13A5.11	R13A5.11	92.6516	1.02134	0.359951	2.83744	0.00454764	3.1198318276935599E-2	TRUE	FALSE		TRUE	FALSE	FALSE
F54H12.11	F54H12.11	19.6775	1.84102	0.64889	2.83718	0.00455144	3.1198318276935599E-2	TRUE	FALSE		FALSE	FALSE	FALSE
anp-1	anp-1	48.963	1.23233	0.434532	2.83599	0.0045684	3.12450474800678E-2	TRUE	FALSE		FALSE	FALSE	FALSE
K03B4.6	K03B4.6	67.651	1.17224	0.413379	2.83575	0.00457179	3.12450474800678E-2	TRUE	FALSE		TRUE	FALSE	FALSE
rnh-1.1	rnh-1.1	157.756	1.15359	0.40699	2.83445	0.0045904	3.1325942517438997E-2	TRUE	FALSE		TRUE	FALSE	FALSE
Y69A2AR.54	Y69A2AR.54	407.793	0.951899	0.336325	2.83029	0.00465051	3.1689320172908202E-2	FALSE	FALSE		FALSE	FALSE	FALSE
D1081.10	D1081.10	7.10082	2.95057	1.04255	2.83014	0.00465276	NA	TRUE	FALSE		TRUE	FALSE	FALSE
F45E4.6	F45E4.6	41.4465	1.49478	0.528326	2.82927	0.0046654	3.1696095147121101E-2	TRUE	FALSE		TRUE	FALSE	FALSE
anr-47	anr-47	29.2927	1.46367	0.517415	2.82881	0.00467209	3.1696095147121101E-2	FALSE	TRUE		FALSE	FALSE	FALSE
T19D12.5	T19D12.5	38.7239	1.40236	0.495861	2.82814	0.00468193	3.1716282467736598E-2	TRUE	FALSE		TRUE	FALSE	FALSE
F54C1.8	F54C1.8	41.3412	1.37917	0.487749	2.82763	0.00468939	3.1720306988877803E-2	FALSE	FALSE		TRUE	FALSE	FALSE
F36A2.11	F36A2.11	181.45	1.00759	0.356412	2.82703	0.00469815	3.1733101807099998E-2	TRUE	FALSE		TRUE	FALSE	FALSE
C06B8.15	C06B8.15	1092.67	1.34348	0.475478	2.82553	0.00472024	3.1835798248011103E-2	FALSE	FALSE		FALSE	FALSE	FALSE
ZK616.61	ZK616.61	44.775	1.29289	0.457816	2.82403	0.00474233	3.1938114497483697E-2	TRUE	FALSE		TRUE	FALSE	FALSE
ZK858.8	ZK858.8	123.256	1.14564	0.405767	2.82339	0.00475184	3.1955635650104897E-2	TRUE	FALSE		TRUE	FALSE	FALSE
spe-49	spe-49	18.1614	1.70456	0.604652	2.81907	0.00481634	3.2342253222645799E-2	FALSE	FALSE		FALSE	FALSE	FALSE
sucl-2	sucl-2	21.1734	1.68601	0.598656	2.81633	0.00485765	3.2572328196167503E-2	FALSE	FALSE		FALSE	FALSE	FALSE
F20H11.4	F20H11.4	145.782	1.16667	0.414452	2.81498	0.00487807	3.2655150178867103E-2	TRUE	FALSE		TRUE	FALSE	FALSE
rpn-9	rpn-9	156.537	0.993615	0.35304	2.81446	0.004886	3.2655150178867103E-2	TRUE	FALSE		FALSE	FALSE	FALSE
Y55F3BR.16	Y55F3BR.16	1193.86	1.26742	0.450381	2.81411	0.0048912	3.2655150178867103E-2	FALSE	FALSE		FALSE	FALSE	FALSE
W10C8.5	W10C8.5	57.1278	1.20882	0.430289	2.80931	0.0049648	3.3032209615194798E-2	TRUE	FALSE		TRUE	FALSE	FALSE
pdi-1	pdi-1	36.048	1.29571	0.461267	2.80903	0.00496913	3.3032209615194798E-2	FALSE	FALSE		FALSE	FALSE	FALSE
F34D10.9	F34D10.9	220.803	1.1175	0.398214	2.80627	0.00501182	3.3220378085195297E-2	TRUE	FALSE		TRUE	FALSE	FALSE
lnkn-1	lnkn-1	166.821	1.07764	0.38421	2.80482	0.00503451	3.3320195266966397E-2	TRUE	FALSE		FALSE	FALSE	FALSE
M176.9	M176.9	161.623	1.02225	0.364519	2.80438	0.0050413	3.3320195266966397E-2	TRUE	FALSE		FALSE	FALSE	FALSE
ptp-5.2	ptp-5.2	100.64	1.19183	0.425111	2.80358	0.00505389	3.3355641582313897E-2	FALSE	FALSE		TRUE	FALSE	FALSE
nspa-1	nspa-1	11.7898	2.09284	0.74702	2.80158	0.00508535	3.3515418639218801E-2	TRUE	FALSE		TRUE	FALSE	FALSE
F41G3.5	F41G3.5	37.5577	1.40842	0.502881	2.8007	0.00509914	3.3558459457556297E-2	TRUE	FALSE		TRUE	FALSE	FALSE
ZK637.4	ZK637.4	166.356	1.08046	0.385976	2.79929	0.00512146	3.3657384797891703E-2	TRUE	FALSE		FALSE	FALSE	FALSE
kin-14	kin-14	65.1271	1.23625	0.441914	2.7975	0.00515004	3.37971379780748E-2	TRUE	FALSE		TRUE	FALSE	FALSE
dnj-16	dnj-16	24.767	1.49869	0.535925	2.79646	0.00516654	3.38226770095756E-2	TRUE	FALSE		FALSE	FALSE	FALSE
F36D3.5	F36D3.5	47.6691	1.2984	0.464364	2.79609	0.00517246	3.38226770095756E-2	TRUE	FALSE		TRUE	FALSE	FALSE
M03A1.12	M03A1.12	452.666	0.887006	0.317292	2.79556	0.00518106	3.38226770095756E-2	FALSE	FALSE		FALSE	FALSE	FALSE
acdh-1	acdh-1	197.447	1.19374	0.427033	2.79542	0.00518322	3.38226770095756E-2	TRUE	FALSE		FALSE	FALSE	FALSE
btb-2	btb-2	36.0309	1.57945	0.565291	2.79404	0.00520537	3.3919331246203603E-2	TRUE	FALSE		TRUE	FALSE	FALSE
ssp-32	ssp-32	43.7542	1.27668	0.457458	2.79082	0.00525746	3.42105208518899E-2	TRUE	FALSE		TRUE	FALSE	FALSE
C55A6.4	C55A6.4	29.9701	1.43876	0.515657	2.79014	0.00526848	3.4227137615822703E-2	TRUE	FALSE		TRUE	FALSE	FALSE
pck-3	pck-3	155.609	0.989347	0.354636	2.78975	0.00527483	3.4227137615822703E-2	TRUE	FALSE		TRUE	FALSE	FALSE
T22C1.9	T22C1.9	27.3336	1.49135	0.534831	2.78846	0.00529595	3.4315969587345903E-2	TRUE	FALSE		TRUE	FALSE	FALSE
nep-1	nep-1	30.2937	1.4703	0.527561	2.78697	0.00532036	3.4416732296424599E-2	TRUE	FALSE		FALSE	FALSE	FALSE
F11A1.11	F11A1.11	480.839	1.22637	0.440332	2.7851	0.00535109	3.4416732296424599E-2	FALSE	FALSE		FALSE	FALSE	FALSE
C55B7.3	C55B7.3	197.14	1.19052	0.427476	2.78501	0.00535268	3.4416732296424599E-2	TRUE	FALSE		TRUE	FALSE	FALSE
F13B12.7	F13B12.7	21.1804	1.65242	0.59369	2.78331	0.00538072	3.4416732296424599E-2	TRUE	FALSE		TRUE	FALSE	FALSE
msd-1	msd-1	206.953	1.08344	0.389266	2.78329	0.00538103	3.4416732296424599E-2	TRUE	FALSE		TRUE	FALSE	FALSE
F55F10.3	F55F10.3	13.6006	2.35574	0.846457	2.78306	0.00538492	3.4416732296424599E-2	FALSE	FALSE		TRUE	FALSE	FALSE
ZK892.3	ZK892.3	125.544	1.18719	0.426587	2.78299	0.005386	3.4416732296424599E-2	TRUE	FALSE		TRUE	FALSE	FALSE
Y67D8B.3	Y67D8B.3	25.1147	1.4842	0.533903	2.77991	0.00543738	3.4697123476204302E-2	FALSE	FALSE		FALSE	FALSE	FALSE
K08H10.5	K08H10.5	11.612	2.03917	0.733693	2.77933	0.00544713	3.4711361111964198E-2	TRUE	FALSE		FALSE	FALSE	FALSE
C27D8.2	C27D8.2	93.4453	1.09348	0.393634	2.77792	0.00547084	3.4814460677460399E-2	TRUE	FALSE		TRUE	FALSE	FALSE
T11F8.4	T11F8.4	120.339	1.12523	0.406195	2.77016	0.0056028	3.5593284808486003E-2	FALSE	FALSE		TRUE	FALSE	FALSE
scrm-6	scrm-6	49.1377	1.29987	0.469298	2.76983	0.00560864	3.5593284808486003E-2	TRUE	FALSE		TRUE	FALSE	FALSE
btb-19	btb-19	5.45124	3.25953	1.17701	2.76934	0.00561697	NA	TRUE	FALSE		FALSE	FALSE	FALSE
M7.7	M7.7	140.751	1.07092	0.386851	2.76831	0.00563484	3.5710500357716599E-2	TRUE	FALSE		TRUE	FALSE	FALSE
Y7A5A.18	Y7A5A.18	375.446	1.01457	0.366842	2.76569	0.00568032	3.5949398202732401E-2	FALSE	FALSE		FALSE	FALSE	FALSE
ubc-24	ubc-24	286.17	1.02805	0.371926	2.76412	0.00570774	3.6023201863626897E-2	TRUE	FALSE		TRUE	FALSE	FALSE
Y47G6A.3	Y47G6A.3	317.022	0.905892	0.327769	2.76381	0.00571304	3.6023201863626897E-2	TRUE	FALSE		TRUE	FALSE	FALSE
C44B7.11	C44B7.11	3356.59	1.48127	0.535978	2.76368	0.00571537	3.6023201863626897E-2	FALSE	FALSE		FALSE	FALSE	FALSE
T20H4.2	ztf-31	22.2454	1.62133	0.587071	2.76173	0.00574957	3.6117093382147601E-2	FALSE	FALSE		TRUE	FALSE	FALSE
F55D12.6	F55D12.6	81.2162	1.22199	0.44251	2.7615	0.00575372	3.6117093382147601E-2	TRUE	FALSE		TRUE	FALSE	FALSE
W02B12.12	W02B12.12	37.3292	1.30261	0.471928	2.7602	0.00577665	3.62118404114024E-2	TRUE	FALSE		TRUE	FALSE	FALSE
R04E5.17	R04E5.17	1083.04	1.32782	0.481378	2.75837	0.005809	3.6365259825308603E-2	FALSE	FALSE		FALSE	FALSE	FALSE
ZK973.8	ZK973.8	106.421	1.11528	0.404545	2.75688	0.00583559	3.6472159431906903E-2	TRUE	FALSE		TRUE	FALSE	FALSE
clec-38	clec-38	104.784	1.42586	0.517267	2.75653	0.00584186	3.6472159431906903E-2	TRUE	FALSE		FALSE	FALSE	FALSE
art-1	art-1	34.5748	1.38778	0.504282	2.75198	0.00592353	3.6932111748008901E-2	TRUE	FALSE		FALSE	FALSE	FALSE
Y39B6A.81	Y39B6A.81	1187.9	1.21703	0.442657	2.74937	0.00597092	3.7177426597776501E-2	FALSE	FALSE		FALSE	FALSE	FALSE
lbp-9	lbp-9	100.518	1.01944	0.371022	2.74766	0.00600218	3.7321766017501E-2	TRUE	FALSE		FALSE	FALSE	FALSE
T23F1.8	T23F1.8	142.023	1.09104	0.397563	2.74433	0.00606338	3.7651661917289199E-2	FALSE	FALSE		FALSE	FALSE	FALSE
F42G4.6	F42G4.6	120.362	1.1291	0.411774	2.74203	0.00610607	3.7865836040903399E-2	TRUE	FALSE		TRUE	FALSE	FALSE
kin-5	kin-5	56.4476	1.24549	0.454542	2.7401	0.00614212	3.7986104530556002E-2	TRUE	FALSE		TRUE	FALSE	FALSE
arv-1	arv-1	121.771	1.02772	0.375108	2.73979	0.00614778	3.7986104530556002E-2	FALSE	FALSE		FALSE	FALSE	FALSE
nuo-5	nuo-5	24.5215	1.55345	0.56702	2.73967	0.00615013	3.7986104530556002E-2	TRUE	FALSE		FALSE	FALSE	FALSE
cdc-37	cdc-37	71.9794	1.16841	0.426755	2.73789	0.00618339	3.8086668235677003E-2	TRUE	FALSE		FALSE	FALSE	FALSE
kel-10	kel-10	105.804	1.15939	0.423489	2.73772	0.00618671	3.8086668235677003E-2	TRUE	FALSE		TRUE	FALSE	FALSE
F01D5.8	F01D5.8	77.5768	1.14356	0.41774	2.73748	0.00619114	3.8086668235677003E-2	TRUE	FALSE		TRUE	FALSE	FALSE
ZK596.2	ZK596.2	46.9383	1.35427	0.495044	2.73567	0.00622541	3.8192780368333901E-2	TRUE	FALSE		TRUE	FALSE	FALSE
R03D7.2	R03D7.2	17.1596	1.8759	0.685796	2.73536	0.00623126	3.8192780368333901E-2	FALSE	FALSE		FALSE	TRUE	FALSE
B0524.2	B0524.2	37.3624	1.50515	0.550279	2.73526	0.00623319	3.8192780368333901E-2	TRUE	FALSE		TRUE	FALSE	FALSE
Y39G10AL.5	Y39G10AL.5	1095.88	1.31911	0.482489	2.73396	0.00625779	3.8292712312739598E-2	FALSE	FALSE		FALSE	FALSE	FALSE
C35E7.10	C35E7.10	101.558	1.07537	0.393758	2.73104	0.00631348	3.8582360281739503E-2	FALSE	FALSE		TRUE	FALSE	FALSE
Y4C6A.68	Y4C6A.68	46.8603	1.25118	0.458763	2.72729	0.00638563	3.89645333143201E-2	TRUE	FALSE		FALSE	FALSE	FALSE
F26F12.3	F26F12.3	44.1164	1.23332	0.452331	2.72659	0.00639934	3.89645333143201E-2	TRUE	FALSE		TRUE	FALSE	FALSE
cysl-4	cysl-4	43.4593	1.24254	0.455731	2.72648	0.00640132	3.89645333143201E-2	TRUE	FALSE		TRUE	FALSE	FALSE
M70.3	M70.3	155.269	1.0568	0.387823	2.72494	0.00643128	3.9029481822716698E-2	TRUE	FALSE		TRUE	FALSE	FALSE
F26F4.8	F26F4.8	25.1589	1.58836	0.58321	2.72348	0.00645989	3.9041321560471798E-2	TRUE	FALSE		FALSE	FALSE	FALSE
C28G1.8	C28G1.8	1222.41	1.19756	0.440018	2.72163	0.00649615	3.9106473507254998E-2	FALSE	FALSE		FALSE	FALSE	FALSE
snf-9	snf-9	94.8737	1.09978	0.404126	2.72139	0.00650082	3.9106473507254998E-2	TRUE	FALSE		TRUE	FALSE	FALSE
F40E3.5	F40E3.5	138.256	1.21659	0.447291	2.71991	0.00652993	3.9197248509459701E-2	TRUE	FALSE		TRUE	FALSE	FALSE
F58D5.7	F58D5.7	72.5299	1.24402	0.45743	2.71959	0.00653636	3.9197248509459701E-2	TRUE	FALSE		TRUE	FALSE	FALSE
R05H5.4	R05H5.4	121.995	1.01993	0.375102	2.71908	0.00654642	3.9197248509459701E-2	FALSE	FALSE		FALSE	FALSE	FALSE
C25H3.16	C25H3.16	31.8089	1.41459	0.520362	2.71848	0.00655833	3.9197248509459701E-2	TRUE	FALSE		TRUE	FALSE	FALSE
ZK507.1	ZK507.1	42.1204	1.37764	0.507065	2.71689	0.00658986	3.9334847953334903E-2	TRUE	FALSE		TRUE	FALSE	FALSE
T21C9.6	T21C9.6	6.75551	3.20315	1.17928	2.7162	0.0066036	NA	FALSE	FALSE		FALSE	FALSE	FALSE
acs-4	acs-4	45.7897	1.23872	0.45656	2.71317	0.00666429	3.97277745578841E-2	FALSE	FALSE		FALSE	FALSE	FALSE
cox-6A	cox-6A	50.0576	1.31077	0.483388	2.71163	0.00669525	3.9860872610813003E-2	TRUE	FALSE		FALSE	FALSE	FALSE
M05D6.3	M05D6.3	424.845	0.941917	0.347566	2.71004	0.00672754	4.0001584351106199E-2	TRUE	FALSE		TRUE	FALSE	FALSE
cnnm-4	cnnm-4	33.282	1.38913	0.512796	2.70893	0.00674996	4.00373532443992E-2	TRUE	FALSE		FALSE	FALSE	FALSE
W02A2.8	W02A2.8	126.138	1.07736	0.398348	2.70456	0.0068395	4.0309209397198897E-2	TRUE	FALSE		TRUE	FALSE	FALSE
clec-123	clec-123	113.341	1.05116	0.388668	2.70452	0.00684035	4.0309209397198897E-2	TRUE	FALSE		TRUE	FALSE	FALSE
C03B8.3	C03B8.3	14.3292	1.80445	0.667583	2.70295	0.00687265	4.0437935738283498E-2	TRUE	FALSE		TRUE	FALSE	FALSE
M28.9	M28.9	24.6047	1.4693	0.543662	2.7026	0.00687985	4.0437935738283498E-2	TRUE	FALSE		TRUE	FALSE	FALSE
T04A8.13	T04A8.13	35.5707	1.34946	0.499394	2.70219	0.00688845	4.0437935738283498E-2	FALSE	FALSE		TRUE	FALSE	FALSE
wht-6	wht-6	54.0053	1.26756	0.469509	2.69975	0.00693909	4.0629536327590997E-2	TRUE	FALSE		TRUE	FALSE	FALSE
Y69A2AR.50	Y69A2AR.50	19.9232	1.65596	0.613466	2.69935	0.00694747	4.0629536327590997E-2	FALSE	FALSE		FALSE	FALSE	FALSE
C44B7.15	C44B7.15	3407.03	1.43732	0.532574	2.69882	0.00695856	4.06429149950027E-2	FALSE	FALSE		FALSE	FALSE	FALSE
swt-1	swt-1	3.67363	4.22021	1.56394	2.69844	0.00696652	NA	TRUE	FALSE		TRUE	FALSE	FALSE
T21E12.5	T21E12.5	10.2124	2.15137	0.797377	2.69806	0.00697448	NA	TRUE	FALSE		TRUE	FALSE	FALSE
T25E12.16	T25E12.16	102.672	1.42246	0.527233	2.69798	0.00697627	4.0677163795763201E-2	TRUE	FALSE		TRUE	FALSE	FALSE
D1081.19	D1081.19	417.57	1.05632	0.391565	2.6977	0.00698203	4.0677163795763201E-2	FALSE	FALSE		FALSE	FALSE	FALSE
K08E4.7	K08E4.7	147.619	1.04869	0.388931	2.69633	0.00701081	4.0793373856127399E-2	TRUE	FALSE		TRUE	FALSE	FALSE
pfn-1	pfn-1	42.0167	1.47115	0.545768	2.69556	0.00702694	4.08358143335339E-2	TRUE	FALSE		FALSE	FALSE	FALSE
Y76B12C.4	Y76B12C.4	203.145	0.959354	0.356158	2.69362	0.00706817	4.10237747067538E-2	TRUE	FALSE		FALSE	FALSE	FALSE
Y52D5A.2	Y52D5A.2	19.6932	1.66065	0.616819	2.69227	0.00709665	4.1137408454171603E-2	TRUE	FALSE		TRUE	FALSE	FALSE
Y37B11A.4	Y37B11A.4	1080.08	1.26782	0.471239	2.6904	0.0071366	4.1317180877202299E-2	FALSE	FALSE		FALSE	FALSE	FALSE
fis-1	fis-1	41.5669	1.32814	0.494223	2.68732	0.00720271	4.1647714065188003E-2	TRUE	FALSE		TRUE	FALSE	FALSE
rmd-6	rmd-6	56.3761	1.20459	0.44835	2.68672	0.00721581	4.1671307381413301E-2	TRUE	FALSE		TRUE	FALSE	FALSE
F58A6.5	F58A6.5	149.296	1.1492	0.42784	2.68605	0.00723015	4.1702004428195001E-2	TRUE	FALSE		TRUE	FALSE	FALSE
ced-4	ced-4	134.581	1.05837	0.394126	2.68535	0.00724535	4.1737550949953198E-2	TRUE	FALSE		FALSE	FALSE	FALSE
msp-31	msp-31	46.2967	1.23074	0.458479	2.68439	0.00726623	4.1786063874817599E-2	TRUE	FALSE		TRUE	FALSE	FALSE
W03C9.1	W03C9.1	112.907	1.01523	0.378235	2.68413	0.00727186	4.1786063874817599E-2	TRUE	FALSE		TRUE	FALSE	FALSE
C53B4.2	C53B4.2	33.0166	1.37446	0.512415	2.68231	0.00731152	4.1961744094768702E-2	TRUE	FALSE		TRUE	FALSE	FALSE
F17H10.8	F17H10.8	1071.6	1.2776	0.47701	2.67836	0.0073983	4.2354600354620402E-2	FALSE	FALSE		FALSE	FALSE	FALSE
mpz-4	mpz-4	86.2123	1.16762	0.43603	2.67785	0.00740968	4.2367249810021303E-2	TRUE	FALSE		TRUE	FALSE	FALSE
Y53C12A.8	Y53C12A.8	22.2053	1.47158	0.549734	2.6769	0.00743069	4.2434858320399303E-2	TRUE	FALSE		TRUE	FALSE	FALSE
C28C12.11	C28C12.11	44.5231	1.31654	0.491897	2.67646	0.00744049	4.2438359960882001E-2	TRUE	FALSE		TRUE	FALSE	FALSE
C55C2.3	C55C2.3	7.77489	2.41236	0.901622	2.67558	0.00745997	NA	TRUE	FALSE		TRUE	FALSE	FALSE
bre-1	bre-1	30.9736	1.3621	0.509146	2.67527	0.00746683	4.2536044645908398E-2	TRUE	FALSE		FALSE	FALSE	FALSE
acdh-5	acdh-5	51.2429	1.15164	0.430934	2.67242	0.00753062	4.2846640913082601E-2	TRUE	FALSE		TRUE	FALSE	FALSE
enol-1	enol-1	46.9121	1.21569	0.455016	2.67176	0.00754546	4.28782415717276E-2	TRUE	FALSE		FALSE	FALSE	FALSE
snap-29	snap-29	82.4685	1.19545	0.447812	2.66953	0.00759569	4.3110647653322003E-2	TRUE	FALSE		FALSE	FALSE	FALSE
C30G7.3	C30G7.3	172.365	0.926641	0.347336	2.66785	0.00763372	4.3272570058171797E-2	TRUE	FALSE		TRUE	FALSE	FALSE
mdt-6	mdt-6	59.6422	1.11345	0.417421	2.66745	0.00764295	4.3272570058171797E-2	TRUE	FALSE		FALSE	TRUE	FALSE
Y40H7A.308	Y40H7A.308	54.056	1.56191	0.5861	2.66493	0.00770046	4.3544817813020602E-2	FALSE	FALSE		FALSE	FALSE	FALSE
F42A9.17	F42A9.17	98.3401	1.11791	0.419804	2.66293	0.00774645	4.3751333655679799E-2	TRUE	FALSE		FALSE	FALSE	FALSE
gcy-12	gcy-12	19.7525	1.60875	0.604554	2.66105	0.00778965	4.3941633614059901E-2	FALSE	FALSE		FALSE	FALSE	FALSE
bckd-1B	bckd-1B	34.9918	1.31796	0.495808	2.65821	0.00785565	4.4118508971090299E-2	TRUE	FALSE		FALSE	FALSE	FALSE
Y51A2B.4	Y51A2B.4	31.2364	1.59555	0.600876	2.65537	0.00792216	4.4417958457823897E-2	TRUE	FALSE		TRUE	FALSE	FALSE
F46G11.11	F46G11.11	146.933	1.09143	0.411103	2.65489	0.00793351	4.4427678604988197E-2	FALSE	FALSE		FALSE	FALSE	FALSE
glo-4	glo-4	37.0294	1.3552	0.510643	2.65392	0.00795638	4.44432401611509E-2	TRUE	FALSE		FALSE	FALSE	FALSE
F32A11.3	spe-18	60.7499	1.08455	0.408688	2.65374	0.00796063	4.44432401611509E-2	TRUE	FALSE		TRUE	FALSE	FALSE
B0025.8	B0025.8	213.72	0.86895	0.327468	2.65354	0.00796515	4.44432401611509E-2	TRUE	FALSE		FALSE	FALSE	FALSE
lab-2	lab-2	36.6942	1.22631	0.462333	2.65243	0.00799144	4.45361186163536E-2	FALSE	FALSE		FALSE	FALSE	FALSE
F31E8.5	F31E8.5	39.1153	1.29312	0.487936	2.65019	0.00804476	4.4779293528947203E-2	TRUE	FALSE		TRUE	FALSE	FALSE
dnj-20	dnj-20	38.3874	1.26974	0.480174	2.64432	0.00818543	4.5420658721298898E-2	TRUE	FALSE		FALSE	FALSE	FALSE
F32B4.2	F32B4.2	98.9297	1.19155	0.450673	2.64393	0.00819504	4.5420658721298898E-2	TRUE	FALSE		TRUE	FALSE	FALSE
tag-344	tag-344	74.6804	1.23161	0.4659	2.64352	0.00820499	4.5420658721298898E-2	TRUE	FALSE		TRUE	FALSE	FALSE
kin-31	kin-31	40.7204	1.28127	0.484694	2.64346	0.00820638	4.5420658721298898E-2	FALSE	FALSE		TRUE	FALSE	FALSE
F33D11.7	F33D11.7	88.7782	1.00098	0.378701	2.64318	0.00821302	4.5420658721298898E-2	TRUE	FALSE		TRUE	FALSE	FALSE
nspa-8	nspa-8	19.3096	1.58835	0.601069	2.64254	0.00822877	4.5420658721298898E-2	TRUE	FALSE		TRUE	FALSE	FALSE
spch-2	spch-2	1685.52	0.844526	0.319599	2.64246	0.00823067	4.5420658721298898E-2	TRUE	FALSE		TRUE	FALSE	FALSE
spe-11	spe-11	79.6338	1.23445	0.467218	2.64213	0.00823864	4.5420658721298898E-2	TRUE	FALSE		TRUE	FALSE	FALSE
F36A4.3	F36A4.3	17.768	1.57766	0.597515	2.64037	0.00828161	4.5603128673671597E-2	TRUE	FALSE		TRUE	FALSE	FALSE
BE10.5	BE10.5	57.8955	1.38173	0.52372	2.63829	0.00833243	4.5828355014005201E-2	FALSE	FALSE		TRUE	FALSE	FALSE
agxt-1	agxt-1	11.7939	2.18456	0.829766	2.63275	0.00846973	4.6528135046276502E-2	FALSE	FALSE		TRUE	FALSE	FALSE
ZK262.4	ZK262.4	19.138	1.64157	0.623702	2.63198	0.00848894	4.6559331923258597E-2	TRUE	FALSE		TRUE	FALSE	FALSE
F48C1.9	F48C1.9	80.7222	1.23084	0.468102	2.62942	0.00855307	4.6818942814292899E-2	TRUE	FALSE		TRUE	FALSE	FALSE
R05D7.5	nsph-1.2	26.8388	1.35097	0.513992	2.62838	0.00857917	4.6906254816756102E-2	TRUE	FALSE		FALSE	FALSE	FALSE
Y71H2AM.4	Y71H2AM.4	49.4281	1.21883	0.463891	2.6274	0.008604	4.6986009462527997E-2	TRUE	TRUE		FALSE	FALSE	FALSE
Y57G11C.1130	Y57G11C.1130	74.1659	1.21119	0.461054	2.627	0.0086141	4.6986009462527997E-2	FALSE	FALSE		FALSE	FALSE	FALSE
Y32G9A.5	Y32G9A.5	3.75007	4.26883	1.62547	2.62621	0.00863413	NA	TRUE	FALSE		TRUE	FALSE	FALSE
clec-119	clec-119	172.996	0.976123	0.371979	2.62414	0.00868687	4.7327035245346601E-2	TRUE	FALSE		TRUE	FALSE	FALSE
elo-1	elo-1	18.3135	1.59213	0.606893	2.62341	0.00870545	4.7372408826941097E-2	TRUE	FALSE		FALSE	FALSE	FALSE
aass-1	aass-1	22.9994	1.39515	0.532086	2.62203	0.00874073	4.7508463595562801E-2	FALSE	TRUE		TRUE	FALSE	FALSE
C17G10.3	C17G10.3	108.649	1.08858	0.415422	2.62043	0.00878197	4.76764814288081E-2	TRUE	TRUE		TRUE	FALSE	FALSE
hsp-90	hsp-90	220.605	1.00785	0.384713	2.61974	0.0087998	4.7717219250625803E-2	TRUE	FALSE		FALSE	FALSE	FALSE
F36A2.14	F36A2.14	84.4546	1.0679	0.40781	2.61861	0.00882881	4.7818401357882602E-2	TRUE	FALSE		TRUE	FALSE	FALSE
mdh-2	mdh-2	61.0189	1.16234	0.443952	2.61816	0.00884065	4.7826447992385501E-2	TRUE	FALSE		FALSE	FALSE	FALSE
T11F8.1	T11F8.1	10.3052	2.03811	0.779677	2.61405	0.00894757	NA	FALSE	FALSE		FALSE	TRUE	FALSE
T05G5.4	T05G5.4	75.6298	1.17061	0.447909	2.6135	0.00896196	4.8426033818076697E-2	TRUE	FALSE		FALSE	FALSE	FALSE
tceb-3	tceb-3	51.6433	1.20962	0.462923	2.61301	0.00897485	4.8439008145855098E-2	TRUE	FALSE		FALSE	FALSE	FALSE
scl-23	scl-23	85.0798	1.24899	0.478576	2.6098	0.00905943	4.8831250428516201E-2	FALSE	FALSE		TRUE	FALSE	FALSE
hdl-2	hdl-2	64.5011	1.2763	0.489106	2.60945	0.00906866	4.8831250428516201E-2	TRUE	FALSE		TRUE	FALSE	FALSE
C23G10.1	C23G10.1	60.2079	1.14192	0.437736	2.6087	0.00908871	4.8882226481182602E-2	FALSE	FALSE		TRUE	FALSE	FALSE
Y7A5A.16	Y7A5A.16	490.821	1.21989	0.467772	2.60788	0.00911044	4.89421362862104E-2	FALSE	FALSE		FALSE	FALSE	FALSE
C46E10.1	C46E10.1	32.3795	1.39094	0.533923	2.60513	0.00918397	4.9279858933841597E-2	TRUE	FALSE		TRUE	FALSE	FALSE
catp-4	catp-4	240.542	0.950049	0.364918	2.60346	0.0092288	4.94629451724279E-2	TRUE	FALSE		TRUE	FALSE	FALSE
ZK622.1	ZK622.1	69.544	1.03319	0.397168	2.6014	0.00928441	4.97033402682798E-2	TRUE	FALSE		TRUE	FALSE	FALSE
erp-44.1	erp-44.1	21.5608	1.44317	0.555132	2.59969	0.00933085	4.9866227341803702E-2	TRUE	FALSE		FALSE	FALSE	FALSE
msp-33	msp-33	91.2542	1.10467	0.425015	2.59913	0.00934603	4.9866227341803702E-2	TRUE	FALSE		TRUE	FALSE	FALSE
mans-4	mans-4	17.7238	1.62301	0.624453	2.59909	0.00934722	4.9866227341803702E-2	FALSE	FALSE		FALSE	FALSE	FALSE
K07F5.6	K07F5.6	22.886	1.44177	0.555538	2.59527	0.00945158	5.03067948502713E-2	FALSE	FALSE		TRUE	FALSE	FALSE
C54D10.4	C54D10.4	54.4267	1.13207	0.436454	2.59378	0.00949272	5.0409610828237299E-2	TRUE	FALSE		TRUE	FALSE	FALSE
sss-1	sss-1	49.2032	1.20651	0.465394	2.59246	0.00952935	5.04975621466651E-2	FALSE	FALSE		TRUE	FALSE	FALSE
Y106G6G.1	Y106G6G.1	44.9042	1.19697	0.461871	2.59158	0.00955376	5.04975621466651E-2	TRUE	FALSE		TRUE	FALSE	FALSE
F37C12.3	F37C12.3	14.7341	1.65566	0.639007	2.59098	0.00957026	5.04975621466651E-2	TRUE	FALSE		FALSE	FALSE	FALSE
R10E11.6	R10E11.6	32.3676	1.28655	0.496684	2.59027	0.00959002	5.04975621466651E-2	TRUE	FALSE		FALSE	FALSE	FALSE
Y62E10A.3	Y62E10A.3	17.872	1.63469	0.63109	2.59026	0.00959037	5.04975621466651E-2	TRUE	FALSE		FALSE	FALSE	FALSE
W09D6.10	W09D6.10	146.415	1.03633	0.400122	2.59003	0.00959672	5.04975621466651E-2	FALSE	FALSE		FALSE	FALSE	FALSE
Y106G6H.13	Y106G6H.13	98.5364	0.956201	0.369551	2.58746	0.00966854	5.0715371944595897E-2	TRUE	FALSE		TRUE	FALSE	FALSE
wht-8	wht-8	59.3538	1.04138	0.40249	2.58734	0.00967203	5.0715371944595897E-2	TRUE	FALSE		TRUE	FALSE	FALSE
C27D6.3	C27D6.3	155.929	1.02735	0.397123	2.58698	0.00968203	5.0715371944595897E-2	TRUE	FALSE		TRUE	FALSE	FALSE
F46E10.2	F46E10.2	53.2678	1.35888	0.525441	2.58617	0.00970502	5.07782318125828E-2	TRUE	FALSE		FALSE	FALSE	FALSE
sdhd-1	sdhd-1	45.3627	1.16916	0.452455	2.58404	0.00976492	5.10338448366787E-2	TRUE	FALSE		FALSE	FALSE	FALSE
T03F6.4	T03F6.4	5.22274	3.30619	1.27965	2.58367	0.00977552	NA	FALSE	FALSE		TRUE	FALSE	FALSE
spin-1	spin-1	21.3223	1.60929	0.622907	2.58352	0.0097798	5.1053847844420797E-2	TRUE	FALSE		FALSE	FALSE	FALSE
Y43C5A.4	Y43C5A.4	48.6833	1.41078	0.546165	2.58306	0.00979277	5.1063868820616899E-2	TRUE	FALSE		TRUE	FALSE	FALSE
let-754	let-754	104.3	0.974323	0.377373	2.58185	0.0098271	5.11274867836886E-2	TRUE	FALSE		FALSE	FALSE	FALSE
BE10.1	BE10.1	35.2572	1.31762	0.510634	2.58036	0.00986988	5.1292274554882902E-2	FALSE	FALSE		TRUE	FALSE	FALSE
ZK1307.4	ZK1307.4	24.5369	1.45399	0.564585	2.57532	0.0100146	5.1985879653352503E-2	TRUE	FALSE		TRUE	FALSE	FALSE
F26F4.2	F26F4.2	155.474	1.01192	0.393418	2.57213	0.0101076	5.2362351712663499E-2	TRUE	FALSE		TRUE	FALSE	FALSE
Y81G3A.6	Y81G3A.6	28.9488	1.31977	0.513119	2.57205	0.0101098	5.2362351712663499E-2	TRUE	FALSE		FALSE	FALSE	FALSE
Y116A8C.37	Y116A8C.37	25.1422	1.55547	0.605091	2.57064	0.0101512	5.2470796554491203E-2	FALSE	FALSE		TRUE	FALSE	FALSE
T02B11.9	T02B11.9	41.5187	1.20685	0.469488	2.57056	0.0101534	5.2470796554491203E-2	TRUE	FALSE		TRUE	FALSE	FALSE
Y38H8A.4	Y38H8A.4	46.5627	1.19961	0.466823	2.56973	0.0101779	5.25383052587792E-2	TRUE	FALSE		TRUE	FALSE	FALSE
ZK637.12	ZK637.12	207.496	0.95743	0.372734	2.56867	0.010209	5.2569468438379403E-2	TRUE	FALSE		TRUE	FALSE	FALSE
F08F8.6	F08F8.6	84.9783	1.21563	0.473302	2.5684	0.010217	5.2569468438379403E-2	FALSE	FALSE		TRUE	FALSE	FALSE
C54G4.2	C54G4.2	32.4648	1.22208	0.475951	2.56767	0.0102385	5.2569468438379403E-2	FALSE	FALSE		TRUE	FALSE	FALSE
tsp-18	tsp-18	51.6807	1.19234	0.464395	2.56751	0.0102431	5.2569468438379403E-2	FALSE	FALSE		TRUE	FALSE	FALSE
F15G9.9	F15G9.9	447.681	0.843704	0.328647	2.56721	0.0102522	5.2569468438379403E-2	FALSE	FALSE		FALSE	FALSE	FALSE
F31B12.6	F31B12.6	494.369	1.14518	0.44659	2.56427	0.0103392	5.2956952877991598E-2	FALSE	FALSE		FALSE	FALSE	FALSE
Y57G7A.3	Y57G7A.3	5.09505	3.22312	1.25789	2.56232	0.0103975	NA	TRUE	FALSE		FALSE	FALSE	FALSE
F52F12.9	F52F12.9	3.28374	4.07941	1.59422	2.55888	0.0105009	NA	FALSE	FALSE		TRUE	FALSE	FALSE
T03F6.6	T03F6.6	140.61	1.03019	0.402734	2.55798	0.0105281	5.38645158924611E-2	TRUE	FALSE		TRUE	FALSE	FALSE
smz-2	smz-2	183.643	0.979768	0.383284	2.55625	0.0105808	5.4045453801917102E-2	TRUE	FALSE		TRUE	FALSE	FALSE
Y39E4B.11	Y39E4B.11	54.7688	1.15597	0.452247	2.55605	0.0105868	5.4045453801917102E-2	FALSE	FALSE		TRUE	FALSE	FALSE
B0207.9	B0207.9	37.6594	1.31353	0.514159	2.55471	0.0106276	5.4133877943391501E-2	TRUE	FALSE		TRUE	FALSE	FALSE
C46H11.6	C46H11.6	27.44	1.5664	0.613289	2.5541	0.0106462	5.4168853025681703E-2	TRUE	FALSE		TRUE	FALSE	FALSE
R10E9.2	R10E9.2	209.756	0.899799	0.352362	2.55362	0.0106609	5.4184164574377199E-2	TRUE	FALSE		TRUE	FALSE	FALSE
F59A6.4	F59A6.4	107.713	1.08411	0.424872	2.55162	0.0107223	5.4376667039349201E-2	FALSE	FALSE		TRUE	FALSE	FALSE
ZC581.2	ZC581.2	15.4267	1.6108	0.631501	2.55074	0.0107495	5.4454455268621402E-2	FALSE	FALSE		TRUE	FALSE	FALSE
R08A2.2	R08A2.2	64.9911	1.11903	0.43879	2.55026	0.0107641	5.44690358078267E-2	TRUE	FALSE		TRUE	FALSE	FALSE
F07E5.8	F07E5.8	45.7414	1.41091	0.554002	2.54676	0.0108728	5.4958615231492002E-2	TRUE	FALSE		TRUE	FALSE	FALSE
Y71F9AL.2	Y71F9AL.2	133.498	1.00624	0.395226	2.546	0.0108966	5.5018688117392703E-2	TRUE	FALSE		TRUE	FALSE	FALSE
W03D8.5	W03D8.5	17.0252	1.55123	0.609398	2.54551	0.010912	5.5036322987674399E-2	TRUE	FALSE		TRUE	FALSE	FALSE
ile-1	ile-1	23.3129	1.42494	0.559948	2.54477	0.010935	5.5092596631431602E-2	TRUE	FALSE		FALSE	FALSE	FALSE
K04H4.5	K04H4.5	187.589	0.902724	0.355009	2.54282	0.0109962	5.5220107350879101E-2	TRUE	FALSE		TRUE	FALSE	FALSE
C28D4.20	C28D4.20	42.5754	1.23363	0.485355	2.54171	0.0110312	5.5335465913316902E-2	TRUE	FALSE		FALSE	FALSE	FALSE
ZK945.6	ZK945.6	106.767	0.954052	0.375713	2.53931	0.0111072	5.5656420985418703E-2	FALSE	FALSE		TRUE	FALSE	FALSE
ZK970.10	ZK970.10	152.977	1.05847	0.417056	2.53796	0.0111502	5.5763599597236098E-2	FALSE	FALSE		FALSE	FALSE	FALSE
F17C11.2	F17C11.2	6.28059	2.78923	1.09903	2.5379	0.0111519	NA	FALSE	FALSE		TRUE	FALSE	FALSE
Y82E9BR.3	Y82E9BR.3	72.9391	0.981053	0.386565	2.53788	0.0111527	5.5763599597236098E-2	FALSE	TRUE		FALSE	FALSE	FALSE
C17F3.1	C17F3.1	159.828	0.969444	0.382238	2.53623	0.0112053	5.5935299242743E-2	TRUE	FALSE		TRUE	FALSE	FALSE
acs-13	acs-13	25.4265	1.32771	0.523538	2.53604	0.0112113	5.5935299242743E-2	FALSE	FALSE		FALSE	FALSE	FALSE
iff-1	iff-1	71.1143	1.03844	0.40979	2.53407	0.0112748	5.6130782019203497E-2	TRUE	FALSE		FALSE	TRUE	FALSE
gei-8	gei-8	31.4152	1.3022	0.51413	2.53282	0.0113149	5.62096268060754E-2	FALSE	FALSE		FALSE	FALSE	FALSE
F41E6.1	F41E6.1	45.8977	1.22384	0.483546	2.53098	0.0113745	5.6408197500304798E-2	TRUE	FALSE		TRUE	FALSE	FALSE
F20D6.6	F20D6.6	27.2962	1.36793	0.540506	2.53083	0.0113793	5.6408197500304798E-2	TRUE	FALSE		TRUE	FALSE	FALSE
alh-8	alh-8	38.014	1.37914	0.545073	2.53019	0.0114	5.6443525664821199E-2	TRUE	TRUE		FALSE	FALSE	FALSE
ZC412.9	ZC412.9	112.925	0.978002	0.386584	2.52986	0.0114109	5.6443525664821199E-2	TRUE	FALSE		TRUE	FALSE	FALSE
oxy-5	oxy-5	39.1597	1.21958	0.482372	2.52829	0.0114621	5.6636080430306303E-2	TRUE	TRUE		FALSE	FALSE	FALSE
R02F2.10	R02F2.10	72.0012	1.03395	0.40927	2.52634	0.0115259	5.6890415195666399E-2	FALSE	FALSE		FALSE	FALSE	FALSE
T13F3.8	T13F3.8	345.39	0.86082	0.340956	2.52473	0.0115788	5.7090893809614698E-2	TRUE	FALSE		FALSE	FALSE	FALSE
ZK688.4	ZK688.4	18.2595	1.51545	0.60153	2.51932	0.0117582	5.78797328983022E-2	TRUE	FALSE		TRUE	FALSE	FALSE
Y92H12A.2	Y92H12A.2	63.6731	1.01822	0.404454	2.51752	0.0118184	5.8086285246670998E-2	TRUE	FALSE		TRUE	FALSE	FALSE
C50B6.9	C50B6.9	16.9572	1.54474	0.61397	2.51599	0.0118698	5.8215166847933202E-2	TRUE	FALSE		FALSE	FALSE	FALSE
F18C12.4	F18C12.4	11.7011	1.84103	0.731892	2.51543	0.0118886	5.8245190815342497E-2	TRUE	FALSE		TRUE	FALSE	FALSE
T08B6.4	T08B6.4	54.0304	1.10382	0.43904	2.51416	0.0119317	5.8394407285779597E-2	TRUE	FALSE		TRUE	FALSE	FALSE
Y73C8B.1	Y73C8B.1	12.3914	1.90538	0.758445	2.51222	0.0119973	5.8599625354647002E-2	TRUE	FALSE		FALSE	FALSE	FALSE
ZK1053.1	ZK1053.1	12.74	1.81187	0.721323	2.51187	0.0120094	5.8599625354647002E-2	FALSE	FALSE		FALSE	FALSE	FALSE
ZK622.8	ZK622.8	456.41	0.831236	0.330932	2.5118	0.0120117	5.8599625354647002E-2	FALSE	FALSE		FALSE	FALSE	FALSE
lec-3	lec-3	2.23963	4.56913	1.82042	2.50993	0.0120756	NA	FALSE	FALSE		TRUE	FALSE	FALSE
ogdh-1	ogdh-1	53.5447	1.03251	0.411594	2.50855	0.0121227	5.9038386845979902E-2	TRUE	TRUE		FALSE	FALSE	FALSE
Y65B4BL.7	Y65B4BL.7	49.016	1.22468	0.488227	2.50842	0.0121271	5.9038386845979902E-2	FALSE	FALSE		FALSE	FALSE	FALSE
C34B2.3	C34B2.3	99.4011	1.13006	0.450679	2.50747	0.01216	5.9135866649485003E-2	TRUE	FALSE		TRUE	FALSE	FALSE
C48B6.3	C48B6.3	29.7376	1.22124	0.487641	2.50439	0.0122663	5.95902014198611E-2	TRUE	FALSE		FALSE	FALSE	FALSE
Y57A10B.7	Y57A10B.7	322.689	0.967106	0.386308	2.50346	0.0122986	5.968427131101E-2	TRUE	FALSE		TRUE	FALSE	FALSE
lact-4	lact-4	94.4781	0.949228	0.379387	2.502	0.0123493	5.9786909463133003E-2	TRUE	TRUE		FALSE	FALSE	FALSE
marb-1	marb-1	25.1617	1.32957	0.531486	2.5016	0.0123633	5.9786909463133003E-2	TRUE	FALSE		FALSE	FALSE	FALSE
dnj-28	dnj-28	17.3311	1.63104	0.652	2.5016	0.0123633	5.9786909463133003E-2	FALSE	FALSE		FALSE	FALSE	FALSE
ant-1.3	ant-1.3	46.6723	1.2856	0.513959	2.50137	0.0123715	5.9786909463133003E-2	TRUE	FALSE		TRUE	FALSE	FALSE
abt-5	abt-5	146.156	1.00734	0.403071	2.49917	0.0124485	6.00333546746534E-2	TRUE	FALSE		TRUE	FALSE	FALSE
Y37E11AR.10	Y37E11AR.10	6.92858	2.33182	0.933712	2.49737	0.0125119	NA	FALSE	FALSE		FALSE	FALSE	FALSE
K07E12.10	K07E12.10	96.0757	1.45572	0.583529	2.49468	0.012607	6.0734274017638201E-2	FALSE	FALSE		FALSE	FALSE	FALSE
ech-6	ech-6	9.23042	2.12821	0.853614	2.49317	0.0126607	NA	FALSE	FALSE		FALSE	FALSE	FALSE
Y49F6B.8	Y49F6B.8	35.774	1.26398	0.507062	2.49274	0.0126761	6.09402324840249E-2	TRUE	FALSE		TRUE	FALSE	FALSE
C06G4.4	C06G4.4	138.836	0.94748	0.380356	2.49103	0.0127373	6.1170701929535602E-2	TRUE	FALSE		FALSE	FALSE	FALSE
C52E12.8	C52E12.8	408.265	0.837479	0.336306	2.49023	0.012766	6.1245140203797399E-2	FALSE	FALSE		FALSE	FALSE	FALSE
ZK1098.9	ZK1098.9	45.9629	1.17413	0.471689	2.48921	0.0128026	6.1357000756952301E-2	TRUE	FALSE		TRUE	FALSE	FALSE
lab-1	lab-1	29.0548	1.34757	0.541626	2.48801	0.012846	6.1500918056509798E-2	TRUE	FALSE		FALSE	FALSE	FALSE
F53B6.4	F53B6.4	159.025	0.938143	0.377199	2.48713	0.0128777	6.1564115004290099E-2	TRUE	FALSE		TRUE	FALSE	FALSE
B0379.7	B0379.7	192.51	0.887201	0.356791	2.48661	0.0128967	6.1564115004290099E-2	TRUE	FALSE		TRUE	FALSE	FALSE
ipla-4	ipla-4	48.0855	1.10719	0.445375	2.48598	0.0129195	6.1597795381965498E-2	TRUE	FALSE		TRUE	FALSE	FALSE
smz-1	smz-1	1018.07	0.918446	0.369661	2.48456	0.0129711	6.1779838463916902E-2	TRUE	FALSE		TRUE	FALSE	FALSE
rpl-18	rpl-18	44.5551	1.13941	0.458869	2.48308	0.0130251	6.1972966713766398E-2	TRUE	TRUE		FALSE	FALSE	FALSE
F56F4.3	F56F4.3	27.4138	1.50084	0.604789	2.48159	0.0130796	6.2168514291424302E-2	TRUE	FALSE		TRUE	FALSE	FALSE
Y50E8A.10	Y50E8A.10	47.7236	1.25546	0.50601	2.4811	0.0130977	6.2190504121913598E-2	TRUE	FALSE		TRUE	FALSE	FALSE
C28D4.19	C28D4.19	21.582	1.56451	0.630808	2.48018	0.0131317	6.2288103711486603E-2	TRUE	FALSE		FALSE	FALSE	FALSE
D1081.11	D1081.11	60.5221	1.17931	0.475756	2.47881	0.0131823	6.2325143830181097E-2	TRUE	FALSE		TRUE	FALSE	FALSE
T08A9.15	T08A9.15	458.175	0.786998	0.31753	2.4785	0.0131935	6.2325143830181097E-2	FALSE	FALSE		FALSE	FALSE	FALSE
ran-1	ran-1	53.64	1.01555	0.410043	2.47669	0.0132607	6.2578566315141596E-2	TRUE	FALSE		FALSE	FALSE	FALSE
ZK856.18	ZK856.18	22.0572	1.48531	0.600547	2.47327	0.0133883	6.2956216340570803E-2	TRUE	FALSE		TRUE	FALSE	FALSE
R13H9.6	R13H9.6	114.251	0.959224	0.387955	2.47251	0.0134167	6.2956216340570803E-2	TRUE	FALSE		TRUE	FALSE	FALSE
B0244.9	B0244.9	75.8817	1.00946	0.409119	2.4674	0.0136098	6.3512609041381701E-2	TRUE	FALSE		TRUE	FALSE	FALSE
F10D11.5	F10D11.5	21.555	1.4905	0.604188	2.46694	0.0136274	6.3530201133695494E-2	FALSE	FALSE		TRUE	FALSE	FALSE
tbb-2	tbb-2	166.066	0.904752	0.366873	2.46612	0.0136586	6.3611479195968698E-2	TRUE	FALSE		FALSE	FALSE	FALSE
K07H8.9	K07H8.9	11.3121	2.03662	0.826242	2.46492	0.0137044	6.3696623149468098E-2	TRUE	FALSE		FALSE	FALSE	FALSE
F43G9.8	F43G9.8	6.37647	2.57837	1.04687	2.46293	0.0137809	NA	FALSE	FALSE		TRUE	FALSE	FALSE
kmo-2	kmo-2	21.4919	1.45471	0.591008	2.4614	0.0138396	6.4195758299046696E-2	TRUE	FALSE		TRUE	FALSE	FALSE
C45B11.8	C45B11.8	67.5422	1.14943	0.467414	2.45912	0.0139276	6.4410055884025E-2	TRUE	FALSE		TRUE	FALSE	FALSE
gln-2	gln-2	30.3855	1.25687	0.51123	2.45851	0.0139513	6.4418805734570206E-2	FALSE	FALSE		TRUE	FALSE	FALSE
F27C1.1	F27C1.1	38.2943	1.17907	0.479616	2.45836	0.0139574	6.4418805734570206E-2	TRUE	FALSE		TRUE	FALSE	FALSE
cul-1	cul-1	54.5726	1.13583	0.462567	2.4555	0.0140688	6.4867957404677004E-2	TRUE	FALSE		FALSE	FALSE	FALSE
Y54G2A.13	Y54G2A.13	8.2146	2.17237	0.886344	2.45093	0.0142486	NA	FALSE	FALSE		TRUE	FALSE	FALSE
ttm-1	ttm-1	19.8152	1.49998	0.613325	2.44565	0.0144592	6.6271278893242594E-2	FALSE	FALSE		FALSE	FALSE	FALSE
rpt-5	rpt-5	68.7653	0.949215	0.388506	2.44325	0.0145558	6.6581817711681299E-2	TRUE	FALSE		FALSE	FALSE	FALSE
F15B9.14	F15B9.14	194.018	0.819006	0.335261	2.44289	0.0145702	6.6581817711681299E-2	FALSE	FALSE		FALSE	FALSE	FALSE
F36D4.1	F36D4.1	65.9594	1.08112	0.442906	2.44097	0.014648	6.6871088388118199E-2	TRUE	FALSE		TRUE	FALSE	FALSE
bre-3	bre-3	117.032	0.914676	0.374785	2.44054	0.0146655	6.6885177510191393E-2	TRUE	TRUE		FALSE	FALSE	FALSE
C25G4.8	C25G4.8	95.0533	1.00578	0.412183	2.44012	0.0146824	6.6896047806198997E-2	FALSE	FALSE		TRUE	FALSE	FALSE
Y71F9AL.4	Y71F9AL.4	12.5052	1.83485	0.753434	2.43532	0.0148787	6.7590533746516496E-2	TRUE	FALSE		TRUE	FALSE	FALSE
msp-79	msp-79	58.7994	1.05076	0.432568	2.42912	0.0151354	6.8554407460409E-2	TRUE	FALSE		TRUE	FALSE	FALSE
lpd-9	lpd-9	29.4961	1.2135	0.4998	2.42796	0.0151839	6.8706720202470303E-2	TRUE	FALSE		FALSE	FALSE	FALSE
Y71G12A.4	Y71G12A.4	21.0266	1.37152	0.565617	2.42483	0.0153156	6.9234932322493503E-2	TRUE	FALSE		TRUE	FALSE	FALSE
pdhk-2	pdhk-2	22.8267	1.37166	0.56598	2.42352	0.0153711	6.9417735575255796E-2	TRUE	FALSE		FALSE	FALSE	FALSE
arl-1	arl-1	25.7787	1.39604	0.576394	2.42203	0.0154341	6.9634186035185397E-2	FALSE	FALSE		FALSE	FALSE	FALSE
F44G4.5	F44G4.5	139.614	0.889016	0.367503	2.41907	0.0155603	7.0135115473805201E-2	TRUE	FALSE		TRUE	FALSE	FALSE
bir-1	bir-1	18.1018	1.47092	0.609659	2.4127	0.0158351	7.1011091309880203E-2	FALSE	FALSE		FALSE	FALSE	FALSE
cth-2	cth-2	388.623	0.882011	0.365797	2.41121	0.0158999	7.1011091309880203E-2	TRUE	FALSE		TRUE	FALSE	FALSE
T26A8.1	pdtf-1	37.584	1.22579	0.508413	2.41101	0.0159085	7.1011091309880203E-2	TRUE	FALSE		FALSE	FALSE	FALSE
act-1	act-1	51.7816	1.01054	0.419144	2.41096	0.0159107	7.1011091309880203E-2	TRUE	TRUE		TRUE	FALSE	FALSE
spe-38	spe-38	43.2351	1.18055	0.489839	2.41007	0.0159493	7.1011091309880203E-2	FALSE	FALSE		FALSE	FALSE	FALSE
Y42H9AR.2	Y42H9AR.2	15.8191	1.5473	0.642019	2.41006	0.01595	7.1011091309880203E-2	TRUE	FALSE		TRUE	FALSE	FALSE
F54C8.1	F54C8.1	157.587	0.844789	0.350599	2.40956	0.0159716	7.1019200679067099E-2	FALSE	FALSE		TRUE	FALSE	FALSE
cyk-4	cyk-4	93.5279	1.11391	0.462715	2.40734	0.0160694	7.1248234648389197E-2	TRUE	FALSE		FALSE	FALSE	FALSE
F35H8.1	F35H8.1	174.319	1.00029	0.416067	2.40416	0.0162096	7.1562451202052499E-2	TRUE	FALSE		TRUE	FALSE	FALSE
ufd-3	ufd-3	58.5777	1.00649	0.41866	2.40407	0.0162135	7.1562451202052499E-2	TRUE	FALSE		FALSE	FALSE	FALSE
C47A4.5	C47A4.5	537.61	0.775108	0.322477	2.4036	0.0162344	7.1567723750802503E-2	TRUE	FALSE		TRUE	FALSE	FALSE
R06A10.5	R06A10.5	33.7714	1.37255	0.571802	2.4004	0.0163771	7.21017339726958E-2	TRUE	FALSE		FALSE	FALSE	FALSE
T05C12.9	T05C12.9	35.4815	1.15973	0.483259	2.3998	0.016404	7.21017339726958E-2	FALSE	FALSE		TRUE	FALSE	FALSE
ZK899.10	ZK899.10	143.418	0.931176	0.388046	2.39966	0.0164105	7.21017339726958E-2	FALSE	FALSE		FALSE	FALSE	FALSE
aipl-1	aipl-1	42.7918	1.08095	0.450491	2.39949	0.016418	7.21017339726958E-2	FALSE	FALSE		FALSE	FALSE	FALSE
T02H6.11	T02H6.11	32.3378	1.20189	0.501431	2.39691	0.0165338	7.2480131972550502E-2	TRUE	FALSE		FALSE	FALSE	FALSE
F21A3.4	F21A3.4	14.2741	1.66143	0.693165	2.39688	0.0165355	7.2480131972550502E-2	TRUE	FALSE		TRUE	FALSE	FALSE
cal-6	cal-6	27.3655	1.20221	0.501651	2.3965	0.0165525	7.2486020869035897E-2	TRUE	FALSE		FALSE	FALSE	FALSE
B0432.11	B0432.11	79.1761	1.09145	0.455726	2.39496	0.016622	7.2721394215448001E-2	FALSE	FALSE		TRUE	FALSE	FALSE
F22D6.9	F22D6.9	41.264	1.1861	0.495457	2.39394	0.0166683	7.2795811556629994E-2	TRUE	FALSE		FALSE	FALSE	FALSE
rbm-3.1	rbm-3.1	253.1	0.798849	0.333703	2.39389	0.0166706	7.2795811556629994E-2	FALSE	FALSE		FALSE	TRUE	FALSE
F53F4.25	F53F4.25	2.98323	3.93748	1.6451	2.39346	0.0166903	NA	FALSE	FALSE		FALSE	FALSE	FALSE
Y23H5B.12	Y23H5B.12	2.98323	3.93748	1.6451	2.39346	0.0166903	NA	FALSE	FALSE		FALSE	FALSE	FALSE
Y75B8A.23	Y75B8A.23	68.5267	0.996869	0.416598	2.39288	0.0167168	7.2865532055567103E-2	TRUE	FALSE		TRUE	FALSE	FALSE
K01D12.15	K01D12.15	249.096	0.839534	0.350859	2.3928	0.0167206	7.2865532055567103E-2	TRUE	FALSE		TRUE	FALSE	FALSE
F15H10.7	F15H10.7	63.1684	1.00671	0.420777	2.3925	0.0167338	7.2865532055567103E-2	TRUE	FALSE		TRUE	FALSE	FALSE
F47B3.4	F47B3.4	86.7003	1.1543	0.483179	2.38897	0.0168958	7.3501447693200994E-2	TRUE	FALSE		TRUE	FALSE	FALSE
ipla-5	ipla-5	13.146	1.7382	0.728107	2.38729	0.0169731	7.3768243351762006E-2	FALSE	FALSE		TRUE	FALSE	FALSE
arf-1.2	arf-1	117.347	1.0463	0.438587	2.38562	0.0170505	7.3829745148443496E-2	TRUE	FALSE		FALSE	FALSE	FALSE
T09F5.10	T09F5.10	21.6388	1.44744	0.606793	2.38539	0.0170609	7.3829745148443496E-2	TRUE	FALSE		TRUE	FALSE	FALSE
Y43F8C.9	Y43F8C.9	125.15	0.868009	0.36399	2.38471	0.0170927	7.3829745148443496E-2	TRUE	FALSE		TRUE	FALSE	FALSE
msd-3	msd-3	69.2917	1.08603	0.455482	2.38436	0.0171091	7.3829745148443496E-2	TRUE	FALSE		TRUE	FALSE	FALSE
Y41E3.7	Y41E3.7	27.0196	1.21923	0.511445	2.3839	0.0171305	7.3829745148443496E-2	TRUE	FALSE		FALSE	FALSE	FALSE
ZK484.15	ZK484.15	45.1835	1.11001	0.465629	2.38388	0.0171311	7.3829745148443496E-2	TRUE	FALSE		FALSE	FALSE	FALSE
ZK484.16	ZK484.16	45.1835	1.11001	0.465629	2.38388	0.0171311	7.3829745148443496E-2	TRUE	FALSE		FALSE	FALSE	FALSE
F14H8.8	F14H8.8	65.7987	1.0854	0.455464	2.38306	0.0171693	7.3925665699147006E-2	TRUE	FALSE		TRUE	FALSE	FALSE
F18A12.2	F18A12.2	18.8566	1.46739	0.616053	2.38192	0.0172228	7.4042723471486896E-2	TRUE	FALSE		TRUE	FALSE	FALSE
F13E9.5	F13E9.5	24.6587	1.37651	0.57793	2.38179	0.0172286	7.4042723471486896E-2	TRUE	FALSE		TRUE	FALSE	FALSE
C27F2.6	C27F2.6	22.3867	1.5501	0.651429	2.37954	0.0173341	7.43004413081855E-2	TRUE	FALSE		FALSE	FALSE	FALSE
chil-1	chil-1	13.2906	1.72355	0.72465	2.37846	0.017385	7.43004413081855E-2	FALSE	FALSE		FALSE	FALSE	FALSE
old-1	old-1	13.2906	1.72355	0.72465	2.37846	0.017385	7.43004413081855E-2	FALSE	FALSE		FALSE	FALSE	FALSE
fut-1	fut-1	7.81599	2.11627	0.890491	2.37652	0.0174769	NA	TRUE	FALSE		FALSE	FALSE	FALSE
C28A5.6	C28A5.6	36.8036	1.13342	0.477019	2.37605	0.0174992	7.4700844445790504E-2	TRUE	FALSE		TRUE	FALSE	FALSE
T25B9.6	T25B9.6	185.494	0.841633	0.354253	2.3758	0.017511	7.4700844445790504E-2	TRUE	FALSE		TRUE	FALSE	FALSE
C47A4.3	C47A4.3	27.1872	1.41811	0.597253	2.37439	0.0175781	7.4917729263671295E-2	TRUE	FALSE		TRUE	FALSE	FALSE
F38A5.6	F38A5.6	14.0091	1.56009	0.657564	2.37253	0.017667	7.51577643481917E-2	TRUE	FALSE		TRUE	FALSE	FALSE
eif-3.G	eif-3.G	32.222	1.20099	0.50636	2.3718	0.0177016	7.5235967902150605E-2	TRUE	FALSE		FALSE	FALSE	FALSE
ZC395.4	ZC395.4	35.6065	1.27943	0.539628	2.37095	0.0177425	7.5340326483051598E-2	TRUE	FALSE		FALSE	FALSE	FALSE
C18H7.7	C18H7.7	39.8824	1.15831	0.490208	2.36289	0.0181331	7.6717141332921193E-2	TRUE	FALSE		TRUE	FALSE	FALSE
Y39A1A.2	Y39A1A.2	31.1788	1.18067	0.499889	2.36187	0.0181833	7.6788509657828102E-2	TRUE	FALSE		TRUE	FALSE	FALSE
W03D8.9	W03D8.9	905.43	0.68611	0.290556	2.36136	0.0182078	7.6822147432419594E-2	TRUE	FALSE		TRUE	FALSE	FALSE
T08B2.12	T08B2.12	54.9861	1.09852	0.465429	2.36023	0.0182638	7.6987783879771093E-2	TRUE	FALSE		TRUE	FALSE	FALSE
C04G2.9	nsph-3.2	40.9693	1.07889	0.457253	2.3595	0.0182997	7.7037619617635E-2	TRUE	FALSE		TRUE	FALSE	FALSE
B0035.21	B0035.21	11.1271	1.7128	0.726011	2.3592	0.0183144	7.7037619617635E-2	FALSE	FALSE		FALSE	FALSE	FALSE
T16A1.2	T16A1.2	187.083	0.857757	0.36363	2.35888	0.0183303	7.7037619617635E-2	FALSE	FALSE		TRUE	FALSE	FALSE
vha-8	vha-8	18.6065	1.41567	0.600208	2.35863	0.0183423	7.7037619617635E-2	TRUE	FALSE		FALSE	FALSE	FALSE
msp-56	msp-56	23.672	1.25559	0.53297	2.35584	0.018481	7.7479125079682604E-2	FALSE	FALSE		TRUE	FALSE	FALSE
W09C3.2	W09C3.2	120.144	0.829064	0.352155	2.35426	0.0185597	7.7705331279266293E-2	TRUE	FALSE		TRUE	FALSE	FALSE
mpz-3	mpz-3	83.3278	1.06761	0.453515	2.35408	0.0185685	7.7705331279266293E-2	TRUE	FALSE		TRUE	FALSE	FALSE
C08F11.10	C08F11.10	222.762	0.906152	0.385052	2.35332	0.0186065	7.7793800599496005E-2	TRUE	FALSE		TRUE	FALSE	FALSE
C31H1.2	C31H1.2	18.71	1.53379	0.65241	2.35096	0.018725	7.8218251532069794E-2	TRUE	FALSE		TRUE	FALSE	FALSE
B0379.2	B0379.2	91.7514	0.910902	0.387535	2.35051	0.0187479	7.8243421962076801E-2	TRUE	FALSE		TRUE	FALSE	FALSE
ZK1053.2	ZK1053.2	70.1741	1.02783	0.437574	2.34893	0.0188274	7.8504223353379005E-2	TRUE	TRUE		TRUE	FALSE	FALSE
Y37E11B.10	Y37E11B.10	38.9643	1.21829	0.518939	2.34764	0.0188926	7.8704852329898198E-2	TRUE	FALSE		TRUE	FALSE	FALSE
C04E6.5	C04E6.5	44.2411	1.20695	0.514207	2.34721	0.0189145	7.8725028520280099E-2	TRUE	FALSE		TRUE	FALSE	FALSE
fce-1	fce-1	12.4327	1.72509	0.735669	2.34492	0.019031	7.9067586872602499E-2	TRUE	FALSE		FALSE	FALSE	FALSE
erfa-3	erfa-3	36.8543	1.12994	0.482333	2.34265	0.0191475	7.9381252223784907E-2	TRUE	FALSE		FALSE	FALSE	FALSE
H32K16.2	H32K16.2	7.61326	2.28822	0.978129	2.33939	0.0193153	NA	TRUE	FALSE		TRUE	FALSE	FALSE
W03D8.3	W03D8.3	92.3298	0.9223	0.394522	2.33776	0.0193995	8.0110531982881802E-2	FALSE	FALSE		TRUE	FALSE	FALSE
T05F1.8	T05F1.8	36.852	1.18412	0.506535	2.33769	0.0194034	8.0110531982881802E-2	TRUE	FALSE		TRUE	FALSE	FALSE
F26E4.5	F26E4.5	35.4599	1.16565	0.499068	2.33564	0.0195099	8.0456047801614097E-2	TRUE	FALSE		TRUE	FALSE	FALSE
kcc-1	kcc-1	16.2564	1.41629	0.606981	2.33334	0.0196305	8.0831479524266794E-2	TRUE	FALSE		TRUE	FALSE	FALSE
K05F1.9	K05F1.9	127.111	0.878959	0.377012	2.33139	0.019733	8.1122498663613804E-2	TRUE	FALSE		TRUE	FALSE	FALSE
F13H8.12	F13H8.12	22.371	1.62906	0.698768	2.33132	0.0197363	8.1122498663613804E-2	TRUE	FALSE		TRUE	FALSE	FALSE
F27B10.3	F27B10.3	472.5	1.04645	0.449039	2.33042	0.0197841	8.1174673172023204E-2	FALSE	FALSE		FALSE	FALSE	FALSE
ZC21.8	ZC21.8	104.492	0.952652	0.409089	2.32872	0.019874	8.13989525012664E-2	TRUE	FALSE		TRUE	FALSE	FALSE
F56F3.4	F56F3.4	39.5158	1.07442	0.461967	2.32574	0.0200322	8.18432623586616E-2	TRUE	FALSE		TRUE	FALSE	FALSE
C02F5.5	C02F5.5	171.346	0.946363	0.406919	2.32568	0.0200357	8.18432623586616E-2	TRUE	FALSE		TRUE	FALSE	FALSE
Y55B1AR.4	Y55B1AR.4	55.2944	0.95712	0.411621	2.32525	0.0200588	8.18654716285621E-2	TRUE	FALSE		TRUE	FALSE	FALSE
K07H8.7	K07H8.7	56.3931	1.04938	0.451468	2.32437	0.0201056	8.1911520749919697E-2	FALSE	FALSE		FALSE	FALSE	FALSE
F11G11.4	F11G11.4	42.5043	1.13748	0.489651	2.32304	0.0201769	8.2004274662997201E-2	TRUE	FALSE		TRUE	FALSE	FALSE
snf-5	snf-5	47.1397	1.05212	0.452924	2.32295	0.0201816	8.2004274662997201E-2	TRUE	TRUE		TRUE	FALSE	FALSE
Y52D5A.1	Y52D5A.1	35.0328	1.12311	0.484331	2.31889	0.0204011	8.2605708114029605E-2	FALSE	FALSE		TRUE	FALSE	FALSE
tsp-19	tsp-19	7.10121	2.1943	0.946312	2.31879	0.0204062	NA	TRUE	FALSE		TRUE	FALSE	FALSE
R11F4.1	R11F4.1	52.7046	1.07297	0.46299	2.31748	0.0204778	8.2759076816747407E-2	TRUE	FALSE		TRUE	FALSE	FALSE
rbm-3.2	rbm-3.2	85.7922	0.867847	0.374519	2.31723	0.0204911	8.2759076816747407E-2	FALSE	FALSE		FALSE	TRUE	FALSE
K10H10.7	K10H10.7	36.4705	1.24929	0.539387	2.31612	0.0205515	8.2924064825831603E-2	TRUE	FALSE		TRUE	FALSE	FALSE
smo-1	smo-1	57.889	1.01297	0.438585	2.30962	0.020909	8.4145813447027304E-2	FALSE	FALSE		FALSE	TRUE	FALSE
F46H5.12	F46H5.12	3.89015	3.31103	1.43568	2.30625	0.0210965	NA	FALSE	FALSE		FALSE	FALSE	FALSE
T22B3.3	T22B3.3	93.6941	0.882895	0.382887	2.30589	0.0211169	8.4761031465154499E-2	TRUE	FALSE		TRUE	FALSE	FALSE
R148.7	R148.7	61.5374	1.06483	0.462164	2.304	0.0212228	8.5109902306455501E-2	TRUE	FALSE		TRUE	FALSE	FALSE
C17C3.9	C17C3.9	5.56901	2.55815	1.11101	2.30254	0.0213048	NA	TRUE	FALSE		TRUE	FALSE	FALSE
C16C8.24	C16C8.24	44.337	1.2123	0.526706	2.30166	0.0213544	8.54917436180712E-2	FALSE	FALSE		FALSE	FALSE	FALSE
C55A6.3	C55A6.3	74.3837	0.983502	0.427495	2.30062	0.0214132	8.5652685981265603E-2	TRUE	FALSE		TRUE	FALSE	FALSE
rpn-12	rpn-12	72.4962	1.00994	0.43943	2.29831	0.0215443	8.6033421089793199E-2	TRUE	FALSE		FALSE	FALSE	FALSE
C48B6.4	C48B6.4	12.3059	1.69027	0.735457	2.29826	0.0215471	8.6033421089793199E-2	FALSE	FALSE		TRUE	FALSE	FALSE
R10E4.3	R10E4.3	57.971	0.9609	0.41821	2.29765	0.0215817	8.6033421089793199E-2	FALSE	FALSE		FALSE	FALSE	FALSE
frk-1	frk-1	97.3983	0.979687	0.426398	2.29759	0.0215852	8.6033421089793199E-2	FALSE	FALSE		TRUE	FALSE	FALSE
B0361.11	B0361.11	53.4221	1.12657	0.490388	2.2973	0.0216015	8.6033421089793199E-2	TRUE	FALSE		TRUE	FALSE	FALSE
F47B3.6	F47B3.6	42.0353	1.09657	0.477479	2.29658	0.0216426	8.6072676459331907E-2	TRUE	FALSE		FALSE	FALSE	FALSE
Y105C5B.1415	Y105C5B.1415	332.62	1.23614	0.538278	2.29648	0.0216486	8.6072676459331907E-2	FALSE	FALSE		FALSE	FALSE	FALSE
comp-1	comp-1	23.5532	1.42564	0.621103	2.29534	0.0217139	8.62580191981729E-2	TRUE	FALSE		TRUE	FALSE	FALSE
C05B5.2	C05B5.2	16.0468	1.58539	0.691693	2.29204	0.0219031	8.6862558890370298E-2	FALSE	TRUE		TRUE	FALSE	FALSE
ZK265.3	nsph-2	25.3271	1.20912	0.527533	2.29203	0.0219037	8.6862558890370298E-2	TRUE	FALSE		TRUE	FALSE	FALSE
R10D12.10	R10D12.10	27.0219	1.26435	0.552202	2.28964	0.0220419	8.7201664227809006E-2	FALSE	FALSE		TRUE	FALSE	FALSE
F53B6.7	F53B6.7	86.5845	0.87359	0.381924	2.28734	0.0221761	8.7566968350898805E-2	TRUE	FALSE		TRUE	FALSE	FALSE
linc-18	linc-18	43.6584	0.996407	0.435798	2.2864	0.022231	8.7708788498386994E-2	TRUE	FALSE		FALSE	FALSE	FALSE
ZK1307.10	ZK1307.10	22.3491	1.23247	0.539287	2.28537	0.0222909	8.7818975474174304E-2	TRUE	FALSE		FALSE	FALSE	FALSE
clic-1	clic-1	71.5766	0.917913	0.402005	2.28334	0.0224104	8.8163541331431602E-2	TRUE	FALSE		FALSE	FALSE	FALSE
eef-1G	eef-1G	28.5807	1.18102	0.517352	2.28281	0.0224416	8.8163541331431602E-2	FALSE	FALSE		FALSE	FALSE	FALSE
rpn-3	rpn-3	49.5064	0.975044	0.42723	2.28225	0.0224748	8.8219032007245193E-2	TRUE	FALSE		FALSE	FALSE	FALSE
C12C8.7	C12C8.7	35.2946	1.10244	0.483397	2.28061	0.0225713	8.8522522305782905E-2	FALSE	FALSE		FALSE	FALSE	FALSE
F57A10.2	F57A10.2	13.6378	1.7529	0.768822	2.27999	0.0226085	8.8593056650208002E-2	FALSE	FALSE		TRUE	FALSE	FALSE
R11E3.1	R11E3.1	68.512	0.868372	0.381118	2.27849	0.0226976	8.8866783244181805E-2	TRUE	FALSE		TRUE	FALSE	FALSE
Y38H8A.3	ttbk-8.1	72.2558	0.949321	0.417801	2.27218	0.0230755	9.0193563118480896E-2	TRUE	FALSE		TRUE	FALSE	FALSE
C28A5.10	C28A5.10	195.963	0.770894	0.339756	2.26896	0.0232706	9.0763469126676502E-2	FALSE	FALSE		FALSE	FALSE	FALSE
ZK546.4	ZK546.4	64.6965	1.03105	0.454448	2.2688	0.0232802	9.0763469126676502E-2	TRUE	FALSE		TRUE	FALSE	FALSE
2L52.1	2L52.1	1.93032	4.3415	1.91357	2.26879	0.023281	NA	FALSE	FALSE		FALSE	FALSE	FALSE
C16B8.8	C16B8.8	244.552	0.848896	0.37452	2.26663	0.0234131	9.1204458177311903E-2	FALSE	FALSE		FALSE	FALSE	FALSE
imp-2	imp-2	32.644	1.11759	0.493391	2.26513	0.0235046	9.1409314632640001E-2	TRUE	FALSE		FALSE	FALSE	FALSE
Y32H12A.7	Y32H12A.7	18.6112	1.42003	0.627181	2.26415	0.0235648	9.15196832663253E-2	TRUE	FALSE		FALSE	FALSE	FALSE
memb-2	memb-2	21.5022	1.37571	0.607843	2.26327	0.023619	9.1590334188766595E-2	TRUE	FALSE		FALSE	TRUE	FALSE
F44D12.16	F44D12.16	68.4596	0.97454	0.430705	2.26266	0.0236565	9.1590334188766595E-2	TRUE	FALSE		FALSE	FALSE	FALSE
M02B1.3	M02B1.3	65.3523	1.15565	0.510937	2.26181	0.0237089	9.1661296064338704E-2	TRUE	FALSE		FALSE	FALSE	FALSE
ssq-4	ssq-4	53.4911	1.0134	0.448618	2.25893	0.0238879	9.2275905192266097E-2	TRUE	FALSE		TRUE	FALSE	FALSE
F02A9.12	F02A9.12	25.8803	1.62889	0.72181	2.25668	0.0240282	9.2671150145197695E-2	FALSE	FALSE		FALSE	FALSE	FALSE
spe-39	spe-39	68.3857	1.03349	0.458009	2.25649	0.0240402	9.2671150145197695E-2	TRUE	FALSE		FALSE	FALSE	FALSE
Y47G6A.18	Y47G6A.18	17.7578	1.46531	0.649425	2.25632	0.0240504	9.2671150145197695E-2	TRUE	FALSE		FALSE	FALSE	FALSE
abt-1	abt-1	54.7377	0.962802	0.426797	2.25588	0.0240781	9.2700517810493793E-2	TRUE	FALSE		TRUE	FALSE	FALSE
msp-42	msp-42	19.2824	1.41612	0.627984	2.25502	0.0241319	9.2830641168317601E-2	TRUE	FALSE		FALSE	FALSE	FALSE
F22D3.4	F22D3.4	15.5917	1.44217	0.639993	2.25342	0.0242328	9.3012330864086001E-2	TRUE	FALSE		TRUE	FALSE	FALSE
F53B2.5	F53B2.5	57.5713	1.10488	0.491109	2.24977	0.0244637	9.3794597283263295E-2	TRUE	FALSE		TRUE	FALSE	FALSE
F59A6.2	F59A6.2	282.287	1.11054	0.494623	2.24523	0.0247532	9.4747217097064004E-2	TRUE	FALSE		FALSE	FALSE	FALSE
T27E4.20	T27E4.20	4.31259	2.96945	1.32427	2.24233	0.0249404	NA	FALSE	FALSE		FALSE	FALSE	FALSE
F21H7.5	F21H7.5	255.304	0.828799	0.369672	2.24198	0.0249625	9.5469342306570698E-2	TRUE	FALSE		TRUE	FALSE	FALSE
tat-1	tat-1	27.1827	1.11977	0.499557	2.24153	0.0249918	9.5502327078670193E-2	TRUE	FALSE		FALSE	FALSE	FALSE
scrm-5	scrm-5	31.1198	1.27598	0.569335	2.24118	0.0250145	9.5509762503007398E-2	TRUE	FALSE		TRUE	FALSE	FALSE
F23C8.8	F23C8.8	28.5755	1.20448	0.537655	2.24025	0.0250748	9.5622095752074407E-2	FALSE	FALSE		TRUE	FALSE	FALSE
C17E4.1	C17E4.1	30.0263	1.15497	0.515853	2.23896	0.0251586	9.5743486895229005E-2	FALSE	FALSE		TRUE	FALSE	FALSE
hgrs-1	hgrs-1	23.2381	1.17401	0.52461	2.23788	0.0252292	9.5933072404521799E-2	FALSE	FALSE		FALSE	FALSE	FALSE
air-1	air-1	90.19	0.888144	0.397158	2.23625	0.0253355	9.61789553619702E-2	TRUE	FALSE		FALSE	FALSE	FALSE
nspd-4	nspd-4	28.0738	1.21655	0.544147	2.23569	0.0253718	9.6237900752058E-2	TRUE	FALSE		TRUE	FALSE	FALSE
Y47D3A.31	Y47D3A.31	505.115	0.820738	0.367192	2.23518	0.0254058	9.6287758395987105E-2	TRUE	FALSE		TRUE	FALSE	FALSE
cpb-2	cpb-2	61.1792	0.944754	0.42302	2.23336	0.0255255	9.6662059544302306E-2	TRUE	FALSE		TRUE	FALSE	FALSE
F10G8.2	F10G8.2	20.4769	1.29753	0.581387	2.23178	0.0256296	9.6900045002265997E-2	TRUE	FALSE		TRUE	FALSE	FALSE
Y1A5A.1	Y1A5A.1	146.926	0.985718	0.441743	2.23143	0.0256527	9.6900045002265997E-2	TRUE	FALSE		TRUE	FALSE	FALSE
Y47D9A.5	Y47D9A.5	50.6139	1.02285	0.458428	2.23121	0.025667	9.6900045002265997E-2	TRUE	FALSE		TRUE	FALSE	FALSE
acs-10	acs-10	135.636	0.832581	0.373165	2.23113	0.0256722	9.6900045002265997E-2	TRUE	FALSE		TRUE	FALSE	FALSE
clpp-1	clpp-1	31.6764	1.24156	0.55673	2.2301	0.0257411	9.7080665499921406E-2	TRUE	FALSE		FALSE	FALSE	FALSE
rpl-41.1	rpl-41.1	20.4746	1.41976	0.636921	2.2291	0.0258073	9.7251171055114896E-2	TRUE	FALSE		FALSE	FALSE	FALSE
Y50E8A.12	Y50E8A.12	6.4366	2.21	0.992044	2.22772	0.0258989	NA	FALSE	FALSE		TRUE	FALSE	FALSE
Y7A9D.63	Y7A9D.63	112.132	1.04322	0.468608	2.2262	0.0260007	9.7899796301645595E-2	FALSE	FALSE		FALSE	FALSE	FALSE
pitr-5	pitr-5	38.26	1.08263	0.486509	2.22531	0.0260604	9.8033848826978201E-2	TRUE	FALSE		TRUE	FALSE	FALSE
Y105E8A.27	Y105E8A.27	91.527	1.00475	0.451567	2.22504	0.0260787	9.8033848826978201E-2	TRUE	FALSE		TRUE	FALSE	FALSE
R13H9.5	ttbk-2.2	39.2726	1.04369	0.469895	2.22111	0.0263433	9.8764424650872804E-2	TRUE	FALSE		TRUE	FALSE	FALSE
Y45F10D.16	Y45F10D.16	20.0425	1.26598	0.569996	2.22103	0.026349	9.8764424650872804E-2	TRUE	FALSE		FALSE	FALSE	FALSE
F35C5.1	F35C5.1	77.7657	0.846685	0.381237	2.22089	0.0263586	9.8764424650872804E-2	TRUE	FALSE		TRUE	FALSE	FALSE
C14C10.1	C14C10.1	14.677	1.46674	0.660822	2.21958	0.0264476	9.9017861695407994E-2	TRUE	FALSE		TRUE	FALSE	FALSE
pck-2	pck-2	3.62887	3.2151	1.44919	2.21855	0.0265176	NA	FALSE	TRUE		TRUE	FALSE	FALSE
F55A11.11	F55A11.11	58.2605	0.89915	0.40551	2.21733	0.0266003	9.94282433351589E-2	TRUE	FALSE		TRUE	FALSE	FALSE
R04F11.2	R04F11.2	17.0424	1.46677	0.661682	2.21672	0.026642	9.9503790556159599E-2	FALSE	FALSE		FALSE	FALSE	FALSE
F33D11.2	F33D11.2	31.8515	1.14507	0.51676	2.21586	0.0267008	9.9642776487065599E-2	FALSE	FALSE		TRUE	FALSE	FALSE
C24H11.1	C24H11.1	52.2553	1.18843	0.536761	2.21408	0.0268231	9.9862720771036695E-2	TRUE	FALSE		TRUE	FALSE	FALSE
Y54G2A.65	Y54G2A.65	1007.94	1.20336	0.543508	2.21406	0.0268246	9.9862720771036695E-2	FALSE	FALSE		FALSE	FALSE	FALSE
dlat-1	dlat-1	52.0135	0.941202	0.42524	2.21334	0.026874	9.9965970925510295E-2	TRUE	FALSE		FALSE	FALSE	FALSE
Y41C4A.18	Y41C4A.18	124.675	0.925156	0.418205	2.21221	0.0269522	0.100176430106188	TRUE	FALSE		TRUE	FALSE	FALSE
W01D2.3	W01D2.3	127.815	0.863307	0.390524	2.21064	0.0270608	0.100499280702417	TRUE	FALSE		TRUE	FALSE	FALSE
nep-23	nep-23	11.8655	1.5751	0.712767	2.20984	0.0271163	0.10056382068261099	TRUE	FALSE		TRUE	FALSE	FALSE
B0261.6	B0261.6	277.01	0.758785	0.343457	2.20926	0.0271567	0.100596343341304	TRUE	FALSE		TRUE	FALSE	FALSE
bckd-1A	bckd-1A	43.8772	1.07941	0.489074	2.20705	0.0273104	0.10101995529376701	TRUE	TRUE		FALSE	FALSE	FALSE
R05D7.7	R05D7.7	8.73934	1.77488	0.804197	2.20702	0.0273126	NA	FALSE	FALSE		FALSE	FALSE	FALSE
sec-61.G	sec-61.G	68.3729	0.978327	0.443658	2.20514	0.0274443	0.101434009890591	TRUE	FALSE		FALSE	FALSE	FALSE
ZK370.4	ZK370.4	18.5657	1.27326	0.577739	2.20386	0.0275341	0.101684709205398	FALSE	FALSE		FALSE	FALSE	FALSE
H13N06.7	H13N06.7	6.37005	2.12503	0.964474	2.20331	0.0275729	NA	FALSE	FALSE		FALSE	FALSE	FALSE
R186.3	R186.3	16.0143	1.4005	0.635992	2.20206	0.0276608	0.10207091049332399	TRUE	FALSE		FALSE	FALSE	FALSE
ZK994.9	ZK994.9	38.1214	1.24996	0.567968	2.20076	0.0277531	0.10225270168572	FALSE	FALSE		FALSE	FALSE	FALSE
Y57G11C.36	Y57G11C.36	16.7432	1.39605	0.634726	2.19946	0.0278452	0.102424389604721	FALSE	FALSE		FALSE	FALSE	FALSE
C37C3.2	C37C3.2	31.4539	1.0356	0.4719	2.19453	0.0281977	0.103473603118824	TRUE	FALSE		FALSE	FALSE	FALSE
R08A2.1	R08A2.1	9.8348	1.7029	0.776316	2.19356	0.0282671	NA	TRUE	FALSE		TRUE	FALSE	FALSE
R04B5.11	R04B5.11	18.9982	1.31705	0.600809	2.19213	0.0283702	0.103772355808696	TRUE	FALSE		TRUE	FALSE	FALSE
vha-10	vha-10	13.049	1.77624	0.810388	2.19184	0.0283914	0.103772355808696	TRUE	FALSE		FALSE	FALSE	FALSE
F41A4.3	F41A4.3	1046.36	1.12654	0.514109	2.19125	0.0284335	0.10384425003266499	FALSE	FALSE		FALSE	FALSE	FALSE
W08D2.9	W08D2.9	9.20508	1.75893	0.80285	2.19086	0.0284621	NA	TRUE	FALSE		FALSE	FALSE	FALSE
ZK353.3	ZK353.3	4.90422	2.58369	1.17943	2.19062	0.028479	NA	FALSE	FALSE		TRUE	FALSE	FALSE
F35H8.4	F35H8.4	219.176	0.869145	0.396892	2.18988	0.0285331	0.10401235366691	TRUE	FALSE		TRUE	FALSE	FALSE
C06G1.15	C06G1.15	344.269	1.16568	0.532352	2.18968	0.0285471	0.10401235366691	FALSE	FALSE		FALSE	FALSE	FALSE
msp-19	msp-19	23.0964	1.28147	0.586102	2.18643	0.0287839	0.104717986049584	TRUE	FALSE		TRUE	FALSE	FALSE
unc-61	unc-61	16.1988	1.42655	0.652466	2.1864	0.0287861	0.104717986049584	FALSE	FALSE		FALSE	FALSE	FALSE
slc-25A42	slc-25A42	45.196	0.95926	0.438862	2.18579	0.0288309	0.104798369849118	FALSE	FALSE		FALSE	FALSE	FALSE
ssq-1	ssq-1	185.338	0.791505	0.362256	2.18493	0.0288939	0.104862434161839	TRUE	FALSE		TRUE	FALSE	FALSE
M01H9.10	M01H9.10	12.1741	1.85355	0.848735	2.18389	0.0289701	0.104973982431754	FALSE	FALSE		FALSE	FALSE	FALSE
ssp-9	ssp-9	113.496	0.905343	0.414675	2.18326	0.0290167	0.105060304520031	TRUE	FALSE		TRUE	FALSE	FALSE
gen-1	gen-1	13.4718	1.51826	0.695616	2.18261	0.0290642	0.10515019922247799	TRUE	FALSE		FALSE	FALSE	FALSE
F57H12.5	F57H12.5	20.2132	1.21219	0.556313	2.17898	0.0293332	0.105853035123781	TRUE	FALSE		TRUE	FALSE	FALSE
F52E10.6	F52E10.6	482.562	0.974994	0.447501	2.17875	0.0293502	0.105853035123781	FALSE	FALSE		FALSE	FALSE	FALSE
K08D10.22	K08D10.22	34.3375	1.1429	0.525082	2.17662	0.0295092	0.105922895906074	TRUE	FALSE		FALSE	FALSE	FALSE
K07A1.21	K07A1.21	34.2642	1.20586	0.554013	2.1766	0.0295106	0.105922895906074	TRUE	FALSE		FALSE	FALSE	FALSE
B0454.26	B0454.26	29.0637	1.21206	0.556925	2.17634	0.02953	0.105922895906074	FALSE	FALSE		TRUE	FALSE	FALSE
Y53F4B.36	Y53F4B.36	26.0718	1.24528	0.572551	2.17496	0.0296328	0.106209067687175	TRUE	FALSE		TRUE	FALSE	FALSE
F22F1.5	F22F1.5	1044.48	1.16795	0.537079	2.17464	0.0296572	0.10621398895217	FALSE	FALSE		FALSE	FALSE	FALSE
msp-81	msp-81	49.3087	1.02692	0.472509	2.17333	0.0297558	0.106402294967398	TRUE	FALSE		TRUE	FALSE	FALSE
oac-23	oac-23	10.702	1.62857	0.74963	2.17249	0.0298186	0.10646210209722901	FALSE	FALSE		TRUE	FALSE	FALSE
ssp-11	ssp-11	102.539	0.830686	0.382646	2.1709	0.0299387	0.106808348313378	TRUE	FALSE		TRUE	FALSE	FALSE
C46A5.1	C46A5.1	7.24053	2.03685	0.938829	2.16956	0.0300398	NA	FALSE	FALSE		TRUE	FALSE	FALSE
R107.5	R107.5	19.9106	1.53452	0.707446	2.1691	0.0300753	0.10721280963198	TRUE	FALSE		FALSE	FALSE	FALSE
F44E7.3	F44E7.3	28.8297	1.16687	0.540525	2.15878	0.0308675	0.10956071431401	FALSE	FALSE		FALSE	FALSE	FALSE
rmd-4	rmd-4	55.7849	1.01426	0.469854	2.15866	0.0308762	0.10956071431401	TRUE	FALSE		FALSE	FALSE	FALSE
Y71A12C.2	Y71A12C.2	12.0169	1.61046	0.746177	2.15829	0.0309055	0.10958042516528201	TRUE	FALSE		FALSE	FALSE	FALSE
R02F2.5	R02F2.5	48.3477	0.94934	0.439999	2.1576	0.0309592	0.10968673029074499	TRUE	FALSE		TRUE	FALSE	FALSE
K02F6.3	K02F6.3	57.3527	0.947941	0.439966	2.15458	0.0311951	0.110353203739311	TRUE	FALSE		TRUE	FALSE	FALSE
manf-1	manf-1	44.9737	1.07394	0.498829	2.15292	0.0313246	0.11058839746860399	TRUE	FALSE		FALSE	FALSE	FALSE
F41H10.5	F41H10.5	20.2038	1.28023	0.595085	2.15134	0.0314496	0.110829279574	FALSE	FALSE		TRUE	FALSE	FALSE
Y106G6A.4	Y106G6A.4	78.6234	0.832782	0.38729	2.15028	0.0315331	0.11095441378226301	TRUE	FALSE		TRUE	FALSE	FALSE
C14A6.7	C14A6.7	4.31995	2.8771	1.33823	2.14993	0.031561	NA	FALSE	FALSE		FALSE	FALSE	FALSE
dml-1	dml-1	30.8975	1.14187	0.531448	2.1486	0.0316658	0.111251580866326	TRUE	FALSE		FALSE	FALSE	FALSE
C38C3.3	C38C3.3	199.042	0.743371	0.346301	2.14661	0.0318247	0.111725135084268	TRUE	FALSE		TRUE	FALSE	FALSE
F59B2.15	F59B2.15	41.2768	0.932823	0.434905	2.14489	0.0319618	0.111988182416962	TRUE	FALSE		TRUE	FALSE	FALSE
F22F1.7	F22F1.7	364.169	1.16277	0.542144	2.14476	0.0319724	0.111988182416962	FALSE	FALSE		FALSE	FALSE	FALSE
C56G2.23	C56G2.23	23.0035	1.24866	0.582618	2.14319	0.0320977	0.11234188212718201	FALSE	FALSE		FALSE	FALSE	FALSE
msd-2	msd-2	64.2392	0.949848	0.443571	2.14137	0.0322445	0.11277030252230801	TRUE	FALSE		TRUE	FALSE	FALSE
F43C9.5	F43C9.5	92.7242	1.32677	0.620303	2.13891	0.0324429	0.113378202639209	FALSE	FALSE		FALSE	FALSE	FALSE
F02A9.10	mccc-2	6.28882	2.09912	0.981695	2.13826	0.0324959	NA	FALSE	FALSE		FALSE	FALSE	FALSE
R11H6.4	R11H6.4	3.81264	2.78038	1.30189	2.13566	0.0327075	NA	FALSE	FALSE		FALSE	FALSE	FALSE
syx-5	syx-5	29.3373	1.0935	0.512064	2.13547	0.0327226	0.11426951646896601	TRUE	FALSE		FALSE	FALSE	FALSE
C34G6.3	C34G6.3	71.2651	0.965349	0.452583	2.13297	0.0329268	0.11468236846678199	TRUE	FALSE		TRUE	FALSE	FALSE
F26B1.8	F26B1.8	21.6486	1.31361	0.615904	2.13281	0.0329402	0.11468236846678199	TRUE	FALSE		TRUE	FALSE	FALSE
F28A10.1	F28A10.1	4.03209	2.77616	1.30189	2.13242	0.0329727	NA	FALSE	FALSE		TRUE	FALSE	FALSE
jmjd-1.1	jmjd-1.1	13.9192	1.53678	0.720791	2.13207	0.0330007	0.114806660798891	TRUE	FALSE		TRUE	FALSE	FALSE
cyp-34A6	cyp-34A6	3.21858	3.15471	1.47977	2.13189	0.0330158	NA	FALSE	FALSE		TRUE	FALSE	FALSE
F08A8.5	F08A8.5	20.7425	1.40522	0.65924	2.13157	0.0330421	0.114807545500106	FALSE	FALSE		TRUE	FALSE	FALSE
B0205.10	B0205.10	550.285	0.861319	0.404097	2.13147	0.0330507	0.114807545500106	TRUE	FALSE		TRUE	FALSE	FALSE
stdh-1	stdh-1	21.2032	1.33263	0.625457	2.13064	0.0331186	0.114899857954592	TRUE	FALSE		TRUE	FALSE	FALSE
Y69E1A.1	Y69E1A.1	103.942	0.777374	0.364923	2.13024	0.0331518	0.114899857954592	TRUE	FALSE		TRUE	FALSE	FALSE
C04G2.3	C04G2.3	32.8199	1.10796	0.520354	2.12924	0.0332341	0.115098754270995	TRUE	FALSE		FALSE	FALSE	FALSE
C25F6.26	C25F6.26	4.19324	2.95916	1.38995	2.12896	0.0332576	NA	FALSE	FALSE		FALSE	FALSE	FALSE
Y75B7B.2	Y75B7B.2	4.54626	2.74865	1.29126	2.12865	0.0332832	NA	TRUE	FALSE		TRUE	FALSE	FALSE
mps-3	mps-3	42.7977	1.0143	0.476541	2.12846	0.033299	0.115237140359277	TRUE	FALSE		TRUE	FALSE	FALSE
C16D9.6	C16D9.6	1.72826	4.16765	1.96077	2.12551	0.0335438	NA	FALSE	FALSE		FALSE	FALSE	FALSE
B0280.11	B0280.11	38.7851	1.02629	0.483356	2.12326	0.0337323	0.11641733903066501	TRUE	FALSE		TRUE	FALSE	FALSE
T15D6.10	T15D6.10	7.21928	2.19295	1.03302	2.12286	0.0337657	NA	FALSE	FALSE		FALSE	FALSE	FALSE
ZK593.9	ZK593.9	28.6577	1.09383	0.515357	2.12246	0.0337988	0.116488187992476	FALSE	FALSE		TRUE	FALSE	FALSE
C15H11.1	C15H11.1	97.2671	0.870186	0.410083	2.12198	0.0338398	0.116488187992476	TRUE	FALSE		TRUE	FALSE	FALSE
nspa-3	nspa-3	12.6008	1.49352	0.704056	2.1213	0.0338964	0.116488187992476	TRUE	FALSE		TRUE	FALSE	FALSE
C03C10.2	C03C10.2	27.1411	1.15858	0.546214	2.12111	0.0339127	0.116488187992476	TRUE	FALSE		TRUE	FALSE	FALSE
R119.8	R119.8	1.66876	4.15866	1.96217	2.11941	0.0340556	NA	FALSE	FALSE		FALSE	FALSE	FALSE
sec-61.A	sec-61.A	64.6806	0.880761	0.415778	2.11834	0.034146	0.117202438471216	TRUE	FALSE		FALSE	FALSE	FALSE
Y73B6BL.285	Y73B6BL.285	1.66294	4.11833	1.94676	2.11548	0.0343888	NA	FALSE	FALSE		FALSE	FALSE	FALSE
AH6.3	AH6.3	141.11	0.860855	0.407303	2.11355	0.0345541	0.118427145419298	FALSE	FALSE		TRUE	FALSE	FALSE
R10E4.9	R10E4.9	5.98842	2.17773	1.03097	2.11231	0.0346597	NA	FALSE	FALSE		FALSE	FALSE	FALSE
C18H2.5	C18H2.5	37.7911	1.0133	0.479998	2.11105	0.0347677	0.11898268694014701	TRUE	FALSE		TRUE	FALSE	FALSE
F36H2.4	F36H2.4	5.31116	2.32853	1.10476	2.10773	0.0350548	NA	FALSE	FALSE		FALSE	FALSE	FALSE
M03A1.10	M03A1.10	161.193	0.746866	0.354367	2.1076	0.0350653	0.119912414326144	FALSE	FALSE		FALSE	FALSE	FALSE
nbet-1	nbet-1	12.4547	1.47523	0.70053	2.10588	0.0352146	0.120285669932453	FALSE	FALSE		FALSE	FALSE	FALSE
C27D8.1	C27D8.1	280.492	0.740406	0.351625	2.10567	0.0352331	0.120285669932453	TRUE	FALSE		TRUE	FALSE	FALSE
prdx-3	prdx-3	24.8875	1.18963	0.565087	2.10522	0.0352722	0.120285669932453	FALSE	FALSE		FALSE	FALSE	FALSE
C02F5.10	C02F5.10	39.4027	0.981215	0.466262	2.10443	0.0353412	0.12041019715082101	TRUE	FALSE		FALSE	FALSE	FALSE
emb-9	emb-9	15.4201	1.36054	0.647295	2.10189	0.0355633	0.12064664931767199	FALSE	TRUE		TRUE	FALSE	FALSE
alg-3	alg-3	86.2591	0.884689	0.420953	2.10164	0.0355852	0.12064664931767199	TRUE	FALSE		TRUE	FALSE	FALSE
vha-2	vha-2	34.2716	1.08203	0.514874	2.10154	0.0355934	0.12064664931767199	TRUE	FALSE		FALSE	FALSE	FALSE
ZK849.6	ZK849.6	106.862	0.896791	0.426838	2.10101	0.03564	0.120678904304303	FALSE	FALSE		TRUE	FALSE	FALSE
C34D4.3	C34D4.3	106.294	0.753093	0.358472	2.10084	0.0356551	0.120678904304303	TRUE	FALSE		TRUE	FALSE	FALSE
F56D6.20	F56D6.20	107.905	0.861463	0.410175	2.10023	0.0357085	0.120734958079324	TRUE	FALSE		FALSE	FALSE	FALSE
B0252.5	B0252.5	107.539	0.88823	0.422956	2.10006	0.035724	0.120734958079324	TRUE	FALSE		TRUE	FALSE	FALSE
T27A3.5	T27A3.5	60.5252	0.942357	0.448825	2.09961	0.0357632	0.12077932459530701	TRUE	FALSE		TRUE	FALSE	FALSE
mrps-5	mrps-5	32.045	0.98486	0.469339	2.0984	0.03587	0.120934762159295	TRUE	FALSE		FALSE	FALSE	FALSE
ZC376.8	ZC376.8	36.3671	1.00668	0.479745	2.09835	0.0358739	0.120934762159295	TRUE	FALSE		TRUE	FALSE	FALSE
Y41C4A.6	Y41C4A.6	8.32909	1.89568	0.904294	2.09631	0.0360549	NA	FALSE	FALSE		FALSE	FALSE	FALSE
K10C9.7	K10C9.7	69.9195	1.02571	0.489637	2.09485	0.0361845	0.121708032976902	TRUE	FALSE		TRUE	FALSE	FALSE
basl-1	basl-1	29.9882	1.1057	0.527852	2.09472	0.0361963	0.121708032976902	TRUE	FALSE		TRUE	FALSE	FALSE
C04C3.9	C04C3.9	5.53641	2.11427	1.01039	2.09252	0.0363922	NA	FALSE	FALSE		FALSE	FALSE	FALSE
hrdl-1	hrdl-1	10.6324	1.52099	0.727114	2.09182	0.036455	NA	FALSE	FALSE		FALSE	FALSE	FALSE
dld-1	dld-1	26.8594	1.08199	0.517782	2.08966	0.0366487	0.12287149982479199	TRUE	FALSE		FALSE	FALSE	FALSE
Y24D9B.1	Y24D9B.1	29.1035	1.02035	0.488392	2.08921	0.0366891	0.122917956608057	TRUE	FALSE		TRUE	FALSE	FALSE
W06D4.10	W06D4.10	11.1948	1.61523	0.773559	2.08805	0.0367931	0.123176980137777	TRUE	FALSE		FALSE	FALSE	FALSE
Y73F8A.14	Y73F8A.14	50.012	1.08475	0.52044	2.0843	0.037133	0.123776827909614	TRUE	FALSE		TRUE	FALSE	FALSE
C15H9.15	C15H9.15	9.91563	1.65239	0.793706	2.08187	0.0373544	NA	TRUE	FALSE		FALSE	FALSE	FALSE
F21D5.7	F21D5.7	16.6023	1.35792	0.652638	2.08066	0.0374652	0.124657312752428	FALSE	FALSE		FALSE	FALSE	FALSE
hum-8	hum-8	113.852	0.731669	0.351833	2.07959	0.037563	0.124657312752428	FALSE	FALSE		FALSE	FALSE	FALSE
W06G6.19	W06G6.19	328.756	1.09237	0.52528	2.07959	0.0375635	0.124657312752428	FALSE	FALSE		FALSE	FALSE	FALSE
sel-1	sel-1	27.9405	1.07327	0.516149	2.07938	0.0375821	0.124657312752428	TRUE	FALSE		FALSE	FALSE	FALSE
F10D11.4	F10D11.4	67.6928	1.0117	0.48674	2.07852	0.0376619	0.124819254933389	TRUE	FALSE		TRUE	FALSE	FALSE
ins-7	ins-7	4.54548	2.51511	1.21027	2.07814	0.0376964	NA	FALSE	FALSE		FALSE	FALSE	FALSE
pyk-1	pyk-1	43.9802	0.959887	0.461937	2.07796	0.037713	0.124898903024355	TRUE	FALSE		FALSE	FALSE	FALSE
F35E2.9	F35E2.9	68.9819	0.843284	0.406198	2.07604	0.0378901	0.12539556117999501	TRUE	FALSE		TRUE	FALSE	FALSE
irld-18	irld-18	42.6541	0.944467	0.455042	2.07556	0.0379345	0.12545281994784499	TRUE	FALSE		TRUE	FALSE	FALSE
C03C11.1	C03C11.1	100.08	0.756336	0.365337	2.07024	0.0384298	0.12681826676011901	TRUE	FALSE		TRUE	FALSE	FALSE
W02D9.2	W02D9.2	40.0104	1.05189	0.508212	2.06978	0.038473	0.12685710057261201	FALSE	FALSE		FALSE	FALSE	FALSE
F09B9.7	F09B9.7	256.518	0.97596	0.471805	2.06857	0.0385869	0.12685710057261201	FALSE	FALSE		FALSE	FALSE	FALSE
C28D4.7	C28D4.7	11.8209	1.53728	0.743803	2.06678	0.0387551	0.12698463920322201	TRUE	FALSE		TRUE	FALSE	FALSE
spcs-3	spcs-3	46.1888	0.913505	0.442059	2.06648	0.0387833	0.12698699036109701	TRUE	FALSE		FALSE	FALSE	FALSE
W06G6.18	W06G6.18	355.548	1.1051	0.534949	2.0658	0.0388473	0.127036356083568	FALSE	FALSE		FALSE	FALSE	FALSE
F20D6.11	F20D6.11	3.24094	3.02316	1.46687	2.06096	0.0393073	NA	FALSE	FALSE		TRUE	FALSE	FALSE
C39H7.1	ttbk-8.2	337.184	0.712783	0.346117	2.05937	0.0394588	0.128487538076036	TRUE	FALSE		TRUE	FALSE	FALSE
obr-4	obr-4	62.9456	0.828255	0.402199	2.05932	0.039464	0.128487538076036	FALSE	FALSE		FALSE	FALSE	FALSE
msd-4	msd-4	128.512	0.816122	0.396817	2.05667	0.0397181	0.12913274058782401	TRUE	FALSE		TRUE	FALSE	FALSE
msp-53	msp-53	64.8066	0.86682	0.421762	2.05523	0.0398564	0.12949137677818501	TRUE	FALSE		TRUE	FALSE	FALSE
msp-36	msp-36	25.3104	1.12661	0.548306	2.05472	0.0399063	0.12949793782974101	TRUE	FALSE		TRUE	FALSE	FALSE
psr-1	psr-1	37.0778	1.03321	0.502868	2.05463	0.0399145	0.12949793782974101	FALSE	FALSE		FALSE	FALSE	FALSE
F53B6.11	F53B6.11	85.3386	1.22081	0.594341	2.05406	0.0399701	0.12958734273258099	FALSE	FALSE		FALSE	FALSE	FALSE
F57F4.1	F57F4.1	26.1429	1.10553	0.538499	2.05299	0.0400732	0.12975433649859899	TRUE	FALSE		TRUE	FALSE	FALSE
Y57G11C.5	Y57G11C.5	369.146	0.680344	0.331417	2.05283	0.0400888	0.12975433649859899	TRUE	FALSE		TRUE	FALSE	FALSE
C32D5.18	C32D5.18	6.82661	2.09325	1.01973	2.05276	0.0400956	NA	FALSE	FALSE		FALSE	FALSE	FALSE
T05C12.1	T05C12.1	69.2168	0.965886	0.470554	2.05266	0.0401059	0.12975433649859899	TRUE	FALSE		TRUE	FALSE	FALSE
M70.1	M70.1	28.7775	1.13007	0.551011	2.0509	0.0402762	0.130032282064342	TRUE	FALSE		TRUE	FALSE	FALSE
F18E2.15	F18E2.15	15.7277	1.31882	0.643186	2.05044	0.0403214	0.13008713287185	TRUE	FALSE		TRUE	FALSE	FALSE
T09B4.8	T09B4.8	4.867	2.33445	1.14053	2.04681	0.0406766	NA	FALSE	FALSE		TRUE	FALSE	FALSE
rps-29	rps-29	53.6711	0.909422	0.444698	2.04503	0.0408515	0.13125856967184901	TRUE	FALSE		FALSE	FALSE	FALSE
ZK686.3	ZK686.3	28.3687	1.08582	0.530963	2.045	0.0408549	0.13125856967184901	FALSE	FALSE		FALSE	FALSE	FALSE
idhg-1	idhg-1	7.75393	1.78333	0.872435	2.04408	0.0409458	NA	FALSE	FALSE		FALSE	FALSE	FALSE
C01B9.1	C01B9.1	3.80002	2.70434	1.32429	2.04211	0.0411406	NA	FALSE	FALSE		FALSE	FALSE	FALSE
H38K22.10	H38K22.10	23.8976	1.08428	0.530972	2.04206	0.0411455	0.13183734646048301	FALSE	FALSE		FALSE	FALSE	FALSE
T06H11.17	T06H11.17	256.479	0.924341	0.45266	2.04202	0.0411492	0.13183734646048301	FALSE	FALSE		FALSE	FALSE	FALSE
ZK563.8	ZK563.8	45.9692	1.09898	0.538911	2.03927	0.0414233	0.13241967204167401	FALSE	FALSE		FALSE	FALSE	FALSE
rps-0	rps-0	21.1028	1.23569	0.606112	2.03872	0.0414783	0.13241967204167401	FALSE	TRUE		FALSE	FALSE	FALSE
gpd-1	gpd-1	219.601	0.685078	0.336075	2.03847	0.041503	0.13241967204167401	FALSE	FALSE		FALSE	FALSE	FALSE
acdh-4	acdh-4	17.4178	1.19186	0.585194	2.03669	0.0416815	0.132885531126645	FALSE	FALSE		TRUE	FALSE	FALSE
ZK354.6	ZK354.6	16.9474	1.3148	0.645636	2.03644	0.0417065	0.132885531126645	FALSE	FALSE		TRUE	FALSE	FALSE
evl-18	evl-18	130.25	0.849684	0.41737	2.03581	0.0417697	0.13299530572708401	FALSE	FALSE		FALSE	TRUE	FALSE
F07D3.3	F07D3.3	10.8416	1.60872	0.791042	2.03367	0.0419845	0.13358693936844501	FALSE	FALSE		TRUE	FALSE	FALSE
C09B9.80	C09B9.80	83.7351	1.17303	0.578218	2.02871	0.0424882	0.13509674061271401	FALSE	FALSE		FALSE	FALSE	FALSE
B0273.1	B0273.1	36.1397	1.07554	0.530431	2.02768	0.0425934	0.135337933578625	TRUE	FALSE		TRUE	FALSE	FALSE
Y53F4B.24	Y53F4B.24	130.169	0.902836	0.445325	2.02736	0.0426252	0.135345893914676	FALSE	FALSE		TRUE	FALSE	FALSE
Y47D3A.13	Y47D3A.13	322.465	0.790542	0.390015	2.02695	0.0426671	0.135386135917478	TRUE	FALSE		TRUE	FALSE	FALSE
B0034.4	B0034.4	40.068	0.887283	0.437821	2.02659	0.0427044	0.13539564374909899	FALSE	FALSE		TRUE	FALSE	FALSE
W03B1.3	W03B1.3	17.9108	1.3362	0.659495	2.02609	0.0427555	0.13539564374909899	TRUE	FALSE		TRUE	FALSE	FALSE
msp-55	msp-55	45.6546	0.942284	0.46508	2.02607	0.0427581	0.13539564374909899	TRUE	FALSE		TRUE	FALSE	FALSE
sma-1	sma-1	23.9601	1.08222	0.534511	2.0247	0.0428982	0.13552162591755401	FALSE	FALSE		FALSE	FALSE	FALSE
C43G2.3	C43G2.3	17.7799	1.26657	0.625864	2.02371	0.043	0.13560404004395299	TRUE	FALSE		TRUE	FALSE	FALSE
T15H9.5	T15H9.5	47.8414	1.07989	0.533739	2.02325	0.0430469	0.13565942192507399	FALSE	FALSE		TRUE	FALSE	FALSE
ZK1010.14	ZK1010.14	4.43945	2.44946	1.21078	2.02304	0.0430689	NA	FALSE	FALSE		FALSE	FALSE	FALSE
C31H1.5	C31H1.5	115.386	0.773023	0.382281	2.02213	0.0431624	0.13579655994172099	TRUE	FALSE		TRUE	FALSE	FALSE
Y67D8B.5	Y67D8B.5	18.652	1.31225	0.648996	2.02198	0.0431786	0.13579655994172099	FALSE	FALSE		TRUE	FALSE	FALSE
taap-1	taap-1	6.60325	1.88691	0.933922	2.02042	0.04334	NA	FALSE	FALSE		FALSE	FALSE	FALSE
C06G1.11	C06G1.11	341.218	1.0763	0.53275	2.02028	0.0433544	0.13616403899652099	FALSE	FALSE		FALSE	FALSE	FALSE
irld-7	irld-7	12.3382	1.68793	0.838164	2.01384	0.0440259	0.13754729246862399	FALSE	FALSE		TRUE	FALSE	FALSE
C41D11.3	C41D11.3	41.9002	0.924698	0.459186	2.01378	0.044033	0.13754729246862399	TRUE	FALSE		FALSE	FALSE	FALSE
F44F4.3	F44F4.3	11.618	1.44498	0.717907	2.01276	0.0441394	0.137676177033491	FALSE	FALSE		TRUE	FALSE	FALSE
ZK354.3	ZK354.3	179.392	0.707864	0.351728	2.01253	0.0441637	0.137676177033491	TRUE	FALSE		FALSE	FALSE	FALSE
mob-3	mob-3	33.2679	1.09762	0.545905	2.01064	0.0443631	0.13810718220279	TRUE	FALSE		FALSE	FALSE	FALSE
F47B3.5	F47B3.5	13.1716	1.3554	0.674326	2.01001	0.04443	0.138133725052694	FALSE	FALSE		TRUE	FALSE	FALSE
R01H2.2	R01H2.2	32.658	1.13398	0.564265	2.00966	0.044467	0.138155624876659	FALSE	FALSE		TRUE	FALSE	FALSE
clec-153	clec-153	10.8907	1.45634	0.724778	2.00936	0.0444988	0.138161466746376	FALSE	FALSE		TRUE	FALSE	FALSE
C09B9.4	C09B9.4	36.0646	1.05339	0.524409	2.00871	0.0445678	0.13828286342250901	TRUE	FALSE		TRUE	FALSE	FALSE
ZK354.2	ZK354.2	51.3996	0.90377	0.45046	2.00633	0.0448214	0.138883273421401	TRUE	FALSE		TRUE	FALSE	FALSE
unc-32	unc-32	53.1524	0.942927	0.470384	2.00459	0.0450067	0.13927057335401499	TRUE	FALSE		FALSE	FALSE	FALSE
C34F11.5	C34F11.5	46.3995	0.85498	0.426704	2.00369	0.0451037	0.13947730454869001	TRUE	FALSE		TRUE	FALSE	FALSE
ZK262.19	ZK262.19	19.962	1.21355	0.605802	2.00321	0.0451549	0.13951737069390199	TRUE	FALSE		TRUE	FALSE	FALSE
F20D1.1	flwr-1	1.5323	4.01682	2.00532	2.00308	0.0451689	NA	FALSE	FALSE		FALSE	FALSE	FALSE
Y54E2A.7	Y54E2A.7	84.6281	0.799351	0.399111	2.00283	0.0451958	0.13951737069390199	TRUE	FALSE		TRUE	FALSE	FALSE
B0212.7	B0212.7	405.294	0.747481	0.373233	2.00272	0.0452073	0.13951737069390199	FALSE	FALSE		FALSE	FALSE	FALSE
T08G3.7	T08G3.7	10.2356	1.57582	0.786864	2.00266	0.045214	NA	FALSE	FALSE		TRUE	FALSE	FALSE
T12B3.3	T12B3.3	3.29035	3.02887	1.51271	2.00227	0.0452552	NA	FALSE	FALSE		FALSE	FALSE	FALSE
sphk-1	sphk-1	10.2001	1.60576	0.802447	2.00108	0.0453838	NA	FALSE	FALSE		FALSE	FALSE	FALSE
T16A9.5	T16A9.5	113.318	0.705813	0.352779	2.00073	0.0454219	0.13989942551024401	TRUE	FALSE		TRUE	FALSE	FALSE
C15H7.4	C15H7.4	22.2948	1.1074	0.553592	2.00039	0.0454578	0.139916647666252	FALSE	FALSE		TRUE	FALSE	FALSE
T07A9.18	T07A9.18	3.94823	2.72918	1.36515	1.99919	0.0455882	NA	FALSE	FALSE		FALSE	FALSE	FALSE
Y46H3D.1	Y46H3D.1	80.5488	0.855437	0.427963	1.99886	0.045624	0.14006796393194901	TRUE	FALSE		FALSE	FALSE	FALSE
F49C12.15	F49C12.15	50.113	0.849846	0.425521	1.99719	0.0458046	0.140258595828884	TRUE	FALSE		TRUE	FALSE	FALSE
frpr-10	frpr-10	8.02221	1.74042	0.871478	1.99709	0.0458157	NA	FALSE	FALSE		FALSE	FALSE	FALSE
ssq-2	ssq-2	74.0413	0.846375	0.423821	1.99701	0.0458239	0.140258595828884	TRUE	FALSE		TRUE	FALSE	FALSE
C32E8.4	C32E8.4	68.4953	0.785714	0.3935	1.99673	0.0458547	0.140258595828884	FALSE	FALSE		TRUE	FALSE	FALSE
T14G8.2	T14G8.2	7.02906	1.82838	0.915956	1.99614	0.0459182	NA	FALSE	FALSE		FALSE	FALSE	FALSE
txt-1	txt-1	79.4461	0.729228	0.365516	1.99507	0.0460356	0.14066447089892301	TRUE	FALSE		TRUE	FALSE	FALSE
K10D2.8	K10D2.8	44.0166	0.949223	0.476565	1.9918	0.0463928	0.141568438433607	TRUE	FALSE		TRUE	FALSE	FALSE
C54G6.8	C54G6.8	17.9937	1.25738	0.631536	1.99099	0.0464822	0.14165411334959399	TRUE	FALSE		FALSE	FALSE	FALSE
srx-93	srx-93	1.69768	4.18932	2.10531	1.98988	0.0466038	NA	FALSE	FALSE		FALSE	FALSE	FALSE
best-9	best-9	8.76092	1.68063	0.845158	1.98853	0.0467526	NA	TRUE	FALSE		FALSE	FALSE	FALSE
lmd-3	lmd-3	28.3339	1.00634	0.506294	1.98766	0.0468495	0.14239783684851401	TRUE	FALSE		FALSE	FALSE	FALSE
F52E10.8	F52E10.8	701.971	0.728499	0.366936	1.98536	0.047105	0.14298614067336601	FALSE	FALSE		FALSE	FALSE	FALSE
ZK994.11	ZK994.11	84.66	1.09442	0.551379	1.98488	0.0471583	0.14305413430868999	FALSE	FALSE		FALSE	FALSE	FALSE
F38E1.3	F38E1.3	118.016	0.975907	0.492011	1.98351	0.0473108	0.14327043699827899	TRUE	FALSE		TRUE	FALSE	FALSE
F56D6.14	F56D6.14	23.7679	1.11695	0.563191	1.98325	0.0473397	0.14327043699827899	TRUE	FALSE		TRUE	FALSE	FALSE
glr-5	glr-5	9.93192	1.51745	0.765331	1.98274	0.0473962	NA	FALSE	FALSE		TRUE	FALSE	FALSE
C16C8.22	C16C8.22	16.7289	1.35451	0.683359	1.98214	0.0474634	0.14327043699827899	TRUE	FALSE		TRUE	FALSE	FALSE
lin-61	lin-61	635.7	0.637004	0.321471	1.98153	0.0475319	0.14327043699827899	TRUE	FALSE		FALSE	FALSE	FALSE
C09H5.7	C09H5.7	20.4928	1.18288	0.597399	1.98005	0.0476979	0.14355978618220699	FALSE	FALSE		TRUE	FALSE	FALSE
fbxc-49	fbxc-49	4.09739	2.41782	1.22531	1.97323	0.0484695	NA	FALSE	FALSE		TRUE	FALSE	FALSE
spe-47	spe-47	26.4214	1.12989	0.572678	1.97299	0.0484964	0.14586799130000899	FALSE	FALSE		TRUE	FALSE	FALSE
F35C11.3	F35C11.3	14.6819	1.28292	0.652782	1.96531	0.0493783	0.14805451972685499	TRUE	FALSE		TRUE	FALSE	FALSE
ZC581.7	ZC581.7	68.6331	0.850148	0.433013	1.96333	0.0496078	0.148630261005613	TRUE	FALSE		TRUE	FALSE	FALSE
msrp-1	msrp-1	127.828	0.788779	0.401873	1.96276	0.0496742	0.14873291759176099	TRUE	FALSE		TRUE	FALSE	FALSE
Y54E2A.5	Y54E2A.5	8.73088	1.70108	0.866978	1.96208	0.0497528	NA	FALSE	FALSE		TRUE	FALSE	FALSE
F59H6.15	F59H6.15	32.2272	1.10608	0.563849	1.96167	0.0498015	0.14901737842864701	TRUE	FALSE		FALSE	FALSE	FALSE
T04C12.26	T04C12.26	9.01379	1.82951	0.932643	1.96164	0.0498042	NA	FALSE	FALSE		FALSE	FALSE	FALSE
Y39A1A.29	Y39A1A.29	37.9161	1.18575	0.604802	1.96055	0.0499311	0.14930859446399899	FALSE	FALSE		FALSE	FALSE	FALSE

## Sheet: age1vsWTantisenseDOWN
gene_id	Public Name	baseMean	log2FoldChange	lfcSE	stat	pvalue	padj	TargetmRNAUpregulated	TargetmRNADownregulated	IsERGO1RRF3Target
fbxc-37	fbxc-37	165.177	-2.98814	0.546951	-5.46326	4.67475e-08	3.5995561483504402E-5	FALSE	FALSE	TRUE
Y116F11A.1	Y116F11A.1	338.687	-2.55242	0.574815	-4.44041	8.97858e-06	1.1432943528954501E-3	FALSE	FALSE	TRUE
Y116A8B.1	Y116A8B.1	151.343	-2.32567	0.545657	-4.26214	2.02475e-05	1.41357071336156E-3	FALSE	TRUE	TRUE
T05E12.10	T05E12.10	676.482	-1.86002	0.443937	-4.18984	2.79155e-05	1.6556024710413801E-3	FALSE	FALSE	FALSE
C46G7.5	C46G7.5	31.6552	-2.203	0.546102	-4.03404	5.48249e-05	2.4370455615994901E-3	FALSE	FALSE	FALSE
linc-121	linc-121	14.6609	-3.89534	0.978146	-3.98237	6.82306e-05	2.76513324787789E-3	FALSE	FALSE	FALSE
ZK930.12	ZK930.12	715.707	-1.90793	0.484424	-3.93856	8.19732e-05	2.93578395101578E-3	FALSE	FALSE	FALSE
Y53F4B.9	Y53F4B.9	84.4424	-1.4326	0.367835	-3.89469	9.83236e-05	3.36485265762987E-3	FALSE	FALSE	FALSE
fbxc-19	fbxc-19	14.4325	-3.45354	0.889675	-3.88179	0.000103689	3.4966517292581499E-3	FALSE	TRUE	FALSE
F52G3.8	F52G3.8	266.191	-1.88444	0.486355	-3.87461	0.000106795	3.4992502743030601E-3	FALSE	FALSE	FALSE
W03D2.15	W03D2.15	52.9476	-2.59235	0.670283	-3.86754	0.000109938	3.5641451038617498E-3	FALSE	FALSE	FALSE
T05E12.8	T05E12.8	769.77	-1.93573	0.510318	-3.7932	0.000148721	4.2413032146281799E-3	FALSE	FALSE	FALSE
srv-10	srv-10	4.91292	-5.84533	1.58039	-3.69866	0.00021674	NA	FALSE	FALSE	FALSE
F52D2.12	F52D2.12	159.274	-1.63625	0.461327	-3.54684	0.000389878	7.5051449526970897E-3	FALSE	FALSE	FALSE
fbxc-38	fbxc-38	24.1283	-2.3407	0.660373	-3.54451	0.000393349	7.5093824881567097E-3	FALSE	FALSE	TRUE
F43B10.1	F43B10.1	14.1697	-4.04491	1.14922	-3.51971	0.000432013	7.9110105770819807E-3	FALSE	FALSE	FALSE
E01G4.7	E01G4.7	230.932	-1.66292	0.473272	-3.51367	0.000441967	7.9518723426997093E-3	FALSE	FALSE	TRUE
jmjc-1	jmjc-1	26.3076	-1.88943	0.537771	-3.51344	0.000442344	7.9518723426997093E-3	FALSE	FALSE	FALSE
C36C9.10	C36C9.10	27.8453	-1.81896	0.518467	-3.50834	0.000450915	8.04334299807297E-3	FALSE	FALSE	FALSE
W07E6.5	W07E6.5	14.1148	-2.86654	0.825	-3.47459	0.000511634	8.5273901980307508E-3	FALSE	FALSE	FALSE
Y40A1A.6	Y40A1A.6	101.751	-1.31869	0.3804	-3.46658	0.000527126	8.6762174559270894E-3	FALSE	FALSE	FALSE
E01G4.5	E01G4.5	86.8138	-1.79221	0.517041	-3.46628	0.000527709	8.6762174559270894E-3	FALSE	FALSE	TRUE
F52D2.6	F52D2.6	146.601	-1.57898	0.461972	-3.41792	0.000631027	9.6608970093038891E-3	FALSE	FALSE	TRUE
tra-1	tra-1	33.019	-1.86384	0.548783	-3.3963	0.000683024	1.01140018829208E-2	FALSE	FALSE	FALSE
F07C6.7	F07C6.7	54.3298	-1.50774	0.44619	-3.37914	0.000727123	1.05189779149296E-2	FALSE	FALSE	FALSE
gly-6	gly-6	26.3496	-2.84987	0.84482	-3.37334	0.000742612	1.0587578487628599E-2	TRUE	FALSE	FALSE
F23A7.6	F23A7.6	3.5824	-5.37848	1.5988	-3.36406	0.000768042	NA	FALSE	FALSE	FALSE
Y57G11C.1144	Y57G11C.1144	22.5911	-2.42731	0.724785	-3.34901	0.000811007	1.12085941020194E-2	FALSE	FALSE	FALSE
T16H12.2	T16H12.2	8.82957	-3.15111	0.959098	-3.28549	0.00101805	NA	FALSE	FALSE	FALSE
C39D10.6	latd-1	13.0611	-3.39512	1.04028	-3.26366	0.00109984	1.33819899188585E-2	TRUE	FALSE	FALSE
ptr-3	ptr-3	8.30635	-3.65293	1.1322	-3.22641	0.00125355	NA	FALSE	FALSE	FALSE
Y37E3.30	Y37E3.30	203.766	-1.55578	0.48487	-3.20865	0.0013336	1.48106191190207E-2	FALSE	FALSE	FALSE
T16A1.10	T16A1.10	177.511	-1.56326	0.491993	-3.17741	0.00148596	1.5830916334961601E-2	FALSE	FALSE	FALSE
attf-3	attf-3	81.8031	-1.35494	0.430786	-3.14528	0.00165927	1.6959795975186001E-2	FALSE	FALSE	FALSE
K01G5.5	dkc-1	17.8531	-2.06862	0.658074	-3.14345	0.0016697	1.6992906506256299E-2	FALSE	FALSE	FALSE
F56H6.15	F56H6.15	21.3414	-1.89939	0.607219	-3.12801	0.00175995	1.7599486303432599E-2	FALSE	FALSE	FALSE
spd-1	spd-1	86.1292	-1.28286	0.41191	-3.11441	0.00184316	1.8002962880524401E-2	FALSE	FALSE	FALSE
Y94H6A.7	Y94H6A.7	24.224	-1.67473	0.541645	-3.09193	0.00198862	1.8980470367128299E-2	FALSE	FALSE	FALSE
F23D12.9	F23D12.9	32.9297	-1.71177	0.557932	-3.06805	0.00215459	1.9633496772636799E-2	FALSE	FALSE	FALSE
F07G6.12	F07G6.12	6.8213	-3.65907	1.19371	-3.06529	0.00217461	NA	FALSE	FALSE	FALSE
linc-12	linc-12	168.22	-2.96213	0.973117	-3.04396	0.00233484	2.0429885645492502E-2	FALSE	FALSE	FALSE
Y37E3.23	Y37E3.23	26.5748	-2.04681	0.676159	-3.02712	0.00246898	2.1174882625250399E-2	FALSE	FALSE	FALSE
Y105C5A.25	Y105C5A.25	46.2375	-1.57546	0.523352	-3.01033	0.00260968	2.2163081316575801E-2	FALSE	FALSE	FALSE
eat-17	eat-17	20.0866	-2.23159	0.743292	-3.00231	0.00267943	2.24980213557056E-2	FALSE	FALSE	FALSE
siah-1	siah-1	19.9574	-1.89014	0.629653	-3.00188	0.00268321	2.24980213557056E-2	FALSE	FALSE	FALSE
F59B2.9	F59B2.9	9.08558	-3.36914	1.13289	-2.97394	0.00294007	NA	FALSE	FALSE	FALSE
fust-1	fust-1	39.5782	-1.38106	0.46483	-2.97112	0.00296718	2.44341626274709E-2	FALSE	FALSE	FALSE
hgap-1	hgap-1	18.4594	-2.66829	0.898237	-2.97059	0.00297229	2.44341626274709E-2	FALSE	FALSE	FALSE
sep-1	45170	32.492	-1.41674	0.480061	-2.95118	0.00316567	2.5323275533375902E-2	FALSE	FALSE	FALSE
glh-2	glh-2	11.704	-2.28569	0.775074	-2.949	0.00318802	2.53942281758066E-2	FALSE	FALSE	FALSE
rrn-3.1	rrn-3.1	75.6729	-1.15789	0.393138	-2.94524	0.00322703	2.5567092330779501E-2	FALSE	FALSE	FALSE
mir-260	mir-260	12.0586	-2.38446	0.809786	-2.94455	0.00323424	2.5567092330779501E-2	FALSE	FALSE	FALSE
C47G2.8	C47G2.8	145.509	-1.14227	0.389227	-2.93472	0.00333851	2.6009990212267201E-2	FALSE	FALSE	FALSE
W08E12.9	W08E12.9	14.0157	-2.26299	0.772306	-2.93018	0.00338771	2.6172578656554101E-2	FALSE	FALSE	FALSE
memi-2	memi-2	35.471	-1.40934	0.481385	-2.92768	0.00341505	2.6252108954768101E-2	FALSE	FALSE	FALSE
F20A1.2	F20A1.2	8.52674	-3.4091	1.16524	-2.92566	0.0034373	NA	FALSE	FALSE	FALSE
C44B12.6	C44B12.6	15.6247	-2.23114	0.76363	-2.92175	0.0034807	2.64923147543553E-2	FALSE	FALSE	FALSE
F36D1.9	F36D1.9	6.24983	-3.1871	1.09583	-2.90839	0.00363297	NA	FALSE	FALSE	FALSE
unc-10	unc-10	26.2937	-1.51825	0.524579	-2.89423	0.00380085	2.7933490713429501E-2	FALSE	FALSE	FALSE
linc-6	linc-6	32.0076	-1.42688	0.495828	-2.87777	0.00400491	2.8553511785841E-2	FALSE	FALSE	FALSE
let-716	let-716	20.2213	-1.78871	0.623221	-2.87011	0.00410335	2.90313856729424E-2	FALSE	FALSE	FALSE
C35D6.3	C35D6.3	10.0203	-2.57435	0.898615	-2.8648	0.00417273	NA	FALSE	FALSE	FALSE
nhr-274	nhr-274	42.2052	-1.27878	0.447186	-2.85962	0.00424147	2.9722083754515301E-2	FALSE	FALSE	FALSE
csq-1	csq-1	13.9673	-2.06245	0.728847	-2.82975	0.00465851	3.1696095147121101E-2	TRUE	FALSE	FALSE
Y48G1BM.8	Y48G1BM.8	55.721	-1.17961	0.419538	-2.8117	0.00492802	3.2853467279553898E-2	FALSE	FALSE	FALSE
nap-1	nap-1	28.8778	-1.44032	0.513121	-2.80697	0.00500092	3.3195751887253801E-2	FALSE	FALSE	FALSE
sdz-3	sdz-3	12.5694	-2.50139	0.897843	-2.786	0.00533624	3.4416732296424599E-2	TRUE	FALSE	FALSE
Y17D7C.3	Y17D7C.3	1615.61	-1.16664	0.418757	-2.78596	0.00533687	3.4416732296424599E-2	FALSE	FALSE	FALSE
hum-2	hum-2	116.12	-1.05215	0.377999	-2.78348	0.00537787	3.4416732296424599E-2	FALSE	FALSE	FALSE
maea-1	maea-1	18.1931	-1.63891	0.59325	-2.76259	0.00573455	3.60948529277808E-2	FALSE	FALSE	FALSE
Y53C12B.1	Y53C12B.1	44.6392	-1.51654	0.556421	-2.72553	0.00641988	3.9026116921082897E-2	FALSE	FALSE	FALSE
C06E4.22	C06E4.22	42.5759	-1.33124	0.488596	-2.72463	0.00643733	3.9029481822716698E-2	FALSE	FALSE	FALSE
cdt-1	cdt-1	60.2914	-1.18833	0.436272	-2.72382	0.00645319	3.9041321560471798E-2	FALSE	FALSE	FALSE
C53B4.12	C53B4.12	85.9657	-1.47836	0.54287	-2.72323	0.00646463	3.9041321560471798E-2	FALSE	FALSE	FALSE
rpn-11	rpn-11	47.7435	-1.19417	0.438746	-2.72177	0.00649329	3.9106473507254998E-2	FALSE	FALSE	FALSE
inos-1	inos-1	50.1039	-1.13056	0.415857	-2.71864	0.00655514	3.9197248509459701E-2	FALSE	FALSE	FALSE
pqn-41	pqn-41	24.6823	-1.57028	0.579676	-2.70889	0.00675089	4.00373532443992E-2	FALSE	FALSE	FALSE
ego-2	ego-2	50.6065	-1.31925	0.4873	-2.70727	0.00678382	4.0153724713981202E-2	FALSE	FALSE	FALSE
mac-1	mac-1	34.7574	-1.50302	0.55522	-2.70708	0.00678789	4.0153724713981202E-2	FALSE	FALSE	FALSE
T02G5.4	T02G5.4	22.8589	-1.53759	0.568391	-2.70516	0.00682718	4.0309209397198897E-2	TRUE	FALSE	FALSE
Y116A8B.98	Y116A8B.98	29.2397	-1.56195	0.578621	-2.69943	0.00694582	4.0629536327590997E-2	FALSE	FALSE	FALSE
F38E11.24	F38E11.24	90.7726	-1.34884	0.502955	-2.68183	0.00732196	4.1969541307361601E-2	FALSE	FALSE	FALSE
Y9D1A.2	Y9D1A.2	9.54377	-2.32875	0.868984	-2.67985	0.0073655	NA	FALSE	FALSE	FALSE
C11G6.2	C11G6.2	10.0651	-2.5409	0.951724	-2.66979	0.00758981	NA	FALSE	FALSE	FALSE
syp-5	syp-5	5.63991	-2.9936	1.12223	-2.66754	0.00764083	NA	FALSE	FALSE	FALSE
hlh-34	hlh-34	12.766	-2.17557	0.817788	-2.66031	0.00780684	4.3984888893175499E-2	FALSE	FALSE	FALSE
K03B4.2	K03B4.2	15.8382	-1.77852	0.669106	-2.65806	0.00785921	4.4118508971090299E-2	FALSE	FALSE	FALSE
taf-10	taf-10	15.8382	-1.77852	0.669106	-2.65806	0.00785921	4.4118508971090299E-2	FALSE	FALSE	FALSE
F35H12.5	F35H12.5	13.1871	-2.27414	0.864129	-2.63171	0.00849557	4.6559331923258597E-2	FALSE	FALSE	FALSE
Y53F4B.12	Y53F4B.12	7.54906	-2.37103	0.905229	-2.61926	0.00881196	NA	FALSE	FALSE	FALSE
ZK909.3	ZK909.3	3.4501	-4.27007	1.63335	-2.6143	0.00894099	NA	TRUE	FALSE	FALSE
Y51H7C.42	Y51H7C.42	3.34578	-4.22154	1.61597	-2.61239	0.00899108	NA	FALSE	FALSE	FALSE
F09E5.7	F09E5.7	7.63699	-2.43836	0.933481	-2.61212	0.00899825	NA	FALSE	FALSE	FALSE
T22B2.9	T22B2.9	4.56491	-3.76019	1.43955	-2.61205	0.00900009	NA	FALSE	FALSE	FALSE
set-9	set-9	194.576	-1.08016	0.415775	-2.59794	0.00937856	4.9975705340252898E-2	FALSE	FALSE	FALSE
clec-113	clec-113	2.30046	-4.75331	1.83053	-2.59668	0.00941298	NA	FALSE	FALSE	FALSE
ZK897.8	ZK897.8	48.7573	-1.10904	0.427411	-2.59478	0.00946502	5.0320347150018999E-2	FALSE	FALSE	FALSE
twk-39	twk-39	9.85663	-2.44089	0.941841	-2.59162	0.00955251	NA	FALSE	FALSE	FALSE
F55A4.4	F55A4.4	18.6485	-1.68366	0.649917	-2.59058	0.00958156	5.04975621466651E-2	TRUE	FALSE	TRUE
haf-4	haf-4	31.0888	-1.32441	0.511348	-2.59005	0.00959634	5.04975621466651E-2	FALSE	FALSE	FALSE
C16A11.3	C16A11.3	47.0922	-1.11748	0.431858	-2.5876	0.0096647	5.0715371944595897E-2	FALSE	FALSE	FALSE
W09G3.8	W09G3.8	25.9309	-1.30452	0.505213	-2.58212	0.00981945	5.11274867836886E-2	FALSE	FALSE	FALSE
F18A1.7	F18A1.7	3.18735	-4.16507	1.62071	-2.56991	0.0101725	NA	FALSE	TRUE	FALSE
lam-3	lam-3	14.4624	-1.80234	0.70193	-2.56769	0.0102378	5.2569468438379403E-2	FALSE	FALSE	FALSE
F26D2.8	F26D2.8	5.30941	-4.04844	1.57794	-2.56564	0.0102985	NA	FALSE	FALSE	FALSE
nmtn-1	nmtn-1	9.58386	-2.17931	0.850758	-2.56161	0.010419	NA	FALSE	FALSE	FALSE
C53D6.18	C53D6.18	39.5358	-1.49985	0.586918	-2.55547	0.0106044	5.4075549165078098E-2	FALSE	FALSE	FALSE
frm-7	frm-7	16.1617	-2.38747	0.935468	-2.55217	0.0107054	5.43506993377708E-2	FALSE	FALSE	FALSE
Y54E2A.4	Y54E2A.4	39.3829	-1.17702	0.462659	-2.54402	0.0109584	5.51499173305149E-2	FALSE	FALSE	FALSE
nfx-1	nxf-1	24.3077	-1.41118	0.554942	-2.54293	0.0109927	5.5220107350879101E-2	FALSE	FALSE	FALSE
R03H10.6	R03H10.6	6.32018	-2.52309	0.992742	-2.54154	0.0110366	NA	FALSE	FALSE	FALSE
sea-2	sea-2	36.929	-1.24427	0.490929	-2.53452	0.0112603	5.61191064160712E-2	FALSE	FALSE	FALSE
linc-7	linc-7	80.2993	-1.07898	0.425921	-2.53329	0.0112998	5.6194973924202099E-2	FALSE	FALSE	FALSE
K12D12.5	K12D12.5	28.9445	-1.21479	0.482222	-2.51915	0.0117639	5.78797328983022E-2	FALSE	FALSE	FALSE
aakb-2	aakb-2	65.4075	-0.957908	0.380698	-2.51619	0.0118632	5.8215166847933202E-2	FALSE	FALSE	FALSE
Y51H7C.15	Y51H7C.15	8.21365	-2.18905	0.872577	-2.50872	0.012117	NA	FALSE	FALSE	FALSE
tag-325	tag-325	16.3479	-1.51963	0.607705	-2.50061	0.012398	5.9852565997913401E-2	FALSE	FALSE	FALSE
C32H11.4	C32H11.4	4.30316	-3.85306	1.54121	-2.50003	0.0124182	NA	FALSE	FALSE	FALSE
frl-1	frl-1	33.9947	-1.13916	0.456728	-2.49417	0.0126252	6.0758835899837799E-2	FALSE	FALSE	FALSE
F49B2.3	F49B2.3	8.02456	-2.32806	0.934799	-2.49044	0.0127584	NA	FALSE	FALSE	TRUE
smy-8	smy-8	4.98827	-2.93222	1.17893	-2.48718	0.012876	NA	FALSE	FALSE	FALSE
sdc-3	sdc-3	12.945	-2.10747	0.84755	-2.48654	0.0128991	6.1564115004290099E-2	FALSE	FALSE	FALSE
maph-1.2	maph-1.2	180.02	-0.904469	0.364738	-2.47978	0.0131465	6.2294017821798699E-2	FALSE	TRUE	FALSE
ZK686.6	ZK686.6	29.6332	-1.31569	0.53084	-2.47851	0.0131931	6.2325143830181097E-2	FALSE	FALSE	FALSE
F58G11.3	mip-2	29.7613	-1.46084	0.590234	-2.47503	0.0133226	6.28065447106195E-2	FALSE	FALSE	FALSE
Y111B2A.2	Y111B2A.2	106.47	-0.944582	0.381964	-2.47296	0.0133998	6.2956216340570803E-2	FALSE	FALSE	FALSE
dlk-1	dlk-1	32.5648	-1.23044	0.497574	-2.47287	0.0134031	6.2956216340570803E-2	FALSE	FALSE	FALSE
mep-1	mep-1	52.6231	-1.01348	0.409922	-2.47236	0.0134225	6.2956216340570803E-2	FALSE	FALSE	FALSE
gcn-2	gcn-2	58.0012	-0.983864	0.398127	-2.47123	0.0134648	6.3090459687529493E-2	FALSE	FALSE	FALSE
aspm-1	aspm-1	97.1567	-0.949242	0.384478	-2.46891	0.0135526	6.3437803844836299E-2	FALSE	FALSE	FALSE
hmg-12	hmg-12	75.1603	-0.932889	0.377991	-2.46802	0.0135863	6.3512609041381701E-2	FALSE	FALSE	FALSE
F39F10.4	F39F10.4	32.4517	-1.63384	0.662122	-2.46759	0.0136027	6.3512609041381701E-2	FALSE	TRUE	TRUE
klp-18	klp-18	117.687	-0.897553	0.364108	-2.46507	0.0136986	6.3696623149468098E-2	FALSE	FALSE	FALSE
Y48G8AR.3	Y48G8AR.3	29.212	-3.60577	1.46343	-2.46392	0.0137426	6.3809797361947598E-2	FALSE	FALSE	FALSE
chk-2	chk-2	67.4184	-0.954291	0.387814	-2.46069	0.013867	6.4249636980280495E-2	FALSE	FALSE	FALSE
F08G2.10	F08G2.10	21.4286	-1.49717	0.608511	-2.46038	0.013879	6.4249636980280495E-2	FALSE	FALSE	FALSE
Y79H2A.12	Y79H2A.12	38.7731	-1.56878	0.639587	-2.4528	0.0141751	6.5292857044229297E-2	FALSE	FALSE	FALSE
F53A3.12	F53A3.12	7.7857	-2.32209	0.947079	-2.45184	0.0142128	NA	FALSE	FALSE	FALSE
Y111B2A.3	Y111B2A.3	102.069	-0.94703	0.386435	-2.45069	0.0142584	6.5611490261909294E-2	FALSE	FALSE	FALSE
memi-3	memi-3	38.4599	-1.11489	0.455216	-2.44915	0.0143193	6.5825848625391203E-2	FALSE	FALSE	FALSE
grl-10	grl-10	12.0627	-1.74299	0.712468	-2.4464	0.0144289	6.62638806319506E-2	FALSE	FALSE	FALSE
klp-15	klp-15	126.459	-0.888172	0.363145	-2.44578	0.0144539	6.6271278893242594E-2	FALSE	FALSE	FALSE
F39E9.7	F39E9.7	223.326	-1.06465	0.435556	-2.44434	0.0145118	6.6446512056321794E-2	FALSE	FALSE	TRUE
F54D11.3	F54D11.3	7.02165	-2.77153	1.13534	-2.44115	0.0146407	NA	FALSE	TRUE	FALSE
pan-1	pan-1	35.4854	-1.16784	0.478928	-2.43845	0.0147504	6.7139841328405905E-2	FALSE	FALSE	FALSE
Y69A2AR.44	Y69A2AR.44	18.1994	-1.45008	0.594888	-2.43757	0.0147864	6.7237462535529896E-2	FALSE	FALSE	FALSE
Y75B8A.19	Y75B8A.19	21.3203	-1.57239	0.645948	-2.43423	0.0149236	6.7727746943893205E-2	FALSE	FALSE	FALSE
slc-28.2	slc-28.2	3.64903	-4.40888	1.81206	-2.43308	0.0149711	NA	FALSE	FALSE	FALSE
C06A1.8	C06A1.8	14.1801	-1.74029	0.71568	-2.43166	0.0150298	6.8143095964171702E-2	FALSE	FALSE	FALSE
got-1.2	got-1.2	151.151	-0.912392	0.377834	-2.4148	0.0157441	7.0894317257130607E-2	TRUE	FALSE	FALSE
ZK380.6	ZK380.6	9.23992	-1.90872	0.790777	-2.41373	0.01579	NA	FALSE	FALSE	FALSE
knl-3	knl-3	59.5232	-0.999091	0.414054	-2.41295	0.015824	7.1011091309880203E-2	FALSE	FALSE	FALSE
znfx-1	znfx-1	81.0837	-0.895324	0.371193	-2.41202	0.0158645	7.1011091309880203E-2	FALSE	FALSE	FALSE
chk-1	chk-1	31.157	-1.29895	0.53854	-2.41199	0.0158658	7.1011091309880203E-2	FALSE	FALSE	FALSE
yars-1	yars-1	18.9128	-1.38787	0.575448	-2.41181	0.0158735	7.1011091309880203E-2	FALSE	FALSE	FALSE
klp-16	klp-16	127.103	-0.890412	0.369336	-2.41085	0.0159155	7.1011091309880203E-2	FALSE	FALSE	FALSE
fbxa-3	fbxa-3	431.031	-1.24482	0.516534	-2.40996	0.0159544	7.1011091309880203E-2	FALSE	FALSE	FALSE
CD4.8	CD4.8	77.8922	-0.929482	0.385828	-2.40906	0.0159938	7.1049400309806304E-2	FALSE	FALSE	TRUE
hcp-1	hcp-1	89.1972	-0.853484	0.354512	-2.40749	0.0160627	7.1248234648389197E-2	FALSE	FALSE	FALSE
linc-16	linc-16	430.411	-1.24464	0.517383	-2.40564	0.0161443	7.1511454271855998E-2	FALSE	FALSE	FALSE
hsp-60	hsp-60	76.8874	-0.951346	0.395561	-2.40506	0.0161699	7.1556320823902606E-2	FALSE	FALSE	FALSE
C47F8.9	C47F8.9	19.6088	-1.37053	0.570109	-2.40398	0.0162177	7.1562451202052499E-2	FALSE	FALSE	FALSE
B0281.7	B0281.7	4.51793	-3.95305	1.64595	-2.40168	0.0163201	NA	FALSE	FALSE	FALSE
srxa-5	srxa-5	2.87426	-3.97624	1.66081	-2.39416	0.0166584	NA	FALSE	FALSE	FALSE
fmo-5	fmo-5	5.90279	-2.52159	1.05508	-2.38995	0.0168508	NA	FALSE	FALSE	FALSE
tag-151	tag-151	21.363	-1.48981	0.624898	-2.38409	0.0171215	7.3829745148443496E-2	FALSE	FALSE	FALSE
pid-2	pid-2	95.4649	-0.91226	0.382673	-2.38392	0.0171294	7.3829745148443496E-2	FALSE	FALSE	FALSE
puf-12	puf-12	16.3375	-1.45123	0.609782	-2.37992	0.0173165	7.43004413081855E-2	FALSE	FALSE	FALSE
tebp-2	tebp-2	147.415	-0.844115	0.354767	-2.37935	0.0173431	7.43004413081855E-2	FALSE	FALSE	FALSE
F38E11.23	F38E11.23	35.3953	-1.30155	0.547182	-2.37864	0.0173768	7.43004413081855E-2	FALSE	FALSE	FALSE
gad-1	gad-1	22.2094	-1.4375	0.605643	-2.37351	0.0176201	7.5027603946746693E-2	FALSE	FALSE	FALSE
nurf-1	nurf-1	44.318	-1.16205	0.490524	-2.369	0.0178361	7.5668281840859594E-2	FALSE	FALSE	FALSE
ZK250.2	ZK250.2	16.9632	-1.41201	0.596588	-2.36681	0.0179419	7.60445986473504E-2	FALSE	TRUE	FALSE
Y46G5A.43	Y46G5A.43	50.1616	-1.05468	0.445675	-2.36649	0.0179577	7.60445986473504E-2	FALSE	FALSE	FALSE
madf-5	madf-5	7.71414	-2.15668	0.911958	-2.36489	0.0180355	NA	FALSE	FALSE	FALSE
T08B2.15	T08B2.15	13.4988	-1.56297	0.661638	-2.36227	0.0181632	7.6773897961179199E-2	FALSE	FALSE	FALSE
jmjd-3.1	jmjd-3.1	20.8327	-1.43468	0.608909	-2.35614	0.0184658	7.7479125079682604E-2	FALSE	FALSE	FALSE
F22G12.4	F22G12.4	6.75723	-2.25911	0.959342	-2.35485	0.01853	NA	FALSE	FALSE	FALSE
F15H9.5	F15H9.5	8.83872	-2.01381	0.85583	-2.35305	0.0186201	NA	FALSE	FALSE	FALSE
perm-5	perm-5	8.48177	-2.49248	1.05953	-2.35244	0.0186505	NA	FALSE	FALSE	FALSE
R09F10.3	R09F10.3	5.03769	-2.90939	1.23763	-2.35077	0.0187346	NA	FALSE	FALSE	FALSE
Y54E10A.10	Y54E10A.10	3.74483	-3.65029	1.55404	-2.3489	0.0188288	NA	FALSE	FALSE	FALSE
F55C9.3	F55C9.3	34.7075	-1.62793	0.693798	-2.3464	0.0189559	7.8826495886428996E-2	FALSE	TRUE	TRUE
Y105E8A.14	Y105E8A.14	72.3774	-0.986021	0.420757	-2.34344	0.0191067	7.9310651736953494E-2	FALSE	FALSE	FALSE
Y48G1C.9	natc-3	99.8074	-0.895383	0.382244	-2.34244	0.019158	7.9381252223784907E-2	FALSE	FALSE	FALSE
Y110A2AL.10	Y110A2AL.10	10.9415	-1.88029	0.80282	-2.34211	0.0191752	7.9381252223784907E-2	FALSE	FALSE	FALSE
Y54F10AM.11	Y54F10AM.11	24.9281	-1.23421	0.527186	-2.34113	0.0192256	7.9518748824651195E-2	FALSE	FALSE	FALSE
set-25	set-25	28.9917	-1.19918	0.513478	-2.33541	0.0195219	8.0456047801614097E-2	FALSE	FALSE	FALSE
K05C4.12	K05C4.12	7.34462	-2.08776	0.894973	-2.33277	0.0196604	NA	FALSE	FALSE	FALSE
mrp-4	mrp-4	35.4972	-1.1012	0.472486	-2.33064	0.0197723	8.1174673172023204E-2	FALSE	FALSE	FALSE
arp-1	arp-1	25.9923	-1.19644	0.513538	-2.32979	0.0198172	8.12383965984355E-2	FALSE	FALSE	FALSE
rev-3	rev-3	2.71909	-3.9071	1.67757	-2.32903	0.0198576	NA	FALSE	FALSE	FALSE
hsf-1	hsf-1	11.5633	-1.66972	0.717287	-2.32782	0.0199216	8.1521383249503601E-2	FALSE	FALSE	FALSE
Y49F6C.8	Y49F6C.8	1.86986	-4.40538	1.89408	-2.32586	0.0200259	NA	FALSE	FALSE	FALSE
Y6D1A.2	Y6D1A.2	15.4237	-1.52396	0.655597	-2.32455	0.0200963	8.1911520749919697E-2	FALSE	FALSE	FALSE
srh-12	srh-12	24.6807	-7.18576	3.09332	-2.323	0.0201794	8.2004274662997201E-2	FALSE	FALSE	FALSE
F11E6.7	rif-1.1	23.14	-1.22446	0.527308	-2.32211	0.0202272	8.2117295179646693E-2	FALSE	FALSE	FALSE
T05E7.3	T05E7.3	5.79526	-2.35434	1.01403	-2.32177	0.0202451	NA	FALSE	TRUE	FALSE
fib-1	fib-1	38.1449	-1.16499	0.502044	-2.32048	0.0203147	8.2400147302179205E-2	FALSE	FALSE	FALSE
mesp-1	mesp-1	273.89	-1.11409	0.480195	-2.32008	0.0203366	8.2416814599042404E-2	FALSE	FALSE	FALSE
ddx-19	ddx-19	22.0738	-1.25345	0.540934	-2.3172	0.0204927	8.2759076816747407E-2	FALSE	FALSE	FALSE
T16G12.13	T16G12.13	9.50329	-2.43518	1.05105	-2.31691	0.0205089	NA	FALSE	FALSE	FALSE
F14B6.2	F14B6.2	30.0118	-1.43505	0.620204	-2.31383	0.0206771	8.3357793094685106E-2	FALSE	FALSE	FALSE
ZK250.16	ZK250.16	12.9716	-1.54819	0.670137	-2.31026	0.0208738	8.4077496439298099E-2	FALSE	FALSE	FALSE
vps-15	vps-15	40.349	-1.17827	0.510241	-2.30925	0.0209297	8.4155863857089203E-2	FALSE	FALSE	FALSE
cpt-2	cpt-2	11.2162	-1.68461	0.73007	-2.30747	0.0210288	8.4480942697869404E-2	FALSE	FALSE	FALSE
swsn-7	swsn-7	22.7781	-1.24083	0.538628	-2.30368	0.0212406	8.5109902306455501E-2	FALSE	FALSE	FALSE
T24E12.1	T24E12.1	1.80706	-4.36481	1.90031	-2.29689	0.0216251	NA	FALSE	FALSE	FALSE
Y37E11B.5	Y37E11B.5	6.6618	-2.25993	0.984134	-2.29636	0.0216553	NA	FALSE	FALSE	FALSE
F49H6.5	F49H6.5	2.06877	-4.60424	2.0081	-2.29283	0.0218578	NA	TRUE	FALSE	FALSE
Y37H9A.2	Y37H9A.2	79.5888	-1.01833	0.444639	-2.29025	0.0220067	8.7196545606462394E-2	FALSE	FALSE	FALSE
F55F10.1	F55F10.1	51.3085	-0.990135	0.432453	-2.28958	0.0220458	8.7201664227809006E-2	FALSE	FALSE	FALSE
rsr-1	rsr-1	43.5044	-1.17275	0.512545	-2.2881	0.0221319	8.7467221540517004E-2	FALSE	FALSE	FALSE
K08D12.4	K08D12.4	11.2406	-1.75901	0.769715	-2.28527	0.0222969	8.7818975474174304E-2	TRUE	FALSE	FALSE
eat-3	eat-3	14.0224	-1.4755	0.646313	-2.28295	0.0224336	8.8163541331431602E-2	FALSE	FALSE	FALSE
plr-1	plr-1	6.93283	-2.20334	0.967312	-2.2778	0.0227384	NA	FALSE	FALSE	FALSE
W07G1.8	W07G1.8	9.0655	-1.96595	0.863158	-2.27762	0.0227492	NA	FALSE	FALSE	FALSE
top-2	top-2	110.28	-0.84629	0.372103	-2.27434	0.0229453	8.9760660412911794E-2	FALSE	FALSE	FALSE
col-115	col-115	3.06325	-4.13992	1.82085	-2.27362	0.0229886	NA	FALSE	FALSE	FALSE
D2045.2	ecps-1	79.5841	-0.888957	0.391524	-2.2705	0.0231772	9.0514374605312697E-2	FALSE	FALSE	FALSE
K09C4.10	K09C4.10	5.45548	-2.67937	1.1826	-2.26565	0.0234727	NA	FALSE	FALSE	FALSE
maph-1.3	maph-1.3	88.3518	-0.829778	0.366328	-2.26512	0.0235053	9.1409314632640001E-2	FALSE	FALSE	FALSE
B0250.7	B0250.7	45.0436	-1.04919	0.463421	-2.26401	0.0235733	9.15196832663253E-2	FALSE	FALSE	FALSE
umps-1	umps-1	12.8152	-1.48882	0.658043	-2.26249	0.0236669	9.1590334188766595E-2	FALSE	FALSE	FALSE
klp-10	klp-10	102.256	-0.8673	0.383349	-2.26243	0.0236707	9.1590334188766595E-2	FALSE	FALSE	FALSE
D1086.3	D1086.3	8.95261	-1.76682	0.78336	-2.25544	0.0241057	NA	TRUE	FALSE	FALSE
pisy-1	pisy-1	57.013	-1.05125	0.466433	-2.25381	0.0242079	9.3012330864086001E-2	FALSE	FALSE	FALSE
F49E10.14	F49E10.14	1.93685	-4.50975	2.00112	-2.25361	0.0242205	NA	FALSE	FALSE	FALSE
T19B4.8	T19B4.8	24.3364	-1.18249	0.524778	-2.25331	0.0242396	9.3012330864086001E-2	FALSE	FALSE	FALSE
npp-23	npp-23	8.02541	-1.95817	0.86909	-2.25313	0.0242509	NA	FALSE	TRUE	FALSE
C54C8.4	C54C8.4	1.73687	-4.31812	1.91859	-2.25067	0.0244062	NA	FALSE	FALSE	FALSE
dcs-1	dcs-1	4.03059	-2.90531	1.29102	-2.25041	0.0244232	NA	FALSE	FALSE	FALSE
npp-5	npp-5	12.7857	-1.6255	0.723267	-2.24744	0.0246121	9.4284980001784202E-2	FALSE	TRUE	FALSE
F59C12.4	F59C12.4	245.921	-0.94156	0.420323	-2.24009	0.0250853	9.5622095752074407E-2	FALSE	FALSE	FALSE
Y47H9A.2	Y47H9A.2	20.7955	-1.33781	0.597347	-2.23959	0.0251176	9.56664153902331E-2	FALSE	FALSE	FALSE
Y54E10A.17	Y54E10A.17	2.50397	-3.79229	1.69522	-2.23705	0.0252829	NA	TRUE	FALSE	FALSE
F01G4.4	F01G4.4	112.053	-1.14883	0.513705	-2.23637	0.0253279	9.61789553619702E-2	FALSE	FALSE	FALSE
rpoa-12	rpoa-12	5.08407	-2.4992	1.12022	-2.231	0.0256811	NA	FALSE	FALSE	FALSE
sdz-31	sdz-31	2.74828	-3.91947	1.7596	-2.22747	0.0259158	NA	FALSE	FALSE	FALSE
C27D9.1	C27D9.1	34.219	-1.04668	0.470925	-2.2226	0.0262427	9.8569973138922795E-2	FALSE	FALSE	FALSE
mina-1	mina-1	11.7358	-1.60436	0.723113	-2.21869	0.026508	9.9163571196757894E-2	FALSE	FALSE	FALSE
eel-1	eel-1	130.955	-0.88946	0.401569	-2.21496	0.0267626	9.9792688820497397E-2	FALSE	FALSE	FALSE
M01E11.10	M01E11.10	2.51805	-3.77102	1.70639	-2.20994	0.027109	NA	FALSE	FALSE	FALSE
C27D8.3	C27D8.3	12.5207	-1.60617	0.726852	-2.20976	0.0271218	0.10056382068261099	FALSE	FALSE	FALSE
kca-1	kca-1	45.3485	-1.04764	0.474258	-2.20901	0.0271741	0.100596343341304	FALSE	FALSE	FALSE
C24H12.7	C24H12.7	5.70174	-2.69818	1.2216	-2.20873	0.0271938	NA	FALSE	FALSE	FALSE
D1069.3	D1069.3	6.07151	-2.14449	0.97167	-2.20701	0.0273134	NA	FALSE	FALSE	FALSE
swt-7	swt-7	1.92205	-4.49862	2.04138	-2.20371	0.0275445	NA	FALSE	FALSE	FALSE
Y45G12B.2	Y45G12B.2	22.5324	-1.22853	0.558234	-2.20074	0.0277543	0.10225270168572	FALSE	FALSE	FALSE
T25B6.5	T25B6.5	11.6724	-2.17646	0.989159	-2.20032	0.0277843	0.102281826350824	FALSE	FALSE	FALSE
tfg-1	tfg-1	92.1576	-1.04487	0.475398	-2.19788	0.0279577	0.10275606845457901	FALSE	FALSE	FALSE
ucr-2.1	ucr-2.1	4.42225	-2.75597	1.25415	-2.19748	0.0279865	NA	FALSE	FALSE	FALSE
nol-2	nsun-1	12.569	-1.47806	0.673484	-2.19465	0.0281887	0.103473603118824	FALSE	FALSE	FALSE
srt-51	srt-51	250.56	-0.850959	0.387836	-2.19412	0.0282268	0.103498088932525	FALSE	FALSE	FALSE
F40D4.13	F40D4.13	32.3398	-1.0559	0.481344	-2.19365	0.0282603	0.103539018970726	FALSE	FALSE	FALSE
snrp-200	snrp-200	249.145	-0.885517	0.403945	-2.19217	0.0283669	0.103772355808696	FALSE	FALSE	FALSE
C06A1.4	C06A1.4	68.8832	-1.02486	0.467821	-2.19072	0.0284722	0.103903417002009	FALSE	FALSE	FALSE
Y41D4A.7	Y41D4A.7	6.34055	-2.03104	0.928418	-2.18764	0.0286959	NA	FALSE	FALSE	FALSE
vps-18	vps-18	10.126	-1.73821	0.795241	-2.18576	0.0288329	NA	FALSE	FALSE	FALSE
trr-1	trr-1	55.3522	-0.961175	0.439846	-2.18526	0.0288701	0.104858560515246	FALSE	FALSE	FALSE
Y37H9A.1	Y37H9A.1	30.7591	-1.28314	0.587405	-2.18443	0.0289308	0.10491394123937001	FALSE	FALSE	FALSE
gcy-33	gcy-33	2.49585	-3.75947	1.7231	-2.1818	0.0291241	NA	FALSE	FALSE	FALSE
C01B4.7	C01B4.7	5.13694	-2.38821	1.0952	-2.18061	0.0292122	NA	FALSE	FALSE	FALSE
Y54G2A.19	Y54G2A.19	31.8963	-1.02541	0.470246	-2.18057	0.029215	0.10561275598173001	FALSE	TRUE	FALSE
linc-64	linc-64	1.73054	-4.2886	1.96707	-2.18019	0.0292432	NA	FALSE	FALSE	FALSE
rme-2	rme-2	40.9933	-1.00697	0.462131	-2.17896	0.0293344	0.105853035123781	FALSE	FALSE	FALSE
Y48G8AR.2	Y48G8AR.2	29.3158	-3.69568	1.69718	-2.17754	0.0294403	0.105922895906074	FALSE	FALSE	FALSE
nol-56	nol-56	14.0206	-1.49169	0.685212	-2.17698	0.0294818	0.105922895906074	FALSE	FALSE	FALSE
sid-1	sid-1	28.004	-1.08851	0.500123	-2.17648	0.0295197	0.105922895906074	FALSE	FALSE	FALSE
rde-12	rde-12	42.6561	-0.962099	0.442058	-2.17641	0.0295245	0.105922895906074	FALSE	FALSE	FALSE
ceh-20	ceh-20	23.5662	-1.1874	0.5462	-2.17393	0.0297102	0.10632146208872301	FALSE	FALSE	FALSE
lin-38	lin-38	48.4798	-0.919099	0.423028	-2.17267	0.0298055	0.10646210209722901	FALSE	FALSE	FALSE
let-99	let-99	37.2476	-1.05753	0.487737	-2.16825	0.0301399	0.107360272718734	FALSE	FALSE	FALSE
Y43D4A.3	Y43D4A.3	1.64556	-4.22603	1.95286	-2.16402	0.0304627	NA	FALSE	FALSE	FALSE
Y76A2B.4	Y76A2B.4	4.22513	-2.65913	1.22899	-2.16367	0.0304894	NA	FALSE	FALSE	FALSE
Y55B1BR.6	Y55B1BR.6	27.8172	-1.07392	0.496748	-2.1619	0.0306259	0.10900760657846401	FALSE	FALSE	FALSE
cpb-3	cpb-3	26.5765	-1.18012	0.546021	-2.16131	0.0306716	0.109086163867014	FALSE	FALSE	FALSE
fbxc-40	fbxc-40	8.34663	-1.81771	0.841763	-2.15941	0.0308187	NA	FALSE	TRUE	FALSE
toe-1	toe-1	45.0533	-0.96547	0.447194	-2.15895	0.0308541	0.10956071431401	FALSE	TRUE	FALSE
K02F3.16	K02F3.16	58.6059	-1.0786	0.5	-2.1572	0.0309904	0.109713245228797	FALSE	FALSE	FALSE
C47E8.9	C47E8.9	4.88113	-2.50717	1.16282	-2.15611	0.0310751	NA	FALSE	FALSE	FALSE
madf-9	madf-9	9.84167	-1.66207	0.771147	-2.15532	0.0311364	NA	FALSE	FALSE	FALSE
hcp-3	hcp-3	119.107	-0.893444	0.414831	-2.15375	0.0312596	0.11049671863935299	FALSE	FALSE	FALSE
F41C3.1	F41C3.1	37.4512	-0.962752	0.447207	-2.15281	0.0313334	0.11058839746860399	TRUE	FALSE	FALSE
Y47H10A.5	Y47H10A.5	100.921	-0.818588	0.380349	-2.1522	0.0313815	0.110673774956576	FALSE	TRUE	FALSE
dut-1	dut-1	14.0045	-1.45727	0.677609	-2.15061	0.0315068	0.11094615887123301	FALSE	FALSE	FALSE
Y57G11C.35	Y57G11C.35	19.7318	-1.22587	0.570343	-2.14936	0.0316056	0.11112466873273701	FALSE	FALSE	FALSE
F43C11.6	F43C11.6	4.15091	-2.91974	1.36005	-2.14679	0.0318099	NA	FALSE	FALSE	FALSE
kle-2	kle-2	17.8623	-1.23041	0.573665	-2.14483	0.0319664	0.111988182416962	FALSE	FALSE	FALSE
B0336.7	B0336.7	9.34795	-1.80508	0.842918	-2.14146	0.0322367	NA	FALSE	FALSE	FALSE
wdr-5.1	wdr-5.1	5.70449	-2.1812	1.02062	-2.13714	0.0325864	NA	FALSE	FALSE	FALSE
ifb-2	ifb-2	1.78274	-4.39065	2.0555	-2.13606	0.0326748	NA	FALSE	FALSE	FALSE
set-16	set-16	48.255	-1.06518	0.499042	-2.13446	0.0328053	0.114471774939906	FALSE	FALSE	FALSE
W06A11.4	W06A11.4	7.02322	-1.95195	0.914662	-2.13407	0.0328372	NA	TRUE	FALSE	FALSE
smg-6	smg-6	20.5662	-1.26865	0.594574	-2.13371	0.0328669	0.11460012216321901	FALSE	FALSE	FALSE
xpo-1	xpo-1	21.2786	-1.27946	0.600567	-2.13043	0.0331364	0.114899857954592	FALSE	FALSE	FALSE
H37A05.4	H37A05.4	4.50498	-2.62094	1.23054	-2.12991	0.0331791	NA	FALSE	FALSE	TRUE
C07D8.6	C07D8.6	6.16193	-2.01581	0.947478	-2.12755	0.0333742	NA	FALSE	FALSE	FALSE
F27C1.6	F27C1.6	13.8873	-1.40879	0.662891	-2.12523	0.0335678	0.11608024167525501	FALSE	FALSE	FALSE
pmk-3	pmk-3	9.58469	-1.8248	0.858958	-2.12444	0.0336337	NA	FALSE	FALSE	FALSE
wbp-2	wbp-2	22.8322	-1.14738	0.540113	-2.12433	0.0336427	0.116252169099649	FALSE	FALSE	FALSE
mpz-1	mpz-1	7.45947	-2.08136	0.979936	-2.12397	0.0336726	NA	FALSE	FALSE	FALSE
pygl-1	pygl-1	42.2451	-1.24566	0.586701	-2.12315	0.0337409	0.11641733903066501	FALSE	FALSE	FALSE
W04A8.1	W04A8.1	15.3107	-1.43728	0.67726	-2.1222	0.0338208	0.116488187992476	FALSE	FALSE	FALSE
rnp-8	rnp-8	20.637	-1.22887	0.579287	-2.12135	0.0338925	0.116488187992476	FALSE	FALSE	FALSE
Y54H5A.1	Y54H5A.1	6.09588	-2.12991	1.00405	-2.12132	0.0338945	NA	FALSE	FALSE	FALSE
Y19D10A.4	Y19D10A.4	4.20725	-2.57791	1.21531	-2.1212	0.0339047	NA	FALSE	FALSE	FALSE
sem-5	sem-5	1.58909	-4.21365	1.98744	-2.12014	0.0339946	NA	FALSE	FALSE	FALSE
scav-2	scav-2	4.80618	-2.31109	1.09094	-2.11845	0.0341371	NA	FALSE	FALSE	FALSE
glb-18	glb-18	4.56219	-2.52056	1.19127	-2.11585	0.0343574	NA	FALSE	FALSE	FALSE
W07G1.17	W07G1.17	65.8894	-0.985165	0.465624	-2.11579	0.0343625	0.117857863331732	FALSE	FALSE	FALSE
C09G9.1	C09G9.1	7.65422	-1.77646	0.840266	-2.11416	0.0345018	NA	FALSE	FALSE	FALSE
srz-67	srz-67	109.539	-0.774152	0.36667	-2.11131	0.034746	0.11898268694014701	FALSE	FALSE	FALSE
arx-3	arx-3	10.1982	-1.53046	0.726316	-2.10716	0.0351039	NA	FALSE	FALSE	FALSE
Y79H2A.15	Y79H2A.15	5.10499	-2.33948	1.11085	-2.10602	0.0352025	NA	FALSE	FALSE	FALSE
ZK262.9	ZK262.9	70.141	-0.819074	0.389082	-2.10515	0.0352786	0.120285669932453	FALSE	FALSE	FALSE
jhdm-1	jhdm-1	26.4155	-1.15169	0.547448	-2.10374	0.0354015	0.120526940771185	FALSE	TRUE	FALSE
npp-7	npp-7	27.0884	-1.09524	0.520789	-2.10304	0.0354622	0.12064472441882999	FALSE	FALSE	FALSE
Y54G11A.14	Y54G11A.14	126.683	-0.732709	0.348459	-2.10271	0.0354911	0.12064664931767199	FALSE	FALSE	FALSE
nol-10	nol-10	10.0819	-1.64658	0.783122	-2.10259	0.0355019	NA	FALSE	FALSE	FALSE
Y37D8A.6	Y37D8A.6	17.4597	-1.41657	0.673981	-2.1018	0.035571	0.12064664931767199	FALSE	FALSE	FALSE
ZK856.5	ZK856.5	2.43591	-3.71654	1.77066	-2.09896	0.0358206	NA	FALSE	FALSE	FALSE
chin-1	chin-1	3.65385	-2.90189	1.38264	-2.09879	0.035835	NA	FALSE	FALSE	FALSE
hpr-17	hpr-17	13.9337	-1.35928	0.64783	-2.0982	0.0358878	0.120934762159295	FALSE	FALSE	FALSE
dhs-17	dhs-17	4.05875	-2.49794	1.19085	-2.0976	0.0359403	NA	FALSE	FALSE	FALSE
M4.1	slmp-1	29.7629	-1.12916	0.538412	-2.0972	0.0359763	0.12114468023561401	FALSE	FALSE	FALSE
pmk-2	pmk-2	17.1044	-1.32892	0.634839	-2.09332	0.0363203	0.122036085884215	FALSE	FALSE	FALSE
zig-5	zig-5	35.5264	-0.998143	0.477047	-2.09234	0.0364085	0.12224380553575501	FALSE	FALSE	FALSE
xrn-2	xrn-2	69.446	-0.790612	0.378069	-2.09119	0.0365113	0.12249972735133099	FALSE	FALSE	FALSE
him-5	him-5	3.01032	-3.16129	1.51252	-2.09008	0.0366102	NA	FALSE	FALSE	FALSE
C18D11.1	C18D11.1	7.50207	-1.84088	0.881444	-2.08848	0.0367548	NA	TRUE	FALSE	FALSE
mcm-7	mcm-7	30.2635	-1.0731	0.514066	-2.08748	0.0368447	0.123260219021411	FALSE	FALSE	FALSE
pqn-83	pqn-83	14.3819	-1.37234	0.657749	-2.08642	0.0369403	0.123490707896155	FALSE	FALSE	FALSE
klp-19	klp-19	64.9129	-0.830847	0.398479	-2.08505	0.0370652	0.12374793033764001	FALSE	FALSE	FALSE
snpc-3.2	snpc-3.2	47.1456	-0.913326	0.438078	-2.08485	0.037083	0.12374793033764001	FALSE	FALSE	FALSE
pccb-1	pccb-1	53.3282	-1.28694	0.617331	-2.08469	0.0370976	0.12374793033764001	TRUE	FALSE	FALSE
F08G2.9	F08G2.9	20.5551	-1.34724	0.647703	-2.08003	0.0375224	0.124657312752428	FALSE	FALSE	FALSE
fbxb-14	fbxb-14	96.4122	-0.838558	0.403234	-2.07958	0.0375637	0.124657312752428	FALSE	FALSE	FALSE
F59A6.5	citk-2	37.6211	-1.0412	0.500735	-2.07934	0.0375861	0.124657312752428	FALSE	TRUE	FALSE
dxbp-1	dxbp-1	2.22103	-3.62674	1.74507	-2.07828	0.0376838	NA	FALSE	FALSE	FALSE
egg-6	egg-6	99.0304	-0.760979	0.367209	-2.07233	0.0382345	0.126354338375608	FALSE	FALSE	FALSE
mrps-31	mrps-31	7.55611	-1.89883	0.916505	-2.07182	0.0382825	NA	FALSE	FALSE	FALSE
pole-1	pole-1	37.8161	-0.937743	0.452768	-2.07113	0.0383462	0.12663289783885101	FALSE	FALSE	FALSE
otub-4	otub-4	27.4755	-1.01046	0.48837	-2.06905	0.0385414	0.12685710057261201	FALSE	FALSE	FALSE
W05H12.2	W05H12.2	19.8768	-1.24276	0.600685	-2.0689	0.0385552	0.12685710057261201	FALSE	FALSE	TRUE
Y24F12A.4	Y24F12A.4	13.1762	-1.5937	0.770464	-2.0685	0.0385932	0.12685710057261201	FALSE	FALSE	FALSE
K09E9.3	K09E9.3	13.0781	-1.42611	0.689488	-2.06836	0.0386063	0.12685710057261201	FALSE	FALSE	FALSE
met-2	met-2	33.5203	-0.958161	0.463381	-2.06776	0.0386624	0.126951301869835	FALSE	FALSE	FALSE
gfat-2	gfat-2	27.0023	-1.03777	0.50198	-2.06735	0.0387012	0.12698452038584301	FALSE	TRUE	FALSE
tag-63	nefr-1	29.5098	-1.05103	0.508461	-2.06707	0.0387275	0.12698452038584301	FALSE	FALSE	FALSE
nath-10	nath-10	18.9898	-1.18316	0.572756	-2.06574	0.0388533	0.127036356083568	FALSE	FALSE	FALSE
Y47H9A.5	Y47H9A.5	63.4247	-0.984169	0.47673	-2.06442	0.0389782	0.12735463821501	FALSE	FALSE	FALSE
scpl-4	scpl-4	81.4654	-1.12782	0.546441	-2.06394	0.0390238	0.127413258323686	FALSE	FALSE	FALSE
nipi-4	nipi-4	5.12253	-2.33042	1.12921	-2.06376	0.0390402	NA	FALSE	FALSE	FALSE
tbck-1	tbck-1	4.13073	-2.53963	1.23074	-2.0635	0.0390653	NA	FALSE	FALSE	FALSE
C15F1.2	C15F1.2	8.37007	-2.11696	1.02658	-2.06216	0.0391928	NA	FALSE	FALSE	FALSE
Y57A10A.3	Y57A10A.3	22.4999	-1.09866	0.532843	-2.06189	0.039218	0.127957042649995	FALSE	FALSE	FALSE
F02C9.2	F02C9.2	13.8293	-1.43532	0.696255	-2.06148	0.039257	0.127993880157731	FALSE	FALSE	FALSE
sars-1	sars-1	2.93475	-3.26848	1.58775	-2.05856	0.0395362	NA	FALSE	FALSE	FALSE
Y53C12A.11	Y53C12A.11	3.0022	-3.11463	1.51354	-2.05785	0.0396048	NA	FALSE	TRUE	FALSE
R74.8	R74.8	13.0383	-1.3945	0.677695	-2.05771	0.0396178	0.128897443781264	FALSE	FALSE	FALSE
pdfr-1	pdfr-1	8.67177	-1.88329	0.915376	-2.05739	0.0396487	NA	FALSE	FALSE	FALSE
Y24F12A.3	Y24F12A.3	6.43686	-2.04406	0.994802	-2.05474	0.039904	NA	FALSE	FALSE	TRUE
twk-25	twk-3	1.64662	-4.20392	2.04694	-2.05376	0.0399988	NA	FALSE	FALSE	FALSE
php-3	php-3	5.67716	-2.65784	1.29469	-2.05287	0.0400854	NA	FALSE	FALSE	FALSE
T07A9.14	T07A9.14	100.259	-0.786181	0.383082	-2.05225	0.0401452	0.129790550065779	FALSE	FALSE	FALSE
C16D9.14	C16D9.14	253.346	-0.678302	0.33059	-2.0518	0.0401896	0.129843167122244	FALSE	FALSE	FALSE
C24H11.5	C24H11.5	5.49026	-2.04071	0.994848	-2.05128	0.0402395	NA	FALSE	FALSE	FALSE
qdpr-1	qdpr-1	24.1739	-1.11433	0.543714	-2.04948	0.0404156	0.13030010165758399	TRUE	FALSE	FALSE
F42A6.3	F42A6.3	54.1948	-0.848604	0.41434	-2.04808	0.0405517	0.13049210618812801	FALSE	FALSE	FALSE
let-526	let-363	19.701	-1.18915	0.580632	-2.04803	0.0405573	0.13049210618812801	FALSE	FALSE	FALSE
M02E1.1	M02E1.1	2.20623	-3.61829	1.76674	-2.048	0.0405597	NA	FALSE	FALSE	FALSE
morc-1	morc-1	77.4344	-0.811751	0.396362	-2.048	0.0405599	0.13049210618812801	FALSE	TRUE	FALSE
M04C3.5	M04C3.5	1.76539	-4.36019	2.12954	-2.04749	0.0406105	NA	FALSE	FALSE	FALSE
F31E9.6	F31E9.6	12.7714	-1.3932	0.681926	-2.04304	0.0410482	0.131787901246356	FALSE	FALSE	FALSE
Y55F3AM.24	Y55F3AM.24	121.789	-0.768113	0.376058	-2.04254	0.0410981	0.13183734646048301	FALSE	FALSE	FALSE
klp-7	klp-7	234.737	-0.710929	0.348297	-2.04116	0.0412352	0.131948762275893	FALSE	FALSE	FALSE
Y54G9A.8	Y54G9A.8	25.4676	-1.14739	0.562142	-2.0411	0.0412411	0.131948762275893	FALSE	FALSE	FALSE
R03G8.1	R03G8.1	2.48273	-3.83585	1.88033	-2.03999	0.0413511	NA	FALSE	FALSE	FALSE
Y105E8A.28	Y105E8A.28	145.002	-0.78935	0.387185	-2.03869	0.0414814	0.13241967204167401	FALSE	FALSE	FALSE
rpl-11.2	rpl-11.2	3.68824	-2.75932	1.35674	-2.03378	0.0419737	NA	TRUE	FALSE	FALSE
soem-1	soem-1	9.90048	-1.56554	0.771207	-2.02998	0.0423581	NA	FALSE	FALSE	FALSE
Y54E10BR.4	Y54E10BR.4	4.9242	-2.14979	1.05938	-2.02928	0.0424293	NA	FALSE	FALSE	FALSE
ced-1	ced-1	6.98565	-1.95187	0.961934	-2.02911	0.0424474	NA	FALSE	FALSE	FALSE
srh-3	srh-3	2.13604	-3.57908	1.76608	-2.02657	0.0427061	NA	FALSE	FALSE	FALSE
set-26	set-26	204.584	-0.873753	0.431385	-2.02546	0.0428203	0.135500010599127	FALSE	FALSE	FALSE
prom-1	prom-1	7.28522	-1.73119	0.854842	-2.02516	0.0428513	NA	FALSE	FALSE	FALSE
gon-14	gon-14	10.9589	-1.46512	0.723549	-2.0249	0.0428774	0.13552162591755401	FALSE	FALSE	FALSE
algn-5	algn-5	14.4869	-1.57404	0.777481	-2.02453	0.0429152	0.13552162591755401	FALSE	FALSE	FALSE
lst-6	lst-6	17.4907	-1.22317	0.604291	-2.02414	0.0429558	0.13555727685676899	FALSE	FALSE	FALSE
C49C3.8	C49C3.8	4.75853	-2.25417	1.11403	-2.02343	0.0430285	NA	FALSE	FALSE	FALSE
srh-148	srh-148	5.42569	-2.28069	1.12741	-2.02294	0.043079	NA	FALSE	FALSE	FALSE
F15H9.6	F15H9.6	19.4185	-1.20921	0.597833	-2.02266	0.0431087	0.135761456029246	FALSE	FALSE	FALSE
srg-62	srg-62	4.96046	-2.13381	1.05528	-2.02203	0.0431736	NA	FALSE	FALSE	FALSE
tag-153	tag-153	29.6628	-1.118	0.553074	-2.02143	0.0432353	0.13588249196393701	FALSE	FALSE	FALSE
fbxc-35	fbxc-35	2.35021	-3.64114	1.8014	-2.02128	0.0432506	NA	FALSE	FALSE	FALSE
Y51H4A.23	Y51H4A.23	12.8557	-1.37157	0.679565	-2.01831	0.0435586	0.13670291918084801	FALSE	FALSE	FALSE
Y53G8AR.9	Y53G8AR.9	28.6162	-1.06507	0.52777	-2.01806	0.0435852	0.13670291918084801	FALSE	FALSE	FALSE
F57C9.4	F57C9.4	9.12743	-1.56717	0.777159	-2.01653	0.0437445	NA	FALSE	TRUE	FALSE
ada-2	ada-2	14.9896	-1.34363	0.666404	-2.01624	0.0437752	0.13720582071387	FALSE	FALSE	FALSE
T16G12.4	T16G12.4	30.8324	-0.968752	0.480561	-2.01588	0.0438128	0.13723060756295999	FALSE	FALSE	FALSE
F53A3.11	F53A3.11	6.75025	-2.08298	1.03342	-2.01561	0.0438407	NA	FALSE	FALSE	FALSE
scc-1	scc-1	127.245	-0.684507	0.339845	-2.01417	0.0439913	0.13754729246862399	FALSE	FALSE	FALSE
pezo-1	pezo-1	78.0282	-0.802923	0.398686	-2.01392	0.0440177	0.13754729246862399	FALSE	FALSE	FALSE
asm-2	asm-2	3.33683	-3.50341	1.73984	-2.01364	0.0440472	NA	TRUE	FALSE	FALSE
F41B5.1	F41B5.1	38.0275	-0.929128	0.461497	-2.01329	0.0440841	0.13761395025290599	FALSE	FALSE	FALSE
flh-3	flh-3	6.698	-2.54172	1.2627	-2.01293	0.0441218	NA	FALSE	TRUE	FALSE
nhr-1	nhr-1	7.0091	-1.97605	0.981883	-2.01251	0.0441658	NA	FALSE	FALSE	FALSE
alh-6	alh-6	8.20531	-1.64995	0.819921	-2.01233	0.0441851	NA	TRUE	FALSE	FALSE
rbd-1	rbd-1	8.10933	-1.68201	0.835857	-2.01232	0.0441864	NA	FALSE	FALSE	FALSE
Y54H5A.2	Y54H5A.2	2.19682	-3.55871	1.76848	-2.0123	0.0441882	NA	FALSE	FALSE	FALSE
R05D7.6	R05D7.6	18.4308	-1.24134	0.617094	-2.01158	0.0442641	0.137896154210748	FALSE	FALSE	FALSE
K09C4.5	K09C4.5	1.50624	-4.09248	2.03461	-2.01143	0.04428	NA	FALSE	FALSE	FALSE
gon-2	gon-2	23.0907	-1.31885	0.656024	-2.01037	0.0443916	0.13810718220279	FALSE	FALSE	FALSE
htp-1	htp-1	49.9223	-0.84463	0.4209	-2.00672	0.0447792	0.13884552040704201	FALSE	FALSE	FALSE
rha-2	rha-2	18.5013	-1.23025	0.61335	-2.00579	0.0448786	0.13896710620887601	FALSE	FALSE	FALSE
haf-9	haf-9	5.77741	-2.03439	1.01478	-2.00476	0.0449883	NA	FALSE	FALSE	FALSE
scd-1	scd-1	2.12865	-3.57449	1.78454	-2.00303	0.0451745	NA	TRUE	FALSE	FALSE
Y65A5A.24	Y65A5A.24	1886.18	-0.986503	0.492682	-2.00231	0.0452512	0.139559685544243	FALSE	FALSE	FALSE
C09G1.3	C09G1.3	11.3576	-1.59596	0.797258	-2.00182	0.0453046	0.139631117550713	FALSE	FALSE	FALSE
F55C9.5	F55C9.5	47.3549	-0.940159	0.470244	-1.9993	0.0455759	0.14006796393194901	FALSE	FALSE	TRUE
T24D1.3	T24D1.3	10.8526	-1.43178	0.71632	-1.9988	0.04563	0.14006796393194901	FALSE	FALSE	FALSE
wrm-1	wrm-1	37.4248	-0.960199	0.480439	-1.99859	0.0456533	0.14006796393194901	FALSE	FALSE	FALSE
Y82E9BR.2	Y82E9BR.2	13.5205	-1.45954	0.730305	-1.99854	0.0456585	0.14006796393194901	FALSE	FALSE	FALSE
puf-11	puf-11	30.9037	-1.0043	0.502589	-1.99824	0.0456902	0.140071995387887	FALSE	TRUE	FALSE
F31C3.6	F31C3.6	11.9158	-1.36192	0.68213	-1.99657	0.0458725	0.140258595828884	FALSE	FALSE	FALSE
ZC506.1	ZC506.1	4.34318	-2.56039	1.28314	-1.99541	0.0459984	NA	FALSE	FALSE	FALSE
fbxa-146	fbxa-146	2.92007	-3.0838	1.54592	-1.9948	0.0460645	NA	FALSE	FALSE	FALSE
Y48G1C.14	Y48G1C.14	15.4082	-1.22934	0.616718	-1.99336	0.0462225	0.14114221772572	FALSE	FALSE	FALSE
F58D2.4	F58D2.4	62.2003	-0.897887	0.450956	-1.99107	0.0464729	0.14165411334959399	FALSE	FALSE	FALSE
ZC15.4	ZC15.4	40.9652	-0.930013	0.467352	-1.98996	0.0465952	0.141904912017083	FALSE	FALSE	FALSE
aars-2	aars-2	52.9653	-0.898436	0.451716	-1.98894	0.046708	0.14215479153736099	FALSE	FALSE	FALSE
let-765	let-765	20.5123	-1.14118	0.573944	-1.98831	0.0467776	0.14227283823755901	FALSE	FALSE	FALSE
unc-41	unc-41	2.78804	-3.18934	1.60448	-1.98777	0.0468371	NA	FALSE	FALSE	FALSE
srh-17	srh-17	5.06699	-2.2129	1.11334	-1.98762	0.0468535	NA	TRUE	FALSE	FALSE
H34I24.2	H34I24.2	4.99292	-2.4685	1.24212	-1.98733	0.046886	NA	FALSE	FALSE	FALSE
lido-1	lido-1	67.3081	-1.32241	0.66543	-1.9873	0.0468888	0.14242364141380101	FALSE	FALSE	FALSE
F36A2.2	F36A2.2	5.46913	-2.02276	1.01811	-1.98679	0.0469458	NA	FALSE	FALSE	FALSE
puf-8	puf-8	90.0723	-0.77171	0.388854	-1.98457	0.0471919	0.14306199485819299	FALSE	TRUE	FALSE
Y48B6A.13	Y48B6A.13	5.24418	-2.09814	1.05769	-1.9837	0.0472895	NA	FALSE	FALSE	FALSE
memi-1	memi-1	51.2397	-1.0592	0.534121	-1.98307	0.0473591	0.14327043699827899	FALSE	TRUE	FALSE
rskn-1	rskn-1	3.89163	-2.44346	1.2324	-1.98269	0.0474023	NA	FALSE	FALSE	FALSE
Y48A6C.13	Y48A6C.13	56.2523	-0.799538	0.403308	-1.98245	0.0474288	0.14327043699827899	FALSE	FALSE	FALSE
Y50D4C.5	Y50D4C.5	24.5955	-1.04858	0.528981	-1.98226	0.0474503	0.14327043699827899	FALSE	FALSE	FALSE
F16B3.3	F16B3.3	4.83774	-2.41889	1.22029	-1.98224	0.0474529	NA	FALSE	FALSE	FALSE
daf-3	daf-3	8.00765	-1.78021	0.898178	-1.98202	0.0474765	NA	FALSE	FALSE	FALSE
W07G1.9	W07G1.9	20.2718	-1.14296	0.576723	-1.98181	0.0475006	0.14327043699827899	FALSE	FALSE	FALSE
fbxc-43	fbxc-43	161.17	-0.740019	0.373472	-1.98146	0.0475397	0.14327043699827899	FALSE	FALSE	FALSE
sec-16A.2	sec-16A.2	13.5799	-1.36502	0.689054	-1.98101	0.0475905	0.143330011909934	FALSE	FALSE	FALSE
Y51A2A.16	Y51A2A.16	9.08602	-1.84576	0.932762	-1.97881	0.0478373	NA	FALSE	TRUE	FALSE
stdh-2	stdh-2	3.39901	-2.66788	1.34959	-1.9768	0.0480642	NA	FALSE	FALSE	FALSE
H40L08.1	H40L08.1	17.7419	-1.37977	0.699822	-1.9716	0.0486558	0.14625235750568699	FALSE	FALSE	FALSE
mrps-22	mrps-22	4.97873	-2.15402	1.09294	-1.97085	0.0487415	NA	FALSE	FALSE	FALSE
met-1	met-1	14.6209	-1.27354	0.646192	-1.97084	0.0487421	0.14633045800446401	FALSE	FALSE	FALSE
syp-6	syp-6	12.1294	-1.32952	0.674604	-1.97081	0.0487451	0.14633045800446401	FALSE	FALSE	FALSE
parn-2	parn-2	4.37653	-2.20296	1.11857	-1.96945	0.0489013	NA	FALSE	FALSE	FALSE
C16A3.6	C16A3.6	7.0308	-1.70739	0.867093	-1.9691	0.0489417	NA	FALSE	FALSE	FALSE
szy-4	szy-4	4.76524	-2.21718	1.12782	-1.9659	0.0493107	NA	FALSE	FALSE	FALSE
C05G6.4	C05G6.4	19.75	-1.25539	0.638788	-1.96527	0.0493836	0.14805451972685499	FALSE	FALSE	FALSE
F52C12.2	F52C12.2	5.71675	-1.99791	1.01781	-1.96295	0.049652	NA	FALSE	FALSE	FALSE

## Sheet: age1rde4vsage1antisenseUP
gene_id	Public Name	baseMean	log2FoldChange	lfcSE	stat	pvalue	padj	TargetmRNAUpregulated	TargetmRNADownregulated	IsERGO1RRF3Target
Y47H9A.5	Y47H9A.5	362.476	4.50499	0.411044	10.9599	5.95886e-28	4.3185728824251903E-25	FALSE	FALSE	FALSE
W07G1.17	W07G1.17	361.735	4.44609	0.40593	10.9529	6.43864e-28	4.3185728824251903E-25	FALSE	FALSE	FALSE
C05G6.5	C05G6.5	181.204	4.70338	0.435349	10.8037	3.30683e-27	1.8767532833849601E-24	FALSE	FALSE	FALSE
R05D7.8	R05D7.8	361.328	4.22564	0.391625	10.79	3.83772e-27	2.0224791391219099E-24	FALSE	FALSE	FALSE
F08G2.17	F08G2.17	360.652	4.30339	0.405239	10.6194	2.42123e-26	1.1909223964395001E-23	FALSE	FALSE	FALSE
F38E9.7	F38E9.7	780.368	4.07513	0.385128	10.5812	3.64141e-26	1.6791440725990901E-23	FALSE	FALSE	FALSE
F08G2.15	F08G2.15	355.748	4.22097	0.400037	10.5514	5.00244e-26	2.17106078516114E-23	FALSE	FALSE	FALSE
Y54G9A.14	Y54G9A.14	338.363	4.25782	0.407824	10.4403	1.62254e-25	6.6506117511990199E-23	FALSE	FALSE	FALSE
F22F1.6	F22F1.6	829.618	4.07626	0.39088	10.4284	1.83925e-25	7.1420914401888004E-23	FALSE	FALSE	FALSE
Y22D7AL.17	Y22D7AL.17	806.657	3.93612	0.382014	10.3036	6.78747e-25	2.38466597131054E-22	FALSE	FALSE	FALSE
C47F8.10	C47F8.10	359.197	4.18371	0.415434	10.0707	7.4439e-24	2.2883787797125001E-21	FALSE	FALSE	FALSE
Y57G11C.1140	Y57G11C.1140	942.476	3.61616	0.363915	9.93682	2.8786e-23	8.4953208245313595E-21	FALSE	FALSE	FALSE
F15H9.9	F15H9.9	606.68	4.07437	0.416717	9.77729	1.4094e-22	3.9994349118639001E-20	FALSE	FALSE	FALSE
C15F1.14	C15F1.14	586.143	4.33768	0.463753	9.35341	8.48645e-21	2.0870998739018499E-18	FALSE	FALSE	FALSE
M03A1.10	M03A1.10	736.892	3.20155	0.347991	9.20007	3.57702e-20	7.54035412138446E-18	FALSE	FALSE	FALSE
M03A1.12	M03A1.12	1997.38	3.09153	0.338287	9.13876	6.317e-20	1.2946330562413401E-17	FALSE	FALSE	FALSE
T08A9.15	T08A9.15	2005.71	3.11887	0.342705	9.10073	8.97249e-20	1.7891633840904301E-17	FALSE	FALSE	FALSE
F15G9.9	F15G9.9	1977.61	3.11281	0.344939	9.02425	1.80928e-19	3.4227858082017497E-17	FALSE	FALSE	FALSE
C28A5.10	C28A5.10	810.633	3.03323	0.34139	8.88494	6.39571e-19	1.1235131890686401E-16	FALSE	FALSE	FALSE
ZK622.8	ZK622.8	1980.78	3.08543	0.347581	8.87686	6.87735e-19	1.1532066668167299E-16	FALSE	FALSE	FALSE
C52E12.8	C52E12.8	1818.95	3.12676	0.355526	8.79473	1.43394e-18	2.2509829018305602E-16	FALSE	FALSE	FALSE
Y7A9D.62	Y7A9D.62	808.257	3.07118	0.352906	8.70254	3.24539e-18	4.7888964287079198E-16	FALSE	FALSE	FALSE
F15B9.14	F15B9.14	809.113	3.02449	0.348406	8.68094	3.92514e-18	5.5691664920644705E-16	FALSE	FALSE	FALSE
F34H10.7	F34H10.7	821.577	3.05059	0.352705	8.64912	5.18978e-18	7.09077131494779E-16	FALSE	FALSE	FALSE
ZK1067.10	ZK1067.10	691.828	3.34401	0.387298	8.63421	5.91355e-18	7.9327543307092199E-16	FALSE	FALSE	FALSE
F44A2.10	F44A2.10	596.578	3.04605	0.355118	8.57755	9.69145e-18	1.2768489824116799E-15	FALSE	FALSE	FALSE
F47E1.12	F47E1.12	240.6	3.22527	0.380461	8.47727	2.30549e-17	2.8349842519577498E-15	FALSE	FALSE	FALSE
C56G3.3	C56G3.3	784.305	3.03352	0.358182	8.46921	2.4707e-17	2.9883268042937099E-15	FALSE	FALSE	FALSE
F49D11.12	F49D11.12	187.595	3.42458	0.406315	8.42838	3.50469e-17	3.9178154218235998E-15	FALSE	FALSE	FALSE
C16D9.13	C16D9.13	1668.35	3.28088	0.389596	8.42123	3.7256e-17	4.10260577323475E-15	FALSE	FALSE	FALSE
C12C8.7	C12C8.7	184.055	3.27084	0.395255	8.27525	1.28191e-16	1.33210574817751E-14	FALSE	FALSE	FALSE
C06E4.20	C06E4.20	984.021	2.97902	0.361414	8.24268	1.68394e-16	1.65655025406292E-14	FALSE	FALSE	FALSE
H08J11.7	H08J11.7	265.095	2.98656	0.367507	8.12652	4.41778e-16	4.0743010032597701E-14	FALSE	FALSE	FALSE
R04E5.13	R04E5.13	177.824	3.10167	0.381895	8.1218	4.59333e-16	4.1466804268803003E-14	FALSE	FALSE	FALSE
H08J11.13	H08J11.13	965.145	2.93826	0.363766	8.07733	6.61979e-16	5.8143849744759996E-14	FALSE	FALSE	FALSE
F54F7.12	F54F7.12	258.505	3.07121	0.383022	8.01836	1.07168e-15	9.0883471022457406E-14	FALSE	FALSE	FALSE
F13A7.17	F13A7.17	39.7899	5.32748	0.66898	7.96359	1.67114e-15	1.3699650468653499E-13	FALSE	FALSE	FALSE
C06E4.22	C06E4.22	170.099	4.21893	0.530598	7.95128	1.84587e-15	1.4829212547087999E-13	FALSE	FALSE	FALSE
H08J11.6	H08J11.6	278.736	3.01018	0.379214	7.93795	2.0555e-15	1.6306928119256201E-13	FALSE	FALSE	FALSE
C40C9.6	C40C9.6	184.824	3.09266	0.392377	7.88186	3.22539e-15	2.42825421519726E-13	FALSE	FALSE	FALSE
F08G5.21	F08G5.21	264.68	3.09523	0.393318	7.86952	3.55992e-15	2.6530380035018998E-13	FALSE	FALSE	FALSE
R09E10.15	R09E10.15	268.741	2.95346	0.37631	7.84847	4.21156e-15	3.1072923321424698E-13	FALSE	FALSE	FALSE
Y43F4A.6	Y43F4A.6	1018.67	3.02553	0.385659	7.84509	4.32647e-15	3.16046691764716E-13	FALSE	FALSE	FALSE
F47E1.13	F47E1.13	262.333	2.94378	0.37569	7.83565	4.66405e-15	3.3409106519840998E-13	FALSE	FALSE	FALSE
F56F4.10	F56F4.10	1023.22	3.02959	0.386757	7.8333	4.75231e-15	3.3713956403185702E-13	FALSE	FALSE	FALSE
R01H5.2	R01H5.2	196.8	3.07215	0.393854	7.80023	6.17949e-15	4.3421230678680401E-13	FALSE	FALSE	FALSE
C18H7.16	C18H7.16	347.518	2.92311	0.376589	7.76207	8.3554e-15	5.65560913247879E-13	FALSE	FALSE	FALSE
K04C2.9	K04C2.9	183.418	3.07707	0.400743	7.6784	1.61088e-14	1.07051165037295E-12	FALSE	FALSE	FALSE
F38G1.5	F38G1.5	185.542	3.00285	0.391703	7.66616	1.77224e-14	1.15713206778361E-12	FALSE	FALSE	FALSE
Y47H9A.3	Y47H9A.3	131.822	3.84521	0.505081	7.61305	2.67707e-14	1.71751271814745E-12	FALSE	FALSE	FALSE
F31C3.14	F31C3.14	120379	3.59484	0.473486	7.59229	3.143e-14	1.98197324388172E-12	FALSE	FALSE	FALSE
F59C12.9	F59C12.9	295.584	2.71623	0.358602	7.57452	3.60464e-14	2.2526434330395501E-12	FALSE	FALSE	FALSE
F35H8.10	F35H8.10	3719.4	2.64579	0.349415	7.57205	3.67393e-14	2.25885486235806E-12	FALSE	FALSE	FALSE
K03E6.8	K03E6.8	1420.98	2.62983	0.347753	7.56235	3.95848e-14	2.41368851065377E-12	FALSE	FALSE	FALSE
C10G8.9	C10G8.9	259.515	2.87481	0.380432	7.5567	4.13435e-14	2.5002636620188602E-12	FALSE	FALSE	FALSE
F49E7.4	F49E7.4	3594.42	2.66946	0.35451	7.52998	5.07475e-14	3.0440252592307302E-12	FALSE	FALSE	FALSE
F56F10.10	F56F10.10	293.858	2.9703	0.395872	7.50319	6.2283e-14	3.6761890813074696E-12	FALSE	FALSE	FALSE
H08J11.5	H08J11.5	264.959	2.89842	0.386746	7.49436	6.66221e-14	3.90109369070034E-12	FALSE	FALSE	FALSE
C13B4.5	C13B4.5	263.637	2.94057	0.395044	7.44364	9.79465e-14	5.5588428011586997E-12	FALSE	FALSE	FALSE
F26H11.10	F26H11.10	173.038	3.09628	0.416921	7.42653	1.11486e-13	6.13838571054328E-12	FALSE	FALSE	FALSE
Y69A2AR.41	Y69A2AR.41	504.439	2.71521	0.365823	7.42221	1.15181e-13	6.2948409793491101E-12	FALSE	FALSE	FALSE
Y49E10.32	Y49E10.32	258.295	2.83178	0.382213	7.40892	1.27331e-13	6.85729633909485E-12	FALSE	FALSE	FALSE
Y54G2A.70	Y54G2A.70	219.671	2.73748	0.37116	7.37547	1.63769e-13	8.6306020912428897E-12	FALSE	FALSE	FALSE
T01B4.4	T01B4.4	2270.81	2.74687	0.373301	7.35834	1.86216e-13	9.6753772597516802E-12	FALSE	FALSE	FALSE
F38E9.10	F38E9.10	3558.6	2.63378	0.358036	7.35618	1.89254e-13	9.7644726499402707E-12	FALSE	FALSE	FALSE
K09C8.11	K09C8.11	187.689	3.07514	0.418236	7.35265	1.94321e-13	9.9562510914066108E-12	FALSE	FALSE	FALSE
T01B4.8	T01B4.8	2281.83	2.80068	0.381872	7.33409	2.23236e-13	1.1281051532878801E-11	FALSE	FALSE	FALSE
T01B4.6	T01B4.6	2305.93	2.82886	0.385833	7.33184	2.27022e-13	1.1394357731952001E-11	FALSE	FALSE	FALSE
F28H6.9	F28H6.9	412.269	2.59972	0.354914	7.32492	2.39039e-13	1.1836440618008699E-11	FALSE	FALSE	FALSE
F29C4.12	F29C4.12	404.823	2.65737	0.36348	7.31089	2.65381e-13	1.30532212133917E-11	FALSE	FALSE	FALSE
Y73B6BL.283	Y73B6BL.283	317.785	2.68688	0.36871	7.28726	3.16325e-13	1.5354252288544301E-11	FALSE	FALSE	FALSE
F59C12.11	F59C12.11	117.098	2.99919	0.417342	7.18642	6.65105e-13	3.0862541758587498E-11	FALSE	FALSE	FALSE
F08F1.16	F08F1.16	234.04	2.76657	0.387019	7.14839	8.78003e-13	3.8756929591124897E-11	FALSE	FALSE	FALSE
F57F5.7	F57F5.7	58.1936	3.75862	0.526508	7.13878	9.4165e-13	4.1109435233858801E-11	FALSE	FALSE	FALSE
T25B6.10	T25B6.10	67.4775	3.21129	0.450071	7.13507	9.67395e-13	4.1984924633215398E-11	FALSE	FALSE	FALSE
H27M09.7	H27M09.7	99.1146	3.0525	0.428181	7.12899	1.01105e-12	4.3623026780915098E-11	FALSE	FALSE	FALSE
C02B4.8	C02B4.8	1018.54	2.89854	0.406803	7.12517	1.03952e-12	4.4590636391947297E-11	FALSE	FALSE	FALSE
C31E10.10	C31E10.10	171.786	2.84596	0.399654	7.12106	1.07099e-12	4.56749083790952E-11	FALSE	FALSE	FALSE
F31C3.15	F31C3.15	39244.5	3.20084	0.450083	7.11166	1.14657e-12	4.83392540381984E-11	FALSE	FALSE	FALSE
T01B4.7	T01B4.7	2297.24	2.77393	0.391305	7.08892	1.35162e-12	5.6023718685723298E-11	FALSE	FALSE	FALSE
R11.7	R11.7	297.618	2.85034	0.404854	7.04042	1.91658e-12	7.8558411948536595E-11	FALSE	FALSE	FALSE
F52C9.10	F52C9.10	175.166	2.84956	0.406156	7.01592	2.28434e-12	9.2603470257812896E-11	FALSE	FALSE	FALSE
W03C9.11	W03C9.11	216.672	2.68407	0.383888	6.9918	2.71374e-12	1.08815263637515E-10	FALSE	FALSE	FALSE
Y73F8A.1171	Y73F8A.1171	213.302	2.7547	0.395707	6.96147	3.36737e-12	1.3357243822839E-10	FALSE	FALSE	FALSE
C14B9.13	C14B9.13	461.018	2.70944	0.395576	6.84936	7.41798e-12	2.83574316471506E-10	FALSE	FALSE	FALSE
F46F2.11	F46F2.11	159.104	2.82607	0.412993	6.8429	7.76041e-12	2.9513570223899299E-10	FALSE	FALSE	FALSE
R04E5.14	R04E5.14	66.0282	3.19336	0.468911	6.81017	9.74825e-12	3.6141985807246499E-10	FALSE	FALSE	FALSE
R04D3.14	R04D3.14	245.201	2.66891	0.398283	6.70105	2.06928e-11	7.16768471931849E-10	FALSE	FALSE	FALSE
F49D11.13	F49D11.13	73.2115	2.86097	0.429444	6.66204	2.70058e-11	9.1819647586032099E-10	FALSE	FALSE	FALSE
C36C9.7	C36C9.7	146.038	2.64978	0.398049	6.65693	2.79607e-11	9.4630268203201702E-10	FALSE	FALSE	FALSE
T10B10.13	T10B10.13	186.554	2.67406	0.404866	6.6048	3.98049e-11	1.3037691011863799E-9	FALSE	FALSE	FALSE
C48C5.7	C48C5.7	339.762	2.4674	0.375371	6.57324	4.92321e-11	1.6001519916170201E-9	FALSE	FALSE	FALSE
B0285.16	B0285.16	470.304	2.77209	0.423008	6.55327	5.6289e-11	1.8214922278636701E-9	FALSE	FALSE	FALSE
F52E10.8	F52E10.8	2061.41	2.47419	0.379612	6.51766	7.14116e-11	2.2495855428017702E-9	FALSE	FALSE	FALSE
F22B7.16	F22B7.16	478.185	2.60265	0.399712	6.51132	7.44931e-11	2.3288566496861602E-9	FALSE	FALSE	FALSE
F08H9.13	F08H9.13	75.8613	3.50079	0.541845	6.46087	1.04101e-10	3.2002235073957402E-9	FALSE	FALSE	FALSE
C28G1.7	C28G1.7	65.5349	3.07923	0.477161	6.45324	1.09487e-10	3.3106401602818001E-9	FALSE	FALSE	FALSE
R04E5.16	R04E5.16	71.705	2.78703	0.432616	6.44228	1.17689e-10	3.5441102319016002E-9	FALSE	FALSE	FALSE
K03F8.3	K03F8.3	225.599	2.78475	0.433079	6.43012	1.27507e-10	3.8086901145594798E-9	FALSE	FALSE	FALSE
K11C4.11	K11C4.11	55.7762	4.02706	0.627469	6.41794	1.38133e-10	4.0603252235849201E-9	FALSE	FALSE	FALSE
T04D3.10	T04D3.10	73.3318	2.85543	0.446377	6.39691	1.58549e-10	4.6419590078242101E-9	FALSE	FALSE	FALSE
C24H11.13	C24H11.13	156.054	2.61685	0.409624	6.38841	1.67616e-10	4.8687955143685596E-9	FALSE	FALSE	FALSE
ZK154.8	ZK154.8	65.6657	2.91815	0.45765	6.37638	1.8132e-10	5.2257075144415198E-9	FALSE	FALSE	FALSE
F14H8.10	F14H8.10	732.994	2.56259	0.402712	6.36332	1.97435e-10	5.6242184488535903E-9	FALSE	FALSE	FALSE
F22G12.9	F22G12.9	704.601	2.61251	0.412248	6.33724	2.33921e-10	6.6125278019318996E-9	FALSE	FALSE	FALSE
F08G5.15	F08G5.15	1281.66	2.9399	0.464099	6.33464	2.37902e-10	6.6993953343655598E-9	FALSE	FALSE	FALSE
F55G7.6	F55G7.6	122.87	2.5186	0.397654	6.33364	2.39451e-10	6.7173648173726899E-9	FALSE	FALSE	FALSE
Y37B11A.5	Y37B11A.5	365.426	2.3208	0.367043	6.32296	2.56598e-10	7.1440645558246701E-9	FALSE	FALSE	FALSE
ZK262.17	ZK262.17	75.9934	2.86305	0.457044	6.26428	3.74548e-10	1.01970942275361E-8	FALSE	FALSE	FALSE
F21A3.10	F21A3.10	129.529	2.69393	0.430112	6.26332	3.76868e-10	1.0222541146329001E-8	FALSE	FALSE	FALSE
F08H9.14	F08H9.14	147.716	2.96953	0.476045	6.23792	4.43423e-10	1.16841946588318E-8	FALSE	FALSE	FALSE
F14F7.6	F14F7.6	113.973	2.65093	0.426452	6.21625	5.0919e-10	1.32963262295659E-8	FALSE	FALSE	FALSE
T08G5.18	T08G5.18	74.0962	2.86061	0.464317	6.16089	7.2337e-10	1.84672045981834E-8	FALSE	FALSE	FALSE
H08J11.11	H08J11.11	4259.71	2.88193	0.468018	6.15774	7.37887e-10	1.8772863005055001E-8	FALSE	FALSE	FALSE
T03E6.13	T03E6.13	1288.37	2.82195	0.459201	6.14534	7.97938e-10	2.0230871771424099E-8	FALSE	FALSE	FALSE
Y4C6B.98	Y4C6B.98	4353.56	2.88399	0.471079	6.12209	9.23562e-10	2.3177006794418898E-8	FALSE	FALSE	FALSE
tln-1	tln-1	25.5457	4.08578	0.671971	6.08029	1.19962e-09	2.9307206432521901E-8	FALSE	TRUE	FALSE
F56H6.17	F56H6.17	500.041	2.90533	0.480171	6.05062	1.44293e-09	3.4564770254724498E-8	FALSE	FALSE	FALSE
Y65A5A.26	Y65A5A.26	1634.2	2.54954	0.421709	6.04573	1.48734e-09	3.5513163897823198E-8	FALSE	FALSE	FALSE
F22F1.8	F22F1.8	216.559	2.60199	0.430463	6.04463	1.4975e-09	3.5640453789586699E-8	FALSE	FALSE	FALSE
F22F1.10	F22F1.10	602.688	2.66771	0.441434	6.04327	1.5102e-09	3.5827103627871997E-8	FALSE	FALSE	FALSE
Y51H7BR.9	Y51H7BR.9	604.362	2.60132	0.430892	6.03705	1.56956e-09	3.6997392755085902E-8	FALSE	FALSE	FALSE
F02D10.14	F02D10.14	207.248	2.51527	0.418139	6.01541	1.79436e-09	4.1631388095207299E-8	FALSE	FALSE	FALSE
H35N09.3	H35N09.3	1317.94	2.82662	0.471581	5.99391	2.04849e-09	4.7083457729508299E-8	FALSE	FALSE	FALSE
Y7A5A.14	Y7A5A.14	221.14	2.5287	0.422008	5.99205	2.0721e-09	4.74782163286223E-8	FALSE	FALSE	FALSE
K02A4.9	K02A4.9	242.114	2.53235	0.423075	5.98558	2.15626e-09	4.9253560423630397E-8	FALSE	FALSE	FALSE
C12C8.5	C12C8.5	66.241	2.87126	0.48011	5.98041	2.22572e-09	5.0683317084549502E-8	FALSE	FALSE	FALSE
T02G6.12	T02G6.12	176.123	2.42729	0.406348	5.97343	2.3231e-09	5.2415301133459103E-8	FALSE	FALSE	FALSE
F49C5.15	F49C5.15	331.943	2.25133	0.378162	5.95336	2.62687e-09	5.8730434452628999E-8	FALSE	FALSE	FALSE
C04E7.7	C04E7.7	345.605	2.25258	0.378838	5.94604	2.74713e-09	6.1049077036955605E-8	FALSE	FALSE	FALSE
F21A3.9	F21A3.9	167.187	2.33897	0.39489	5.92311	3.15912e-09	6.9368932012753599E-8	FALSE	FALSE	FALSE
rrn-4.2	rrn-4.2	1570.88	2.35145	0.397529	5.91515	3.31566e-09	7.2375604539730895E-8	FALSE	FALSE	FALSE
C38C6.9	C38C6.9	318.668	2.26802	0.383595	5.91252	3.36907e-09	7.3272090609652498E-8	FALSE	FALSE	FALSE
T05A8.9	T05A8.9	328.495	2.18495	0.369568	5.91216	3.37659e-09	7.3272090609652498E-8	FALSE	FALSE	FALSE
rrn-4.4	rrn-4.4	1498.73	2.33851	0.397541	5.88244	4.04269e-09	8.6959029368065095E-8	FALSE	FALSE	FALSE
C05C9.7	C05C9.7	333.455	2.21576	0.379036	5.84577	5.04227e-09	1.05387680838612E-7	FALSE	FALSE	FALSE
F42A10.12	F42A10.12	596.566	2.63963	0.452057	5.83914	5.24717e-09	1.0905250754554501E-7	FALSE	FALSE	FALSE
F39B1.5	F39B1.5	1614.38	2.42332	0.415894	5.82676	5.65129e-09	1.15928179773543E-7	FALSE	FALSE	FALSE
Y7A9D.66	Y7A9D.66	735.145	2.44666	0.423722	5.77422	7.73113e-09	1.5447100049317901E-7	FALSE	FALSE	FALSE
T27E4.15	T27E4.15	45.7975	2.83102	0.492393	5.74952	8.94996e-09	1.7703174703392801E-7	FALSE	FALSE	FALSE
F31C3.13	F31C3.13	21510.1	2.94385	0.512176	5.74772	9.04522e-09	1.7843751096560101E-7	FALSE	FALSE	FALSE
C27A12.12	C27A12.12	331.272	2.17136	0.377854	5.74655	9.10842e-09	1.7920519406707599E-7	FALSE	FALSE	FALSE
Y73F8A.1164	Y73F8A.1164	218.472	2.72903	0.475752	5.73624	9.68024e-09	1.8944519165163901E-7	FALSE	FALSE	FALSE
T05A8.10	T05A8.10	324.923	2.23551	0.393061	5.68744	1.28957e-08	2.4841911792658001E-7	FALSE	FALSE	FALSE
F08F1.19	F08F1.19	331.93	2.18905	0.385713	5.67534	1.38416e-08	2.6525567160466998E-7	FALSE	FALSE	FALSE
W02G9.7	W02G9.7	472.526	2.49532	0.443713	5.62372	1.86888e-08	3.5537551342965998E-7	FALSE	FALSE	FALSE
K06A4.13	K06A4.13	114.156	2.36121	0.420266	5.61836	1.92777e-08	3.6563157425469102E-7	FALSE	FALSE	FALSE
F36D4.12	F36D4.12	24.3677	3.39242	0.604511	5.61185	2.00178e-08	3.77727851872696E-7	FALSE	FALSE	FALSE
C16H3.6	C16H3.6	445.54	2.47987	0.442916	5.59896	2.15641e-08	4.03807116573248E-7	FALSE	FALSE	FALSE
W01H2.5	W01H2.5	24.8847	3.36977	0.602121	5.59649	2.18731e-08	4.0748805049958302E-7	FALSE	FALSE	FALSE
F35A5.10	F35A5.10	283.013	2.24922	0.402056	5.5943	2.21516e-08	4.09610557933425E-7	FALSE	FALSE	FALSE
F36D4.10	F36D4.10	122.005	2.43245	0.437297	5.56248	2.6597e-08	4.8452579277467605E-7	FALSE	FALSE	FALSE
K11H3.9	K11H3.9	176.508	2.6338	0.474317	5.55283	2.81075e-08	5.0703429630741195E-7	FALSE	FALSE	FALSE
F12D9.5	F12D9.5	733.98	2.42178	0.436666	5.54607	2.92169e-08	5.2194191840058702E-7	FALSE	FALSE	FALSE
C17D12.15	C17D12.15	338.768	2.1625	0.390068	5.54389	2.9582e-08	5.2465323072201903E-7	FALSE	FALSE	FALSE
D1009.7	D1009.7	239.477	2.11336	0.381767	5.53574	3.09919e-08	5.47030137773135E-7	FALSE	FALSE	FALSE
F42A10.11	F42A10.11	450.382	2.37212	0.429371	5.52464	3.30165e-08	5.7998968790005702E-7	FALSE	FALSE	FALSE
Y7A5A.15	Y7A5A.15	240.105	2.44029	0.44224	5.51802	3.42849e-08	6.0084053585002796E-7	FALSE	FALSE	FALSE
T06F4.1	T06F4.1	27.1248	5.03479	0.915009	5.50245	3.74551e-08	6.4893199009714901E-7	FALSE	FALSE	FALSE
B0491.11	B0491.11	265.076	2.28079	0.417916	5.45753	4.82816e-08	8.1890046302058596E-7	FALSE	FALSE	FALSE
T10B10.14	T10B10.14	70.5249	2.57206	0.474356	5.42221	5.88676e-08	9.7820995222256395E-7	FALSE	FALSE	FALSE
Y38E10A.31	Y38E10A.31	257.659	2.2142	0.408764	5.41683	6.06637e-08	1.00353612892075E-6	FALSE	FALSE	FALSE
ZK484.14	ZK484.14	59.8861	2.87585	0.531913	5.40663	6.42227e-08	1.0553126027832201E-6	FALSE	FALSE	FALSE
C16H3.7	C16H3.7	856.289	2.42024	0.448182	5.40014	6.65896e-08	1.0917732536538799E-6	FALSE	FALSE	FALSE
rrn-4.3	rrn-4.3	1304.89	2.20424	0.409505	5.3827	7.33755e-08	1.19506564426877E-6	FALSE	FALSE	FALSE
F45G2.12	F45G2.12	230.828	2.7957	0.51977	5.37872	7.50182e-08	1.2164490430837301E-6	FALSE	FALSE	FALSE
H35N09.4	H35N09.4	2726.24	1.85688	0.34812	5.33402	9.60597e-08	1.5274318810573099E-6	FALSE	FALSE	FALSE
F31C3.16	F31C3.16	56115.7	2.84406	0.53662	5.29995	1.15836e-07	1.8145253701745901E-6	FALSE	FALSE	FALSE
Y53C12A.12	Y53C12A.12	408.042	1.88523	0.358206	5.26298	1.41742e-07	2.20162871705185E-6	FALSE	FALSE	FALSE
F08F1.14	F08F1.14	328.618	2.08956	0.399803	5.22649	1.72762e-07	2.6335422584594798E-6	FALSE	FALSE	FALSE
F10D2.15	F10D2.15	233.536	2.78931	0.538606	5.17877	2.23359e-07	3.32917130348077E-6	FALSE	FALSE	FALSE
C29F7.9	C29F7.9	32.1402	2.70668	0.525865	5.14709	2.64558e-07	3.86516312403414E-6	FALSE	FALSE	FALSE
Y57A10B.8	Y57A10B.8	36.9806	2.53599	0.493523	5.13855	2.76862e-07	4.0289666744581304E-6	FALSE	FALSE	FALSE
F54F7.13	F54F7.13	235.307	1.91221	0.372728	5.1303	2.89274e-07	4.19305683382917E-6	FALSE	FALSE	FALSE
nhr-32	nhr-32	31.2198	3.64959	0.712207	5.12434	2.98577e-07	4.3194122775881001E-6	FALSE	FALSE	FALSE
K10C8.5	K10C8.5	117.038	2.33737	0.457162	5.11278	3.17454e-07	4.5479135678462197E-6	FALSE	FALSE	FALSE
unc-15	unc-15	29.8318	3.97786	0.779117	5.1056	3.29751e-07	4.7058062744983099E-6	FALSE	TRUE	FALSE
K03B8.18	K03B8.18	121.967	2.13978	0.421783	5.07317	3.91237e-07	5.5403969161291901E-6	FALSE	FALSE	FALSE
F15G9.8	F15G9.8	291.986	2.02353	0.399157	5.0695	3.98862e-07	5.6375563657714903E-6	FALSE	FALSE	FALSE
lim-6	lim-6	17.079	4.13021	0.820048	5.03655	4.73993e-07	6.6231001372197603E-6	FALSE	FALSE	FALSE
Y39A1A.29	Y39A1A.29	126.604	2.49967	0.497034	5.02917	4.92613e-07	6.8446284397984497E-6	FALSE	FALSE	FALSE
R04D3.13	R04D3.13	114.531	2.58753	0.517752	4.99762	5.80431e-07	7.9658280218898106E-6	FALSE	FALSE	FALSE
R03E1.5	R03E1.5	283.632	2.20367	0.444603	4.9565	7.17743e-07	9.5708985957001094E-6	FALSE	FALSE	FALSE
ZK994.9	ZK994.9	117.496	2.34633	0.474977	4.93988	7.81704e-07	1.0335866487588699E-5	FALSE	FALSE	FALSE
Y39B6A.70	Y39B6A.70	22.4444	3.29172	0.667719	4.9298	8.23142e-07	1.0787109080772699E-5	FALSE	FALSE	FALSE
Y71F9B.6	Y71F9B.6	29.1056	4.04115	0.820452	4.92552	8.41381e-07	1.09870975917321E-5	FALSE	FALSE	FALSE
C15C6.5	C15C6.5	37.6149	2.82266	0.573834	4.91896	8.70061e-07	1.1321529566298299E-5	FALSE	FALSE	FALSE
T28H11.7	T28H11.7	224.125	2.26062	0.467792	4.83254	1.34802e-06	1.6972210781617901E-5	FALSE	FALSE	FALSE
T21B4.19	T21B4.19	35.4269	2.49985	0.518948	4.81715	1.45626e-06	1.8179873463960601E-5	FALSE	FALSE	FALSE
Y7A5A.16	Y7A5A.16	1683.7	2.52936	0.534724	4.73021	2.24286e-06	2.6863318939900799E-5	FALSE	FALSE	FALSE
Y39B6A.81	Y39B6A.81	3276.91	2.15191	0.459733	4.68078	2.85786e-06	3.35218783406936E-5	FALSE	FALSE	FALSE
C04A2.11	C04A2.11	185.213	1.97842	0.422729	4.68011	2.86721e-06	3.3578226097363402E-5	FALSE	FALSE	FALSE
C16C8.24	C16C8.24	129.123	2.25817	0.48384	4.66718	3.05366e-06	3.5705120141971497E-5	FALSE	FALSE	FALSE
cup-16	cup-16	33.9884	3.69122	0.791627	4.66283	3.11897e-06	3.6297218898186701E-5	FALSE	FALSE	FALSE
W02G9.9	W02G9.9	105.199	2.23966	0.480323	4.66282	3.11906e-06	3.6297218898186701E-5	FALSE	FALSE	FALSE
W08E12.9	W08E12.9	18.3362	3.30696	0.716498	4.61545	3.92238e-06	4.5147088931671001E-5	FALSE	FALSE	FALSE
Y119D3B.24	Y119D3B.24	12.4903	3.69953	0.802749	4.60857	4.05445e-06	4.6522131322024503E-5	FALSE	FALSE	FALSE
R06B10.9	R06B10.9	11.5227	6.57761	1.42963	4.60093	4.206e-06	4.7962665985043303E-5	FALSE	FALSE	FALSE
K02A4.4	K02A4.4	74.5294	2.05879	0.447596	4.59967	4.23167e-06	4.8106763237384599E-5	FALSE	FALSE	FALSE
C28G1.8	C28G1.8	3286.52	2.11358	0.460993	4.58484	4.54331e-06	5.14118769706194E-5	FALSE	FALSE	FALSE
Y37A1B.334	Y37A1B.334	116.147	1.93866	0.42517	4.55974	5.12178e-06	5.7168654293333501E-5	FALSE	FALSE	FALSE
Y55F3BR.16	Y55F3BR.16	3324.22	2.14896	0.471861	4.55421	5.25818e-06	5.8602512634572798E-5	FALSE	FALSE	FALSE
K08B5.5	K08B5.5	24.39	2.56424	0.563686	4.54905	5.38877e-06	5.9967375168125201E-5	FALSE	FALSE	FALSE
trp-2	trp-2	13.165	4.40671	0.975067	4.5194	6.20165e-06	6.8292252246490395E-5	FALSE	FALSE	FALSE
F25F6.3	F25F6.3	3306.38	2.0975	0.465842	4.50259	6.71295e-06	7.34838439104183E-5	FALSE	FALSE	FALSE
F27B10.3	F27B10.3	1245.76	2.1363	0.477479	4.47412	7.67261e-06	8.3247839998031199E-5	FALSE	FALSE	FALSE
F11A1.11	F11A1.11	1289.15	2.09444	0.46858	4.46976	7.83074e-06	8.4838775310132206E-5	FALSE	FALSE	FALSE
Y79H2A.12	Y79H2A.12	46.8435	2.55367	0.572438	4.46103	8.15662e-06	8.8239758958713401E-5	FALSE	FALSE	FALSE
tbc-10	tbc-10	11.8057	5.09511	1.1538	4.41593	1.00576e-05	1.06769925177535E-4	FALSE	FALSE	FALSE
R06B10.11	R06B10.11	12.3808	4.95113	1.12974	4.38254	1.17301e-05	1.2310801479512799E-4	FALSE	FALSE	FALSE
F31B12.6	F31B12.6	1264.57	2.04543	0.46791	4.37142	1.23444e-05	1.29187107682174E-4	FALSE	FALSE	FALSE
F41D9.6	F41D9.6	25.7242	2.66331	0.618038	4.30931	1.63768e-05	1.6851925362601101E-4	FALSE	FALSE	FALSE
R11B5.3	R11B5.3	27.4311	2.42679	0.563263	4.30846	1.64398e-05	1.6893177173941899E-4	FALSE	FALSE	FALSE
Y17G9A.87	Y17G9A.87	66.8506	1.86579	0.434364	4.29546	1.74335e-05	1.7790344656621999E-4	FALSE	FALSE	FALSE
B0395.10	B0395.10	22.1552	2.55182	0.594792	4.29027	1.78459e-05	1.81109982014384E-4	FALSE	FALSE	FALSE
K04C2.11	K04C2.11	44.418	1.95947	0.45699	4.28778	1.80466e-05	1.8264423822404301E-4	FALSE	FALSE	FALSE
rrn-3.1	rrn-3.1	74.7292	1.8065	0.42417	4.25891	2.05426e-05	2.0564880406144799E-4	FALSE	FALSE	FALSE
C26G2.7	C26G2.7	28.8045	2.26516	0.532983	4.24996	2.13805e-05	2.1259442942923201E-4	FALSE	FALSE	FALSE
C16D9.12	C16D9.12	80.1224	1.97578	0.471359	4.19166	2.7692e-05	2.6847741104617598E-4	FALSE	FALSE	FALSE
ZK563.8	ZK563.8	115.305	2.03865	0.487351	4.18311	2.87543e-05	2.77319239884556E-4	FALSE	FALSE	FALSE
Y59E1B.5	Y59E1B.5	871.196	1.95457	0.472183	4.13944	3.48161e-05	3.3082182462862501E-4	FALSE	FALSE	FALSE
Y92H12A.8	Y92H12A.8	31.3948	2.24622	0.542665	4.13924	3.48453e-05	3.3082182462862501E-4	FALSE	FALSE	FALSE
F55A11.7	F55A11.7	37.8264	2.08233	0.508441	4.09552	4.21213e-05	3.9041565523512898E-4	FALSE	FALSE	FALSE
F41D9.15	F41D9.15	36.7317	2.3656	0.578836	4.08682	4.3732e-05	4.03823225277318E-4	FALSE	FALSE	FALSE
catp-1	catp-1	19.2919	2.53841	0.625273	4.05968	4.9139e-05	4.49811074741692E-4	FALSE	FALSE	FALSE
ZK617.10	ZK617.10	831.887	1.90231	0.471611	4.03365	5.49176e-05	4.9960779056631695E-4	FALSE	FALSE	FALSE
F10C1.16	F10C1.16	121.096	1.69808	0.422044	4.02346	5.73505e-05	5.1981781919633696E-4	FALSE	FALSE	FALSE
smc-4	smc-4	47.7355	2.09737	0.521577	4.0212	5.79027e-05	5.24178947267775E-4	FALSE	FALSE	FALSE
F23D12.9	F23D12.9	29.6545	2.14915	0.535341	4.01455	5.95604e-05	5.3727925914978495E-4	FALSE	FALSE	FALSE
B0212.7	B0212.7	825.361	1.82357	0.458596	3.97641	6.99633e-05	6.1967513634484403E-4	FALSE	FALSE	FALSE
hsp-25	hsp-25	16.4096	2.95395	0.74327	3.97426	7.05984e-05	6.2455029971882905E-4	FALSE	FALSE	FALSE
F52E10.6	F52E10.6	1092.55	1.90031	0.4857	3.91252	9.13364e-05	7.8338955818157605E-4	FALSE	FALSE	FALSE
C09B8.11	C09B8.11	15.4748	3.07959	0.790417	3.89615	9.77324e-05	8.2881533978039197E-4	FALSE	FALSE	FALSE
cdh-1	cdh-1	63.0144	1.96835	0.506894	3.88315	0.000103112	8.7129158233229898E-4	FALSE	FALSE	FALSE
F47G6.6	F47G6.6	34.4141	2.28162	0.590774	3.86209	0.000112422	9.4362665113199796E-4	FALSE	FALSE	FALSE
C16C8.28	C16C8.28	50.4335	2.02559	0.526041	3.85064	0.00011781	9.84373711382745E-4	FALSE	FALSE	FALSE
acr-24	acr-24	68.964	1.75022	0.456887	3.83075	0.000127755	1.0590716362875801E-3	FALSE	FALSE	FALSE
C44B7.15	C44B7.15	9814.6	2.14312	0.561507	3.81673	0.000135234	1.1110837428044799E-3	FALSE	FALSE	FALSE
C44B7.11	C44B7.11	9770.36	2.14698	0.564956	3.80027	0.000144541	1.1822883388071001E-3	FALSE	FALSE	FALSE
F01G10.4	F01G10.4	3.96592	6.01159	1.58868	3.78402	0.000154317	1.25318840955341E-3	FALSE	FALSE	FALSE
C01C4.5	C01C4.5	601.766	1.32993	0.351497	3.78361	0.000154568	1.25318840955341E-3	FALSE	FALSE	FALSE
C16C8.29	C16C8.29	51.4431	2.06152	0.545822	3.7769	0.000158795	1.28604379857257E-3	FALSE	FALSE	FALSE
ZC412.12	ZC412.12	11.3436	2.82284	0.757008	3.72894	0.000192286	1.5403762151162701E-3	FALSE	FALSE	FALSE
B0344.5	B0344.5	12.1026	2.68594	0.723377	3.71306	0.000204769	1.6279993886998401E-3	FALSE	FALSE	FALSE
C14B9.14	C14B9.14	588.923	1.29292	0.351819	3.67496	0.000237889	1.86321500497933E-3	FALSE	FALSE	FALSE
Y105C5A.1277	Y105C5A.1277	143.023	1.58448	0.43202	3.66762	0.000244822	1.9114254591170499E-3	FALSE	FALSE	FALSE
T05G5.17	T05G5.17	23.1264	2.14758	0.590192	3.63878	0.000273928	2.1030614058450401E-3	FALSE	FALSE	FALSE
F52H2.10	F52H2.10	22.0788	2.12023	0.58669	3.61388	0.000301648	2.2991338317457301E-3	FALSE	FALSE	FALSE
F57G8.12	F57G8.12	50.6377	1.70972	0.473194	3.61315	0.000302505	2.3016225873313798E-3	FALSE	FALSE	FALSE
rpi-2	rpi-2	53.5456	1.6045	0.444285	3.61143	0.000304513	2.3114164334002399E-3	FALSE	FALSE	FALSE
B0344.4	B0344.4	9.55889	3.24182	0.900486	3.60008	0.000318115	2.39257041282467E-3	FALSE	FALSE	FALSE
R11B5.8	R11B5.8	12.1512	2.67299	0.742821	3.59844	0.000320135	2.4033517367562998E-3	FALSE	FALSE	FALSE
R02F11.2	R02F11.2	3.64766	5.89731	1.64314	3.58905	0.000331891	2.4784313369964899E-3	FALSE	FALSE	FALSE
K07A1.19	K07A1.19	38.0449	2.13184	0.595473	3.58007	0.000343496	2.5573307622903099E-3	FALSE	FALSE	FALSE
K11H3.11	K11H3.11	102.089	1.67656	0.468916	3.57539	0.000349711	2.5957452809564699E-3	FALSE	FALSE	FALSE
jmjc-1	jmjc-1	20.8186	2.08296	0.586449	3.55182	0.000382582	2.8058533054301799E-3	FALSE	TRUE	FALSE
T04F8.15	T04F8.15	53.375	1.74842	0.496659	3.52036	0.000430961	3.1357330816153498E-3	FALSE	FALSE	FALSE
F57G8.13	F57G8.13	48.1234	1.62281	0.462448	3.50918	0.000449493	3.2659214745424398E-3	FALSE	FALSE	FALSE
K02E2.15	K02E2.15	19.6825	2.04388	0.582461	3.50903	0.000449739	3.2659214745424398E-3	FALSE	FALSE	FALSE
F42G10.4	F42G10.4	44.8292	1.58455	0.451682	3.50811	0.000451294	3.2739905741142501E-3	FALSE	FALSE	FALSE
F49E7.3	F49E7.3	23.7718	2.02742	0.579382	3.49927	0.000466527	3.3664316419504902E-3	FALSE	FALSE	FALSE
ZK596.4	ZK596.4	6.27857	4.13218	1.18174	3.4967	0.000471052	3.38734994999712E-3	FALSE	FALSE	FALSE
Y66D12A.29	Y66D12A.29	19.8191	2.1193	0.609752	3.47568	0.000509562	3.6080088454468798E-3	FALSE	FALSE	FALSE
H34I24.2	H34I24.2	6.98836	3.60504	1.04023	3.46561	0.000529023	3.7243618961150201E-3	FALSE	FALSE	FALSE
dpf-6	dpf-6	6.03558	4.27125	1.23274	3.46483	0.000530564	3.7316512725044299E-3	FALSE	FALSE	FALSE
sra-16	sra-16	55.4996	1.54963	0.450498	3.43981	0.000582128	4.0671761773406296E-3	FALSE	FALSE	FALSE
twk-2	twk-2	9.42804	3.27814	0.954682	3.43375	0.000595286	4.1473302617312897E-3	FALSE	FALSE	FALSE
T25E4.3	T25E4.3	237.377	1.26524	0.369775	3.42164	0.000622438	4.2919167604378999E-3	FALSE	FALSE	FALSE
C16C8.21	C16C8.21	43.9357	1.92856	0.564659	3.41544	0.000636781	4.3744618319154103E-3	FALSE	FALSE	FALSE
C16D9.14	C16D9.14	233.259	1.2312	0.361711	3.40383	0.000664492	4.5268907198647203E-3	FALSE	FALSE	FALSE
Y42G9A.8	Y42G9A.8	9.72546	2.6754	0.789249	3.3898	0.000699426	4.7386256280799004E-3	FALSE	FALSE	FALSE
F40H6.7	F40H6.7	29.4561	1.81162	0.534751	3.38778	0.000704613	4.7693879196809199E-3	FALSE	FALSE	FALSE
C47G2.8	C47G2.8	111.898	1.29275	0.382013	3.38403	0.000714293	4.8216397661159996E-3	FALSE	FALSE	FALSE
[truncated: 457 more rows]

## Sheet: age1rde4vsage1antisenseDOWN
gene_id	Public Name	baseMean	log2FoldChange	lfcSE	stat	pvalue	padj	IsCommonWithWTvsR4antisense	IsCommonWithUpregulatedInAge1antisense	IsCommonWithSense	TargetmRNAUpregulated	TargetmRNADownregulated	IsERGO1RRF3Target
[truncated: 1,519 more rows]
