# Supplementary material for: Mutual regulation of spermatogenesis-specific Argonaute proteins and Insulin/IGF-1 signaling in aging control
Source: EMBO Rep. 2026 Jan 8;27(6):1437–62. doi: 10.1038/s44319-025-00682-4 (PMC13021995; doi:10.1038/s44319-025-00682-4)
Supplement: Supplementary file 5 — Dataset EV4 [file 44319_2025_682_MOESM5_ESM.xlsx]

## Sheet: metadata
Dataset EV4: Overlap between differentially expressed genes and their corresponding antisense small RNAs in rde-4(ne301), age-1(hx546), and age-1(hx546); rde-4(ne301)

## Sheet: Dataset EV4
	mRNA change	siRNA change	RF	Signifi-cance	Interpretation
rde-4(-) vs. WT	UP	UP	0.4		-
	UP	DOWN	7.1	***	RDE-4-dependent siRNAs inhibit gene expression.
	DOWN	UP	0.6	**	-
	DOWN	DOWN	0.4	***	RDE-4-dependent siRNAs do not promote gene expression.
age-1(-) vs. WT	UP	UP	3.6	***	Upregulated siRNAs map to upregulated genes in age-1(-) mutants.
	UP	DOWN	0.3	***	-
	DOWN	UP	0.2	***	-
	DOWN	DOWN	0.9	ns	-
age-1(-); rde-4(-) vs. age-1(-)	UP	UP	0.3		-
	UP	DOWN	3.3	**	RDE-4-dependent siRNAs inhibit gene expression.
	DOWN	UP	0.8	ns	-
	DOWN	DOWN	1.9	*	RDE-4-dependent siRNAs can promote gene expression in age-1(-) background.
Notes:
UP: upregulated. DOWN: downregulated. RF: Representation factor (1 means no enrichment, >1 means over-representation, <1 means under-representation).
An mRNA change of UP in rde-4(-) vs WT refers to genes upregulated in rde-4(-) mutants when compared to WT.
*: p<0.05. **: p<0.01. ***: p<0.001
Fisher's exact test, two-sided.
