# Supplementary material for: Mutual regulation of spermatogenesis-specific Argonaute proteins and Insulin/IGF-1 signaling in aging control
Source: EMBO Rep. 2026 Jan 8;27(6):1437–62. doi: 10.1038/s44319-025-00682-4 (PMC13021995; doi:10.1038/s44319-025-00682-4)
Supplement: Supplementary file 6 — Data Set EV5 [file 44319_2025_682_MOESM6_ESM.xlsx]

## Sheet: metadata
Dataset EV5: Enrichment for ALG-3/4, RDE-1, or ERGO-1 targets (based on small RNA datasets) among genes with mRNA and antisense small RNA changes in age-1(hx546) or age-1(hx546); rde-4(ne301).

## Sheet: Dataset EV5
	mRNA change	antisense siRNA change	siRNAs down in mutant§	RF	Signifi-cance	Interpretation	siRNAs down in mutant§§	RF	Signifi-cance	Updated interpretation
age-1(-) vs. WT	UP	UP	alg-3; alg-4	6.64	***	->	alg-3; alg-4 (excluding rde-1)	3.57	***	Upregulated ALG-3/4-dependent siRNAs map to upregulated genes in age-1(-) mutants.
			rde-1	5.91	***		rde-1 (excluding alg-3; alg-4)	0.65	*
			ergo-1	0.25	***	ERGO-1-dependent siRNAs don’t correlate with genes going up in age-1(-)
	UP	DOWN	alg-3; alg-4	1.81	ns	-	alg-3; alg-4 (excluding rde-1)	1.69	ns	-
			rde-1	2.79	*	->	rde-1 (excluding alg-3; alg-4)	3.41	*	Some RDE-1-dependent inhibitory siRNAs are down in age-1(-).-
			ergo-1	4.8	**	Some ERGO-1-dependent inhibitory siRNAs are down in age-1(-).
	DOWN	UP	alg-3; alg-4	4.3	***	Some ALG-3/4-dependent inhibitory siRNAs are up in age-1(-)
			rde-1	0	ns
			ergo-1	0	ns
	DOWN	DOWN	alg-3; alg-4	1.84	ns	->	alg-3; alg-4 (excluding rde-1)	2.86	*	Some ALG-3/4-dependent siRNAs are down and map to downregulated genes in age-1(-)
			rde-1	0.79	ns		rde-1 (excluding alg-3; alg-4)	1.44	ns
			ergo-1	7.11	***	ERGO-1 target mRNAs are likely down first in age-1(-), leading to downregulated ERGO-1 siRNAs.
age-1(-); rde-4(-) vs. age-1(-)	UP	UP	alg-3; alg-4	1.84	ns
			rde-1	1.57	ns
			ergo-1	2.03	ns
	UP	DOWN	alg-3; alg-4	6.99	***	->	alg-3; alg-4 (excluding rde-1)	2.84	***	ALG-3/4-dependent inhibitory siRNAs are down in age-1; rde-4(-)
			rde-1	7.35	***	->	rde-1 (excluding alg-3; alg-4)	1.39	ns	RDE-1 unique siRNAs are not down in age-1; rde-4(-) [they were already down in age-1]
			ergo-1	2.26	***	ERGO-1-dependent inhibitory siRNAs are down in age-1; rde-4(-)
	DOWN	UP	alg-3; alg-4	1.28	ns	-	alg-3; alg-4 (excluding rde-1)	1.49	ns	-
			rde-1	1.63	ns	-	rde-1 (excluding alg-3; alg-4)	2.25	ns	-
			ergo-1	4.23	*	Some ERGO-1-dependent inhibitory siRNAs are up in age-1; rde-4(-). Maybe RDE-4 is more biased towards the ALG-3/4 pathway and its loss allows Dicer to produce some ERGO-1 siRNAs or rde-4(-) suppressed effects of age-1(-) on ERGO-1 targets.
	DOWN	DOWN	alg-3; alg-4	3.93	***	->	alg-3; alg-4 (excluding rde-1)	3.83	***	ALG-3/4-dependent activating siRNAs are down in age-1; rde-4(-)
			rde-1	2.51	***	->	rde-1 (excluding alg-3; alg-4)	1.19	ns	RDE-1 unique siRNAs are not activating
			ergo-1	0	*	ERGO-1 siRNAs are not activating
Notes:
§: Datasets from small RNAs depleted in Argonaute mutants from Seroussi et al. 2023 eLife
§§: Because of the high overlap between siRNAs down in alg-3; alg-4 mutants and rde-1 mutants, the second "siRNAs down in mutant" column tests the enrichment for siRNAs uniquely downregulated in one of the strains while excluding the other.
*: p<0.05. **: p<0.01. ***: p<0.001
Fisher's exact test, two-sided.
