# Supplementary material for: Mutual regulation of spermatogenesis-specific Argonaute proteins and Insulin/IGF-1 signaling in aging control
Source: EMBO Rep. 2026 Jan 8;27(6):1437–62. doi: 10.1038/s44319-025-00682-4 (PMC13021995; doi:10.1038/s44319-025-00682-4)
Supplement: Supplementary file 7 — Data Set EV6 [file 44319_2025_682_MOESM7_ESM.xlsx]

## Sheet: metadata
Dataset EV6: Enrichment for Argonaute targets (based on small RNA datasets) or ALG-3/4 positive or negative targets among differentially expressed genes in rde-4(ne301), age-1(hx546), or age-1(hx546); rde-4(ne301).

## Sheet: Dataset EV6
	mRNA change	siRNA down in mutant§	RF	Signifi-cance	mRNA change in mutant§§	RF	Signifi-cance§§§	Interpretation
rde-4(-) vs. WT	UP	alg-3; alg-4	4.28	***	UP in alg-3; alg-4 (Conine 2010, 2013)	8.31, 7.91	***, ***	ALG-3/4, RDE-1, and ERGO-1 silence targets in WT, dependent on RDE-4
					DOWN in alg-3; alg-4 (Conine 2010, 2013)	3.82, 5.58	***, ***
		rde-1	3.9	***
		sago-2	3.74	***
		ergo-1 and rrf-3 (Vasale 2010)	3.59	***
	DOWN	alg-3; alg-4	0.53	ns	UP in alg-3; alg-4 (Conine 2010, 2013)	0.90, 0.5	ns	There are no activating AGOs in WT.
					DOWN in alg-3; alg-4 (Conine 2010, 2013)	0.66, 0	ns, **
		ergo-1 and rrf-3 (Vasale 2010)	2	ns
age-1(-) vs. WT	UP	alg-3; alg-4	2.45	***	UP in alg-3; alg-4 (Conine 2010, 2013)	3.73, 3.51	***, ***	age-1(-) leads to a strong defect in ALG-3/4 siRNA silencing while enabling ALG-3/4-mediated siRNA activation. RDE-1 unique inhibitory siRNAs are down, leading to upregulation of their targets too
					DOWN in alg-3; alg-4 (Conine 2010, 2013)	2.21, 3.93	***, ***
		rde-1	2.28	***
		sago-2	4.94	***
		ergo-1 and rrf-3 (Vasale 2010)	0.67	ns
	DOWN	alg-3; alg-4	0.74	ns	UP in alg-3; alg-4 (Conine 2010, 2013)	0.65, 0.24	ns, **	All of these AGO pathways also have decreased antisense siRNAs in age-1(-). Part of it may be due to sago-1 mRNA being up in age-1(-). More likely though, the phenomenon is likely due to decreased oocyte processes, upstream of generation of these siRNAs, in age-1(-)
					DOWN in alg-3; alg-4 (Conine 2010, 2013)	0.48, 0.15	ns, ***
		alg-1	1.33	***
		alg-2	1.32	***
		csr-1	7.66	***
		hrde-1	1.64	***
		nrde-3	1.31	***
		ppw-1	1.77	***
		ppw-2	1.77	***
		prg-1	1.08	***
		sago-1	1.82	***
		wago-1	1.39	***
		wago-4	1.82	***
		ergo-1 and rrf-3 (Vasale 2010)	1.69	ns
age-1(-); rde-4(-) vs. age-1(-)	UP	alg-3; alg-4	2.55	***	UP in alg-3; alg-4 (Conine 2010, 2013)	5.45, 6.93	***, ***	age-1(-); rde-4(-) leads to an even stronger defect in silencing of ALG-3/4. RDE-1 and ERGO-1 targets are also desilenced. The additional effect on WAGO-10 targets is likely due to WAGO-10 mRNA being down.
					DOWN in alg-3; alg-4 (Conine 2010, 2013)	0.57, 0.83	ns, ns
		rde-1	2.63	***
		sago-2	2.5	***
		alg-1	1.11	**
		alg-2	1.38	***
		C04F12.1	1.24	**
		nrde-3	1.29	***
		wago-10	1.34	***
		ergo-1	1.48	***
		ergo-1 and rrf-3 (Vasale 2010)	6.06	***
	DOWN	alg-3; alg-4	1.18	**	UP in alg-3; alg-4 (Conine 2010, 2013)	0.20, 0.56	**, ns	ALG-3/4 were activating some of their targets in age-1(-), dependent on RDE-4
					DOWN in alg-3; alg-4 (Conine 2010, 2013)	2.23, 5.48	*, ***
		rde-1	1.3	***
		sago-2	1.39	***
		ergo-1 and rrf-3 (Vasale 2010)	0.68	ns
Notes:
§: only the statistically significant mutant-dependent downregulated siRNA changes are shown, although all Argonautes were tested (using Seroussi et al. 2023 or other reference when indicated; Fisher's exact test, one-sided, to only report over-representation).
§§: The mRNA changes in alg-3; alg-4 mutants are compared to mRNA changes in rde-4, age-1, or age-1; rde-4 mutants.
§§§: Significant under-representation is shown in gray color whereas significant over-representation is shown in black. Statistics for the Conine 2010 and Conine 2013 datasets are shown. Fisher's exact test, two-sided.
Vasale 2010: The dataset of 22G RNAs that are depleted in ergo-1 and rrf-3 mutants was used here, from Vasale et al., 2010 PNAS.
*: p<0.05. **: p<0.01. ***: p<0.001
