# Supplementary material for: Mutual regulation of spermatogenesis-specific Argonaute proteins and Insulin/IGF-1 signaling in aging control
Source: EMBO Rep. 2026 Jan 8;27(6):1437–62. doi: 10.1038/s44319-025-00682-4 (PMC13021995; doi:10.1038/s44319-025-00682-4)
Supplement: Supplementary file 8 — Source data Fig. 1 [file 44319_2025_682_MOESM8_ESM.zip]

Archive with 7 entries (3 files):
- Fig 1/
- Fig 1/1A/
- Fig 1/1A/rde4vsWT.xlsx
- Fig 1/1B/
- Fig 1/1B/age1rde4vsage1.xlsx
- Fig 1/1H/
- Fig 1/1H/age1alg3alg4_lifespan.xlsx
