# Supplementary material for: Mutual regulation of spermatogenesis-specific Argonaute proteins and Insulin/IGF-1 signaling in aging control
Source: EMBO Rep. 2026 Jan 8;27(6):1437–62. doi: 10.1038/s44319-025-00682-4 (PMC13021995; doi:10.1038/s44319-025-00682-4)
Supplement: Supplementary file 8 — Source data Fig. 1 [file 44319_2025_682_MOESM8_ESM.zip › Fig 1/1A/rde4vsWT.xlsx]

## Sheet: metadata
Each technical experimental replicate (different plates with worms from the same population) is delimited from when the "#days" count resets
Independent experimental replicates are indicated in column E. They are ordered Independent replicate 8, 1, 2, 3, 4, 5, 6, 7

## Sheet: Sheet1
%WT
#days	dead	censored
1	0			Independent experiment replicate 8
3	0	1
5	0	2
7	0	0
9	0	0
11	0	2
12	1	0
15	1	0
17	1	0
19	1	0
22	1	0
24	1	0
26	0	0
29	1	0
31	3	0
32	1	0
35	3	0
1	0
3	0	0
5	0	1
7	0	0
9	0	1
11	0	2
12	0	0
15	0	1
17	1	0
19	2	0
22	0	0
24	1	0
26	1	0
29	1	0
31	2	0
32	0	0
35	2	0
37	0	0
39	1	0
40	0	0
43	1	0
1	0
3	0	0
5	0	6
7	0	2
9	0	1
11	0	1
12	0	0
15	0	0
17	0	0
19	2	1
22	0	0
24	1	0
26	0	0
29	1	0
31	1	0
32	1	0
3	0	0
5	0	0
7	0	0
9	0	1
11	0	3
12	0	1
15	0	0
17	0	0
19	0	0
22	2	0
24	1	0
26	2	0
29	2	0
31	0	0
32	0	0
35	2	0
37	1	0
39	2	0
1	0			Independent experiment replicate 1
2	0	0
4	0	1
6	0	1
8	0	3
10	0	1
12	0	5
14	0	2
16	0	0
19	2	0
22	2	0
24	3	0
26	5	0
29	10	0
31	7	0
33	3	0
36	4	0
38	0	0
40	2	0
1	0	0		Independent experiment replicate 2
3	0	0
5	0	4
7	0	0
9	0	7
11	0	5
13	0	1
15	1	1
17	1	1
18	1	0
21	1	1
23	0	0
25	2	0
28	6	0
30	5	0
32	6	0
35	5	0
37	3	0
39	1	0
42	0	0
44	1
1	0			Independent experiment replicate 3
2	0
3	0	1
4	0	1
5
6	0	4
7
8	0	4
9
10	0	1
11
12	1	1
14	0	1
16	0	1
20	2	0
22	4	0
24	2	0
28	7	0
30	6	0
32	4	0
35	5	0
37	2	0
39	1	0
3	0	1		Independent experiment replicate 4
4	0	1
6	0	9
8	0	9
10	0
12	0
14	1
16	0
18	1
21	6
23	2
25	2
28	8
30	1
32	1
35	1
37	0
39	1
2
3	0
5	0	1
7	0	2
9	0
11	0
13	0
15	0
17	1
20	0
22	1
24	0
27	0
29	1
31
34
2	0			Independent experiment replicate 5
4	0	3
6	0	7
8	0	11
10	0	1
12	0	2
14	1	0
16	0	2
19	4
21	0
23	4
26	7
28	4
30	3
33
35
37
40
3	0			Independent experiment replicate 6
5	0	4
6	0	1
8	0	3
10	0	8
12	0	3
15	0
17	0
19	0
22	4
24	5
26	11
29	5
31	2
33	2
36	2
38	1
40	0
43	1
1	0	0		Independent experiment replicate 7
3	0	0
4	0	0
6	0	1
7		0
8	0	31
10	0	0
12	0	1
14	1	0
16	0	0
18	0	0
20	0	0
22	1	0
25	10	0
27	2	0
29	5	0
32	5	0
1	0
2	0	1
4	0	11
6	0	3
8	0	3
10	0	0
12	1	2
14	0	0
16	0	0
19	2	0
21	0	0
23	1	0
26	5	0
28	5	0
30	3	0
33	3	0
35	1	0
37	2	0
%rde-4
#days	dead	censored
3	0	0		Independent experiment replicate 8
5	0	0
7	0	0
9	0	1
11	0	0
12	0	0
15	1	0
17	1	1
19	0	0
22	0	0
24	0	0
26	1	0
29	3	0
31	3	0
32	3	0
35	1	0
37	1	0
39	1	0
40	1	0
3	0	0
5	0	0
7	0	2
9	0	0
11	0	1
12	0	0
15	0	0
17	0	0
19	0	0
22	1	0
24	0	0
26	1	0
29	6	0
31	1	0
32	0	0
35	3	0
3	0	1
5	0	0
7	0	0
9	1	0
11	0	0
12	0	0
15	1	0
17	0	0
19	0	0
22	0	0
24	1	0
26	2	0
29	1	0
31	1	0
32	2	0
35	3	0
37	1	0
39	3	0
3	0	0
5	0	0
7	0	0
9	0	0
11	0	0
12	0	0
15	1	0
17	0	0
19	0	0
22	2	0
24	0	0
26	1	0
29	5	0
31	1	0
32	0	0
35	6	0
37	0	0
39	2	0
3	0	2
5	0	1
7	0	1
9	0	0
11	0	0
12	1	0
15	1	0
17	0	0
19	1	0
22	0	0
24	0	0
26	1	0
29	2	0
31	2	0
32	1	0
35	2	0
37	1	0
3	0	0
5	0	0
7	0	0
9	0	1
11	0	0
12	0	0
15	0	1
17	0	0
19	1	0
22	0	0
24	2	0
26	3	0
29	2	0
31	2	0
32	1	0
35	0	0
37	2	0
39	2	0
40	0	0
43	0	0
45	0	0
47	1	0
3	0	0
5	0	2
7	0	0
9	0	2
11	0	1
12	0	0
15	0	0
17	0	0
19	1	0
22	0	0
24	1	0
26	1	0
29	3	0
31	2	0
32	2	0
35	0	0
37	1	0
39	1	0
40	0	0
43	1	0
3	0	2
5	0	1
7	0	0
9	0	0
11	0	0
12	0	0
15	0	0
17	1	0
19	0	0
22	2	0
24	2	0
26	1	0
29	1	0
31	1	0
32	1	0
35	4	0
37	2	0
1	0			Independent experiment replicate 1
2	0	0
4	0	3
6	0	1
8	0	1
10	0	1
12	0	2
14	0	0
16	0	0
19	1	0
22	1	2
24	3	1
26	4	0
29	5	0
31	4	0
33	3	0
36	9	0
38	5	0
40	2	0
43	2	0
45	1	0
47	1	0
1	0			Independent experiment replicate 2
3	0	0
5	0	0
7	0	0
9	0	5
11	0	1
13	0	1
15	0	2
17	0	0
18	0	0
21	0	1
23	0	1
25	1	0
28	3	0
30	4	0
32	4	0
35	12	0
37	1	0
39	5	0
42	3	0
44	2
1	0			Independent experiment replicate 3
2	0
3	0	0
4	0	0
5	0	0
6	0	0
7	0	2
8	0	1
9	0	2
10	0	1
11	0	0
12	0	0
14	1	0
16	0	1
20	0	0
22	1	0
24	2	0
28	6	0
30	6	0
32	3	0
35	6	0
37	4	0
39	3	0
42	3
44	4
46	2
49	0
51	1
52	1
2				Independent experiment replicate 4
3	0
4	0	5
6	0	5
8	0	1
10	1
12	1	1
14	1
16	2
18	1
21	1
23	3
25	1
28	1
2
3	0
5	0	5
7	0	6
9	1
11	0
13	0	1
15	0	1
17	1
20	1
22	3
24	1
27	2
29	0
31	2
34	1
36	1
2	0	0		Independent experiment replicate 5
4	0	2
6	0	5
8	0	4
10	0	2
12	1	0
14	0	1
16	0	3
19	0	1
21	5
23	7
26	2
28	5
30	6
33	5
35	4
37	1
40
3	0			Independent experiment replicate 6
5	0	4
6	0
8	0	4
10	0	1
12	0	3
15	0	3
17	1	2
19	0
22	2
24	5
26	4
29	12
31	3
33	3
36	2
38	1
40	0
43	2
1	0	0		Independent experiment replicate 7
3	0	1
4	0	0
6	0	3
7		0
8	0	1
10	0	4
12	0	1
14	0	2
16	0	1
18	2	0
20	4	0
22	3	0
25	10	0
27	8	0
29	12	0
32	4	0
34	3	0
36	1	0
39	1	0
1	0
3	0	0
4	0	1
6	0	4
7		0
8	0	3
10	0	4
12	0	0
14	0	0
16	0	1
18	2	0
20	2	0
22	2	0
25	1	0
27	3	0
29	3	0
32	2	0
34	1	0
36	0	0
39	0	0
41	0	0
43	1	0
1	0
3	0	0
4	0	0
6	0	0
7		0
8	0	1
10	0	6
12	0	2
14	0	0
16	0	1
18	0	0
20	1	0
22	1	0
25	2	0
27	4	0
29	3	0
32	2	0
34	3	0
36	0	0
39	2	0
41	1	0
43	2	0
