# Supplementary material for: Mutual regulation of spermatogenesis-specific Argonaute proteins and Insulin/IGF-1 signaling in aging control
Source: EMBO Rep. 2026 Jan 8;27(6):1437–62. doi: 10.1038/s44319-025-00682-4 (PMC13021995; doi:10.1038/s44319-025-00682-4)
Supplement: Supplementary file 8 — Source data Fig. 1 [file 44319_2025_682_MOESM8_ESM.zip › Fig 1/1B/age1rde4vsage1.xlsx]

## Sheet: metadata
Each independent experimental replicate is delimited from when the "#days" count resets

## Sheet: Sheet1
%WT
#days	dead	censored
1	0
2	0	0
4	0	1
6	0	1
8	0	3
10	0	1
12	0	5
14	0	2
16	0	0
19	2	0
22	2	0
24	3	0
26	5	0
29	10	0
31	7	0
33	3	0
36	4	0
38	0	0
40	2	0
1	0	0
3	0	0
5	0	4
7	0	0
9	0	7
11	0	5
13	0	1
15	1	1
17	1	1
18	1	0
21	1	1
23	0	0
25	2	0
28	6	0
30	5	0
32	6	0
35	5	0
37	3	0
39	1	0
42	0	0
44	1
1	0
2	0
3	0	1
4	0	1
5
6	0	4
7
8	0	4
9
10	0	1
11
12	1	1
14	0	1
16	0	1
20	2	0
22	4	0
24	2	0
28	7	0
30	6	0
32	4	0
35	5	0
37	2	0
39	1	0
% age-1
#days	dead	censored
1	0
2	0	2
4	0	0
6	0	3
8	0	1
10	0	3
12	0	3
14	0	0
16	0	1
19	0	0
22	1	0
24	1	0
26	0	0
29	3	1
31	2	0
33	3	0
36	4	0
38	3	0
40	6	0
43	7	0
45	2
47	0
50	3
52	0
54	1
57	1
1	0
3	0	0
5	0	0
7	0	1
9	0	4
11	0	2
13	0	1
15	0	0
17	1	0
18	0	1
21	2	1
23	2	0
25	1	0
28	4	0
30	5	0
32	2	0
35	6	0
37	2	0
39	1	0
42	7	0
44	1
46	0
49	1
51	3
53	1
56	4
1	0
2
3	0	0
4
5	0	0
6
7	0	3
8
9	0	3
10
11	0	6
13	1	2
15	0	0
19	0	1
21	0	1
23	1	0
27	5	0
29	2	0
31	8	0
34	5	0
36	2	0
38	1	0
41	2
43	0
45	1
48	3
50	1
% age-1; rde-4
#days	dead	censored
1	0
2	0	0
4	0	1
6	0	1
8	0	0
10	0	0
12	0	1
14	0	0
16	0	0
19	0	0
22	0	0
24	0	0
26	0	0
29	2	0
31	3	0
33	1	0
36	2	0
38	2	0
40	1	0
43	11	0
45	3
47	2
50	10
52	7
54	3
57	1
59	1
1	0
3	0
5	0
7	0
9	0
11	0	1
13	0	1
15	0	0
17	1
18	1
21	1
23	1
25	1
28	3
30	2
32	1
35	4
37	4
39	6
42	5
44	5
46	4
49	3
51	2
53	1
56	2
58	2
60	1
63
1	0
2
3	0	1
4
5	0	2
6
7	0	1
8
9	0	0
10
11	0	1
13	0	0
15	0	0
19	1	0
21	0	0
23	0	0
27	2	0
29	1	0
31	2	0
34	9	0
36	7	0
38	2	0
41	5
43	6
45	1
48	1
50	2
51	0
54	2
56	1
58	0
61	0
62	0
63	1
