# Supplementary material for: Mutual regulation of spermatogenesis-specific Argonaute proteins and Insulin/IGF-1 signaling in aging control
Source: EMBO Rep. 2026 Jan 8;27(6):1437–62. doi: 10.1038/s44319-025-00682-4 (PMC13021995; doi:10.1038/s44319-025-00682-4)
Supplement: Supplementary file 8 — Source data Fig. 1 [file 44319_2025_682_MOESM8_ESM.zip › Fig 1/1H/age1alg3alg4_lifespan.xlsx]

## Sheet: metadata
Each technical replicate (different plate of worms from the same population) is delimited from when the "#days" count resets
Independent experimental replicates are indicated in column E

## Sheet: Sheet1
%WT
#days	dead	censored
3	0	0		Independent replicate 1
5	0	0
7	0	1
8	0	1
11	0	0
13	0	0
15	0	0
18	1	0
20	2	0
22	0	0
25	1	0
27	3	0
29	2	0
32	3	0
34	2	0
36	1	0
3	0	0
5	0	0
7	0	1
8	0	6
11	0	2
13	0	0
15	0	0
18	1	1
20	0	0
22	0	0
25	0	0
27	0	0
29	0	0
32	1	0
34	2	0
36	1	0
39	0	0
41	1	0
3	0	0
5	0	4
7	0	0
8	0	6
11	0	1
13	0	0
15	1	1
18	0	0
20	0	0
22	0	1
25	2	0
27	4	0
29	0	0
32	3	0
34	5	0
36	4	0
39	2	0
1	0			Independent replicate 2
3	0	1
5	0	2
7	0	0
9	0	0
11	0	2
12	1	0
15	1	0
17	1	0
19	1	0
22	1	0
24	1	0
26	0	0
29	1	0
31	3	0
32	1	0
35	3	0
1	0
3	0	0
5	0	1
7	0	0
9	0	1
11	0	2
12	0	0
15	0	1
17	1	0
19	2	0
22	0	0
24	1	0
26	1	0
29	1	0
31	2	0
32	0	0
35	2	0
37	0	0
39	1	0
40	0	0
43	1	0
1	0
3	0	0
5	0	6
7	0	2
9	0	1
11	0	1
12	0	0
15	0	0
17	0	0
19	2	1
22	0	0
24	1	0
26	0	0
29	1	0
31	1	0
32	1	0
3	0	0
5	0	0
7	0	0
9	0	1
11	0	3
12	0	1
15	0	0
17	0	0
19	0	0
22	2	0
24	1	0
26	2	0
29	2	0
31	0	0
32	0	0
35	2	0
37	1	0
39	2	0
%alg-3; alg-4
#days	dead	censored
3	0	0		Independent replicate 1
5	0	0
7	0	1
8	0	2
11	0	6
13	0	0
15	0	0
18	0	0
20	3	0
22	0	0
25	0	0
27	0	0
29	0	0
32	2	0
34	2	0
36	2	0
39	2	0
3	0	2
5	0	0
7	0	1
8	0	3
11	1	0
13	0	0
15	0	0
18	0	0
20	0	0
22	0	0
25	0	0
27	1	0
29	3	0
32	1	0
34	2	0
36	1	0
39	1	0
41	1	0
43	2	0
46	1	0
3	0	4
5	0	0
7	0	1
8	0	0
11	0	3
13	1	0
15	0	0
18	0	0
20	2	0
22	0	0
25	1	0
27	2	0
29	4	0
32	6	0
34	5	0
36	2	0
39	3	0
41	1	0
43	1	0
46	2	0
3	0	1		Independent replicate 2
5	0	0
7	0	3
9	0	4
11	1	0
12	0	2
15	2	0
17	0	0
19	0	0
22	0	0
24	1	0
26	1	0
29	1	0
31	0	0
32	1	0
35	1	0
37	0	0
39	1	0
3	0	0
5	0	0
7	0	1
9	0	5
11	1	0
12	0	0
15	1	1
17	0	0
19	1	0
22	0	0
24	1	0
26	1	0
29	2	0
31	0	0
32	0	0
35	1	0
37	2	0
39	1	0
40	0	0
43	1	0
3	0	0
5	0	1
7	0	1
9	0	1
11	1	0
12	1	1
15	1	0
17	0	0
19	0	0
22	2	0
24	0	0
26	1	0
29	0	0
31	2	0
32	3	0
35	0	0
37	1	0
39	1	0
3	0	0
5	0	1
7	0	2
9	0	1
11	0	1
12	0	1
15	0	0
17	0	0
19	1	0
22	0	0
24	0	0
26	1	0
29	2	0
31	0	0
32	1	0
35	0	0
37	2	0
39	1	0
40	1	0
43	2	0
%age-1
#days	dead	censored
3	0	0		Independent Replicate 1
5	0	0
7	0	0
8	0	0
11	0	0
13	0	0
15	0	0
18	0	0
20	0	0
22	0	0
25	0	0
27	0	0
29	0	0
32	1	0
34	1	0
36	1	0
39	4	0
41	0	0
43	8	0
46	3	0
48	1	0
3	0	1
5	0	2
7	0	1
8	0	0
11	0	0
13	0	0
15	0	1
18	0	1
20	0	0
22	0	0
25	0	0
27	2	0
29	0	0
32	0	0
34	0	0
36	0	0
39	3	0
41	2	0
43	3	0
46	1	0
48	0	0
50	2	0
3	0	0
5	0	0
7	0	1
8	0	3
11	1	1
13	0	0
15	0	1
18	0	2
20	0	0
22	0	0
25	2	1
27	0	0
29	0	0
32	1	0
34	0	0
36	0	0
39	6	0
41	2	0
43	1	0
46	4	0
48	1	0
50	1	0
52	1	0
54	1	0
3	0	0		Independent Replicate 2
5	0	0
7	0	0
9	0	0
11	0	0
12	0	0
15	0	0
17	1	0
19	0	0
22	0	0
24	1	0
26	0	0
29	0	0
31	2	0
32	1	0
35	1	0
37	3	0
39	3	0
40	2	0
43	4	0
3	0	0
5	0	0
7	0	0
9	0	2
11	0	0
12	0	0
15	0	0
17	1	0
19	0	0
22	0	0
24	0	0
26	0	0
29	0	0
31	0	0
32	2	0
35	0	0
37	4	0
39	3	0
40	2	0
43	4	0
45	1	0
47	1	0
3	0	0
5	0	0
7	0	0
9	0	0
11	1	1
12	0	0
15	1	0
17	0	0
19	1	0
22	0	0
24	3	0
26	0	0
29	0	0
31	1	0
32	0	0
35	0	0
37	0	0
39	2	0
40	1	0
43	5	0
45	1	0
47	1	0
3	0	0
5	0	1
7	0	0
9	0	1
11	0	0
12	0	0
15	0	1
17	0	0
19	0	0
22	0	0
24	0	0
26	0	0
29	0	0
31	0	0
32	1	0
35	1	0
37	2	0
39	0	0
40	1	0
43	3	0
45	2	0
47	0	0
50	1	0
52	1	0
%age-1; alg-3; alg-4
#days	dead	censored
3	0	0		Independent Replicate 1
5	0	0
7	0	0
8	0	1
11	0	0
13	0	0
15	0	0
18	1	0
20	0	0
22	0	0
25	0	0
27	0	0
29	0	0
32	0	0
34	1	0
36	1	0
39	1	0
41	2	0
43	0	0
46	6	0
48	4	0
50	1	0
52	1	0
54	0	0
56	1	0
3	0	1
5	0	0
7	0	0
8	0	2
11	0	1
13	0	0
15	0	0
18	0	1
20	0	0
22	0	0
25	0	0
27	0	0
29	0	0
32	0	0
34	0	0
36	1	0
39	2	0
41	2	0
43	0	0
46	1	0
48	1	0
50	4	0
52	2	0
54	1	0
56	0	0
57	1	0
3	0	0
5	0	0
7	0	0
8	0	1
11	0	1
13	0	0
15	1	1
18	0	1
20	0	0
22	0	0
25	0	0
27	0	0
29	0	0
32	2	0
34	1	0
36	0	0
39	5	0
41	0	0
43	3	0
46	7	0
48	5	0
50	2	0
52	1	0
54	2	0
56	1	0
57	0	0
60	1	0
3	0	0		Independent Replicate 2
5	0	0
7	0	0
9	0	0
11	0	0
12	0	1
15	0	0
17	0	0
19	0	0
22	0	0
24	0	0
26	1	0
29	0	0
31	1	0
32	1	0
35	0	0
37	0	0
39	1	0
40	1	0
43	6	0
45	1	0
47	0	0
50	1	0
52	1	0
54	0	0
57	2	0
3	0	0
5	0	0
7	0	0
9	0	1
11	0	0
12	0	0
15	0	0
17	0	0
19	0	0
22	0	0
24	0	0
26	0	0
29	0	0
31	1	0
32	0	0
35	0	0
37	0	0
39	3	0
40	0	0
43	2	0
45	1	0
47	0	0
50	4	0
52	1	1
54	2	0
57	1	0
3	0	0
5	0	0
7	0	0
9	0	0
11	0	1
12	0	0
15	0	0
17	0	0
19	0	0
22	0	0
24	0	0
26	0	0
29	1	0
31	0	0
32	0	0
35	1	0
37	0	0
39	2	0
40	3	0
43	2	0
45	1	0
47	0	0
50	1	0
52	0	0
54	3	0
57	1	0
59	1	0
3	0	0
5	0	1
7	0	0
9	0	0
11	0	0
12	0	1
15	0	0
17	0	0
19	0	0
22	0	0
24	0	0
26	0	0
29	0	0
31	3	0
32	1	0
35	0	0
37	1	0
39	0	0
40	1	0
43	2	0
45	1	0
47	0	0
50	2	0
52	2	0
54	0	0
57	2	0
59	1	0
