# Supplementary material for: Mutual regulation of spermatogenesis-specific Argonaute proteins and Insulin/IGF-1 signaling in aging control
Source: EMBO Rep. 2026 Jan 8;27(6):1437–62. doi: 10.1038/s44319-025-00682-4 (PMC13021995; doi:10.1038/s44319-025-00682-4)
Supplement: Supplementary file 9 — Source data Fig. 2 [file 44319_2025_682_MOESM9_ESM.zip]

Archive with 11 entries (5 files):
- Fig 2/
- Fig 2/2A/
- Fig 2/2A/healthspanWTctrl.xlsx
- Fig 2/2B/
- Fig 2/2B/healthspanAge1ctrl.xlsx
- Fig 2/2C/
- Fig 2/2C/brood RNAi.xlsx
- Fig 2/2D/
- Fig 2/2D/brood alg34.xlsx
- Fig 2/2E/
- Fig 2/2E/brood mating.xlsx
