# Supplementary material for: Mutual regulation of spermatogenesis-specific Argonaute proteins and Insulin/IGF-1 signaling in aging control
Source: EMBO Rep. 2026 Jan 8;27(6):1437–62. doi: 10.1038/s44319-025-00682-4 (PMC13021995; doi:10.1038/s44319-025-00682-4)
Supplement: Supplementary file 9 — Source data Fig. 2 [file 44319_2025_682_MOESM9_ESM.zip › Fig 2/2A/healthspanWTctrl.xlsx]

## Sheet: DataPlotting
Days of Adulthood	# spontaneously moving / # alive	Cumulative proportion alive	Strain
18	0.925	1	WT
27	0.62963	0.675	WT
32	0.277778	0.45	WT
34	0.222222	0.225	WT
39	0	0.025	WT
18	0.924528	1	alg-3; alg-4
27	0.727273	0.830189	alg-3; alg-4
32	0.535714	0.528302	alg-3; alg-4
34	0.631579	0.358491	alg-3; alg-4
39	0	0.150943	alg-3; alg-4
43	0	0.056604	alg-3; alg-4
18	1	1	age-1
27	0.770833	0.90566	age-1
32	0.5	0.867925	age-1
34	0.666667	0.849057	age-1
39	0.419355	0.584906	age-1
43	0.466667	0.283019	age-1
46	0	0.132075	age-1
50	0	0.037736	age-1
52	0	0.018868	age-1
54	0	0.018868	age-1

## Sheet: RawData
WT vs age-1
Table Analyzed	Day 18				Table Analyzed	Day 27				Table Analyzed	Day 32				Table Analyzed	Day 34				Table Analyzed	Day 39
Data analyzed	WT	age-1	Total		Data analyzed	WT	age-1	Total		Data analyzed	WT	age-1	Total		Data analyzed	WT	age-1	Total		Data analyzed	WT	age-1	Total
# spontaneously moving	37	53	90		# spontaneously moving	17	37	54		# spontaneously moving	5	23	28		# spontaneously moving	2	30	32		# spontaneously moving	0	13	13
# NOT spontaneously moving	3	0	3		# NOT spontaneously moving	10	11	21		# NOT spontaneously moving	13	23	36		# NOT spontaneously moving	7	15	22		# NOT spontaneously moving	1	18	19
Total	40	53	93		Total	27	48	75		Total	18	46	64		Total	9	45	54		Total	1	31	32
WT vs alg-3; alg-4
Table Analyzed	Day 18				Table Analyzed	Day 27				Table Analyzed	Day 32				Table Analyzed	Day 34				Table Analyzed	Day 39
Data analyzed	WT	alg-3; alg-4	Total		Data analyzed	WT	alg-3; alg-4	Total		Data analyzed	WT	alg-3; alg-4	Total		Data analyzed	WT	alg-3; alg-4	Total		Data analyzed	WT	alg-3; alg-4	Total
# spontaneously moving	37	49	86		# spontaneously moving	17	32	49		# spontaneously moving	5	15	20		# spontaneously moving	2	12	14		# spontaneously moving	0	0	0
# NOT spontaneously moving	3	4	7		# NOT spontaneously moving	10	12	22		# NOT spontaneously moving	13	13	26		# NOT spontaneously moving	7	7	14		# NOT spontaneously moving	1	8	9
Total	40	53	93		Total	27	44	71		Total	18	28	46		Total	9	19	28		Total	1	8	9
