# Supplementary material for: Mutual regulation of spermatogenesis-specific Argonaute proteins and Insulin/IGF-1 signaling in aging control
Source: EMBO Rep. 2026 Jan 8;27(6):1437–62. doi: 10.1038/s44319-025-00682-4 (PMC13021995; doi:10.1038/s44319-025-00682-4)
Supplement: Supplementary file 9 — Source data Fig. 2 [file 44319_2025_682_MOESM9_ESM.zip › Fig 2/2B/healthspanAge1ctrl.xlsx]

## Sheet: DataPlotting
Days of Adulthood	# spontaneously moving / # alive	Cumulative proportion alive	Strain
18	1	1	age-1
27	0.770833	0.90566	age-1
32	0.5	0.867925	age-1
34	0.666667	0.849057	age-1
39	0.419355	0.584906	age-1
43	0.466667	0.283019	age-1
46	0	0.132075	age-1
50	0	0.037736	age-1
52	0	0.018868	age-1
54	0	0.018868	age-1
18	1	1	age-1; rde-4
27	0.786885	0.910448	age-1; rde-4
32	0.689655	0.865672	age-1; rde-4
34	0.637931	0.865672	age-1; rde-4
39	0.55102	0.731343	age-1; rde-4
43	0.342105	0.567164	age-1; rde-4
46	0.263158	0.283582	age-1; rde-4
50	0.2	0.149254	age-1; rde-4
52	0.333333	0.044776	age-1; rde-4
54	0.5	0.029851	age-1; rde-4
56	0.5	0.029851	age-1; rde-4
57	1	0.014925	age-1; rde-4
18	1	1	age-1; alg-3; alg-4
27	0.84127	1	age-1; alg-3; alg-4
32	0.803279	0.968254	age-1; alg-3; alg-4
34	0.711864	0.936508	age-1; alg-3; alg-4
39	0.755102	0.777778	age-1; alg-3; alg-4
43	0.5	0.666667	age-1; alg-3; alg-4
46	0.464286	0.444444	age-1; alg-3; alg-4
50	0.272727	0.174603	age-1; alg-3; alg-4
52	0.428571	0.111111	age-1; alg-3; alg-4
54	0.25	0.063492	age-1; alg-3; alg-4
56	0.5	0.031746	age-1; alg-3; alg-4
57	0	0.015873	age-1; alg-3; alg-4

## Sheet: RawData
age-1 vs age-1; rde-4
Table Analyzed	Day 18				Table Analyzed	Day 27				Table Analyzed	Day 32				Table Analyzed	Day 34				Table Analyzed	Day 39				Table Analyzed	Day 43				Table Analyzed	Day 46				Table Analyzed	Day 50				Table Analyzed	Day 52
Data analyzed	age-1	age-1; rde-4	Total		Data analyzed	age-1	age-1; rde-4	Total		Data analyzed	age-1	age-1; rde-4	Total		Data analyzed	age-1	age-1; rde-4	Total		Data analyzed	age-1	age-1; rde-4	Total		Data analyzed	age-1	age-1; rde-4	Total		Data analyzed	age-1	age-1; rde-4	Total		Data analyzed	age-1	age-1; rde-4	Total		Data analyzed	age-1	age-1; rde-4	Total
# spontaneously moving	53	67	120		# spontaneously moving	37	48	85		# spontaneously moving	23	40	63		# spontaneously moving	30	37	67		# spontaneously moving	13	27	40		# spontaneously moving	7	13	20		# spontaneously moving	0	5	5		# spontaneously moving	0	2	2		# spontaneously moving	0	1	1
# NOT spontaneously moving	0	0	0		# NOT spontaneously moving	11	13	24		# NOT spontaneously moving	23	18	41		# NOT spontaneously moving	15	21	36		# NOT spontaneously moving	18	22	40		# NOT spontaneously moving	8	25	33		# NOT spontaneously moving	7	14	21		# NOT spontaneously moving	2	8	10		# NOT spontaneously moving	1	2	3
Total	53	67	120		Total	48	61	109		Total	46	58	104		Total	45	58	103		Total	31	49	80		Total	15	38	53		Total	7	19	26		Total	2	10	12		Total	1	3	4
age-1 vs age-1; alg-3; alg-4					Table Analyzed	Day 27				Table Analyzed	Day 32				Table Analyzed	Day 34				Table Analyzed	Day 39				Table Analyzed	Day 43				Table Analyzed	Day 46				Table Analyzed	Day 50				Table Analyzed	Day 52
Table Analyzed	Day 18
Data analyzed	age-1	age-1; alg-3; alg-4	Total		# spontaneously moving	37	53	90		# spontaneously moving	23	49	72		# spontaneously moving	30	42	72		# spontaneously moving	13	37	50		# spontaneously moving	7	21	28		# spontaneously moving	0	13	13		# spontaneously moving	0	3	3		# spontaneously moving	0	3	3
# spontaneously moving	53	63	116		# NOT spontaneously moving	11	10	21		# NOT spontaneously moving	23	12	35		# NOT spontaneously moving	15	17	32		# NOT spontaneously moving	18	12	30		# NOT spontaneously moving	8	21	29		# NOT spontaneously moving	7	15	22		# NOT spontaneously moving	2	8	10		# NOT spontaneously moving	1	4	5
# NOT spontaneously moving	0	0	0		Total	48	63	111		Total	46	61	107		Total	45	59	104		Total	31	49	80		Total	15	42	57		Total	7	28	35		Total	2	11	13		Total	1	7	8
