# Supplementary material for: Mutual regulation of spermatogenesis-specific Argonaute proteins and Insulin/IGF-1 signaling in aging control
Source: EMBO Rep. 2026 Jan 8;27(6):1437–62. doi: 10.1038/s44319-025-00682-4 (PMC13021995; doi:10.1038/s44319-025-00682-4)
Supplement: Supplementary file 9 — Source data Fig. 2 [file 44319_2025_682_MOESM9_ESM.zip › Fig 2/2C/brood RNAi.xlsx]

## Sheet: metadata
Each independent experiment (replicate) is delimited by an empty row

## Sheet: Sheet1
WT	rde-1	rde-4	age-1	age-1;rde-1	age-1; rde-4
307	247	209	215	215	177
290	203	157	257	242	141
320	201	116	225	277
			179	249	123
			258
			252
			230
			208
258	269	243	227	198	212
333	299	196	187	226	187
326	255	183	236	255	199
			261
			305
			267
322	288	179	275	278	200
301	232	224	209	224	237
292	245	182	317	212	179
			260
			284
			193
