# Supplementary material for: Mutual regulation of spermatogenesis-specific Argonaute proteins and Insulin/IGF-1 signaling in aging control
Source: EMBO Rep. 2026 Jan 8;27(6):1437–62. doi: 10.1038/s44319-025-00682-4 (PMC13021995; doi:10.1038/s44319-025-00682-4)
Supplement: Supplementary file 9 — Source data Fig. 2 [file 44319_2025_682_MOESM9_ESM.zip › Fig 2/2D/brood alg34.xlsx]

## Sheet: metadata
Each independent experiment (replicate) is delimited by an empty row

## Sheet: Sheet1
WT	alg-3; alg-4	age-1	age-1; alg-3; alg-4
312	100	310	115
270	79	266	40
284	128	279	54
305	73	234	40
374	126	228	82
	118	296	72
		319	88
			59
199	89	194	45
227	97	220	28
295	29	204	17
177	85	164	29
193	93	229	37
	49	208	31
	62		27
	57
