# Supplementary material for: Mutual regulation of spermatogenesis-specific Argonaute proteins and Insulin/IGF-1 signaling in aging control
Source: EMBO Rep. 2026 Jan 8;27(6):1437–62. doi: 10.1038/s44319-025-00682-4 (PMC13021995; doi:10.1038/s44319-025-00682-4)
Supplement: Supplementary file 9 — Source data Fig. 2 [file 44319_2025_682_MOESM9_ESM.zip › Fig 2/2E/brood mating.xlsx]

## Sheet: Sheet1
	Mated						Unmated
age-1 males x age-1	136	185	155	126	180	119	152	140	58	148	152	148	117	66	66	51
age-1; rde-4 males x age-1; rde-4	14	61	67				23	17	17	14	14	4	5	12	26
age-1 males x age-1; rde-4	117	158	16				15	11	8	7	12	0	11	20	18	11	7	13	7	5	3	15	9	4	8
age-1; alg-3; alg-4 males x age-1; alg-3; alg-4							0	2	0	0	1	0	1	1	0	0	0	0
age-1 males x age-1; alg-3; alg-4	34	92	6				0	0	0	0	0	0	0	0	0	0	0	0	0	0	0	0	0	0	0
