# Supplementary material for: Mutual regulation of spermatogenesis-specific Argonaute proteins and Insulin/IGF-1 signaling in aging control
Source: EMBO Rep. 2026 Jan 8;27(6):1437–62. doi: 10.1038/s44319-025-00682-4 (PMC13021995; doi:10.1038/s44319-025-00682-4)
Supplement: Supplementary file 10 — Source data Fig. 3 [file 44319_2025_682_MOESM10_ESM.zip]

Archive with 5 entries (2 files):
- Fig 3/
- Fig 3/3A/
- Fig 3/3A/daf16_lifespan.xlsx
- Fig 3/3B/
- Fig 3/3B/daf2_lifespan.xlsx
