# Supplementary material for: Mutual regulation of spermatogenesis-specific Argonaute proteins and Insulin/IGF-1 signaling in aging control
Source: EMBO Rep. 2026 Jan 8;27(6):1437–62. doi: 10.1038/s44319-025-00682-4 (PMC13021995; doi:10.1038/s44319-025-00682-4)
Supplement: Supplementary file 10 — Source data Fig. 3 [file 44319_2025_682_MOESM10_ESM.zip › Fig 3/3A/daf16_lifespan.xlsx]

## Sheet: metadata
Each independent experiment (replicate) is delimited from when the "#days" count resets

## Sheet: Sheet1
%WT
#Day	Dead	Censored
1
2
3	0	1
4
5	0	1
6
7	0	1
8
9	1	1
10
11
12
13		2
14
15	2
16
17	3
20	8
23	14
27	7
29	2
31	0
34	3
36
38
41
1
2
3	0
4
5	0	3
6
7	0
8
9	0	2
10
11	0	6
12
13	1	4
14
15	0
16	2
19	1
21	3
23	8
27	9
30	4
33	0
35	1
37
40
1
2
3	0
4
5	0
6
7	0
8
9	0	1
10
11
12	2
15	2
17	2	1
19	2
23	12
26	5
29	9
31	4
33	1
36	0
38	1
40
43
45
47
%daf-16; age-1
#Day	Dead	Censored
1
2
3	0	1
4
5	0	3
6
7		3
8
9		9
10
11	1	2
12
13	0
14
15	0
18	8
21	15
25	4
27	0
29	1
32
34
36
39
1
2
3	0
4
5	0	7
6
7	0	4
8
9	0	1
10
11	0
14	0
16	0
18	1
22	13
25	5
28	2
30
32
35
1
2
3	0
4
5	0	2
6
7	0	5
8
9	0
10	1
13	2
15	0
17	3
21	26
24	13
27
29
31
34
36
38
41
43
45
%daf-16; age-1; rde-4
#Day	Dead	Censored
1
2
3	0	1
4
5	0	3
6
7	0	1
8
9	1	0
10
11	3
12
13	0
14
15	3	1
16	9
19	21
22	7
26
28
30
33
35
37
40
1
2
3	0
4
5	0
6
7	0
8
9	0	2
10		2
11	0	1
12
13	0
14
15	1
18	7
20	12
22	17
26	6
29	1
32
34
36
39
1
2
3	0	1
4
5	0
6
7	0	4
8
9	0
10
11
12	4
15	9
17	10
19	11
23	7
26
29
31
33
36
38
40
43
45
47
%age-1
#Day	Dead	Censored
1
2
3	0
4
5	0
6
7	0
8
9	0	2
10
11
12		2
13	0	1
14
15	0
16	1
19	4
22	5
26	6
28	2
30	4
33	12
35	4
37	2
40	1
1
2
3	0	2
4
5	0	2
6
7	0
8
9	0	4
10
11	0	5
12
13	0	1
14
15	2
18	2
20	1
22	3
26	7
29	2
32	8
34	5
36	4
39
1
2
3	0
4
5	0	2
6
7	0
8
9	0	2
10
11	0
12
13	1
16	0
18	2
20	2
24	7
27	3
30	8
32	3
34	7
37	3
39	2
41	2
44
46
48
%age-1; rde-4
#Day	Dead	Censored
1
2
3	0
4
5	0
6
7	0
8
9	0	1
10
11	0
12
13		7
14
15	0
16	0
19	1	5
22	0	1
26	4
28	1
30	7
33	5
35	4
37	4
40	3
42	1
44	1
47	1
49	1
51
54
1
2
3	0	1
4
5	0
6
7	0	0
8
9	0	2
10
11	0
12
13	1
14
15	0
18	0
20	0
22	0	1
26	2
29	6
32	12
34	7	3
36	5
39	4	1
41	0
43	1
46	1
48	1
1
2
3	0
4
5	0
6
7	0
8
9	0
10
11	0	2
12
13	0
16	0	23
18	2
20	0
24	0
27	0
30	1
32	1
34	4
37	10
39	1
41	2
44	2
46
48
