# Supplementary material for: Mutual regulation of spermatogenesis-specific Argonaute proteins and Insulin/IGF-1 signaling in aging control
Source: EMBO Rep. 2026 Jan 8;27(6):1437–62. doi: 10.1038/s44319-025-00682-4 (PMC13021995; doi:10.1038/s44319-025-00682-4)
Supplement: Supplementary file 10 — Source data Fig. 3 [file 44319_2025_682_MOESM10_ESM.zip › Fig 3/3B/daf2_lifespan.xlsx]

## Sheet: metadata
Each technical experimental replicate (different plates started on the same day from the same worm population) are delimited from when the "#days" count resets
Independent experiment replicates are indicated in column E

## Sheet: Sheet1
%daf2
#days	dead	censored
3	0	2		Independent experiment replicate 1
5	0	0
7	0	0
9	0	3
11	0	4
12	0	0
15	0	1
17	0	0
19	0	0
22	0	0
24	0	0
26	0	0
29	1	0
31	0	0
32	0	1
35	0	0
37	0	0
39	0	0
40	0	0
43	0	0
45	1	0
47	0	0
50	0	0
52	0	0
54	0	1
57	1	0
59	0	0
61	0	0
64	0	0
66	1	1
68	1	0
3	0	2
5	0	1
7	0	0
9	0	4
11	0	3
12	0	0
15	0	1
17	0	0
19	0	0
22	0	0
24	0	0
26	0	0
29	0	0
31	0	0
32	0	0
35	0	1
37	0	0
39	0	0
40	0	0
43	1	0
45	1	0
47	1	0
50	0	0
52	0	0
54	0	0
57	0	0
59	1	0
61	0	1
64	1	0
3	0	0
5	0	0
7	0	0
9	0	6
11	0	2
12	0	1
15	0	0
17	0	0
19	1	0
22	0	0
24	0	0
26	0	0
29	0	0
31	0	0
32	0	0
35	0	0
37	0	0
39	0	0
40	0	0
43	0	0
45	0	0
47	0	0
50	0	1
52	1	0
54	0	1
57	0	0
59	0	0
61	0	1
64	1	1
66	0	0
68	0	0
71	0	0
73	0	0
75	0	0
78	0	1
3	0	2
5	0	0
7	0	0
9	0	2
11	0	3
12	0	1
15	0	0
17	0	0
19	0	0
22	0	0
24	0	0
26	0	0
29	0	0
31	0	0
32	0	0
35	0	0
37	0	0
39	0	0
40	0	0
43	0	0
45	0	1
47	0	0
50	0	0
52	0	1
54	0	1
57	1	1
59	1	0
61	1	0
64	0	0
66	0	0
68	0	0
71	0	1
73	0	1
3	0	5		Independent experiment replicate 2
4	0	0
5	0	0
6	0	2
8	0	1
10	0	8
12	0	4
15	0	0
17	0	0
19	0	0
22	0	0
24	0	0
26	0	0
29	0	0
31	0	0
33	0	0
36	0	0
38	0	0
40	0	0
44	1	0
46	1	0
47	2	0
50	0	0
52	0	1
54	2	0
57	2
59	0
60	0
64	2
66	0
68	0
71	0
73	0
75	1
3	0	4
4	0	2
5	0	0
6	0	1
8	0	6
10	0	8
12	0	2
15	0	0
17	0	0
19	0	0
22	0	0
24	0	0
26	0	0
29	1	0
31	0	0
33	0	0
36	0	0
38	1	0
40	0	0
44	0	0
46	0	0
47	1	0
50	0	0
52	0	0
54	1	0
57	2
59	0
60	1
64	2
66	2
3	0	4
4	0	0
5	0	1
6	0	2
8	0	5
10	0	3
12	0	3
15	0	0
17	0	0
19	0	0
22	0	0
24	0	1
26	1	0
29	0	0
31	0	0
33	0	0
36	1	0
38	0	0
40	1	0
44	1	0
46	0	0
47	0	0
50	0	0
52	0	0
54	2	0
57	0	0
59	0	1
60	0	0
64	1	2
66	0	0
68	0	0
71	2	0
%daf-2;rde-4
#days	dead	censored
3	0	1		Independent experiment replicate 1
5	0	1
7	0	0
9	0	0
11	0	0
12	0	0
15	0	0
17	0	0
19	0	0
22	0	0
24	0	1
26	0	0
29	0	0
31	0	0
32	0	0
35	1	0
37	0	0
39	2	0
40	1	0
43	1	0
45	0	0
47	0	0
50	0	0
52	1	2
54	0	0
57	1	0
59	1	1
61	1	0
64	1	0
66	0	0
68	1	0
71	0	0
73	1	0
3	0	0
5	0	1
7	0	0
9	0	0
11	0	0
12	0	0
15	0	0
17	0	0
19	0	0
22	0	0
24	0	0
26	0	0
29	0	0
31	0	0
32	0	0
35	0	2
37	0	0
39	0	1
40	0	0
43	0	0
45	1	0
47	1	0
50	0	0
52	2	0
54	0	0
57	1	0
59	0	0
61	2	0
64	0	0
66	1	1
68	2	0
71	1	0
73	1	0
3	0	2
5	0	3
7	0	1
9	0	0
11	0	0
12	0	0
15	1	0
17	0	1
19	0	0
22	0	0
24	0	0
26	0	0
29	0	0
31	1	0
32	0	0
35	1	0
37	0	0
39	1	0
40	1	0
43	0	0
45	0	0
47	1	0
50	0	0
52	0	0
54	1	0
57	0	1
59	0	0
61	0	0
64	0	0
66	1	0
3	0	1
5	0	1
7	0	1
9	0	0
11	0	0
12	0	0
15	0	0
17	0	0
19	0	0
22	0	0
24	0	0
26	0	0
29	1	0
31	0	0
32	0	0
35	0	0
37	0	0
39	1	0
40	0	0
43	0	0
45	0	0
47	1	0
50	1	1
52	0	0
54	3	0
57	1	0
59	0	0
61	2	0
64	0	0
66	0	0
68	0	0
71	2	0
73	0	0
75	0	0
78	1	0
80	1	0
3	0	2		Independent experiment replicate 2
4	0	2
5	0	1
6	0	0
8	0	0
10	0	0
12	0	0
15	0	0
17	0	1
19	1	0
22	0	0
24	0	0
26	0	0
29	0	0
31	0	0
33	1	0
36	0	1
38	0	1
40	0	0
44	0	1
46	0	0
47	2	0
50	1	0
52	1	0
54	0	0
57	0
59	1
60	1
64	1
66	1
68	2
71	2
73	0
75	1
3	0	0
4	0	1
5	0	3
6	0	0
8	0	0
10	0	0
12	0	0
15	0	0
17	0	1
19	0	0
22	0	0
24	0	0
26	0	0
29	0	0
31	1	0
33	0	0
36	0	0
38	1	0
40	2	0
44	0	0
46	0	0
47	2	0
50	0	0
52	0	0
54	1	0
57	2
59	0
60	2
64	2
66	0
68	0
71	0
73	3
75	0
78	1
81	0
82	1
3	0	0
4	0	1
5	0	1
6	0	1
8	0	0
10	0	1
12	0	0
15	0	0
17	0	0
19	1	0
22	0	0
24	0	0
26	0	0
29	0	0
31	0	0
33	0	0
36	0	1
38	0	0
40	1	0
44	1	0
46	1	0
47	0	0
50	1	0
52	0	0
54	1	0
57	0
59	0
60	1
64	5
66	0
68	0
71	5
73	1
75	1
