# Supplementary material for: Mutual regulation of spermatogenesis-specific Argonaute proteins and Insulin/IGF-1 signaling in aging control
Source: EMBO Rep. 2026 Jan 8;27(6):1437–62. doi: 10.1038/s44319-025-00682-4 (PMC13021995; doi:10.1038/s44319-025-00682-4)
Supplement: Supplementary file 11 — Source data Fig. 4 [file 44319_2025_682_MOESM11_ESM.zip]

Archive with 59 entries (53 files):
- Fig 4/
- Fig 4/4A/
- Fig 4/4A/daf16d2ad_c3.TIF
- Fig 4/4A/daf16d2ad_c5.TIF
- Fig 4/4A/daf16LL4_c3.TIF
- Fig 4/4A/daf16LL4_c5.TIF
- Fig 4/4A/daf16mAd_c3.TIF
- Fig 4/4A/daf16mAd_c5.TIF
- Fig 4/4A/daf16mL4_c3.TIF
- Fig 4/4A/daf16mL4_c5.TIF
- Fig 4/4A/daf16yAd_c3.TIF
- Fig 4/4A/daf16yAd_c5.TIF
- Fig 4/4A/daf16yL4_c3.TIF
- Fig 4/4A/daf16yL4_c5.TIF
- Fig 4/4A/daf2d2ad_c3.TIF
- Fig 4/4A/daf2d2ad_c5.TIF
- Fig 4/4A/daf2daf16d2ad_c3.TIF
- Fig 4/4A/daf2daf16d2ad_c5.TIF
- Fig 4/4A/daf2daf16LL4_c3.TIF
- Fig 4/4A/daf2daf16LL4_c5.TIF
- Fig 4/4A/daf2daf16mAd_c3.TIF
- Fig 4/4A/daf2daf16mAd_c5.TIF
- Fig 4/4A/daf2daf16mL4_c3.TIF
- Fig 4/4A/daf2daf16mL4_c5.TIF
- Fig 4/4A/daf2daf16yAd_c3.TIF
- Fig 4/4A/daf2daf16yAd_c5.TIF
- Fig 4/4A/daf2daf16yL4_c3.TIF
- Fig 4/4A/daf2daf16yL4_c5.TIF
- Fig 4/4A/daf2LL4_c3.TIF
- Fig 4/4A/daf2LL4_c5.TIF
- Fig 4/4A/daf2mAd_c3.TIF
- Fig 4/4A/daf2mAd_c5.TIF
- Fig 4/4A/daf2mL4_c3.TIF
- Fig 4/4A/daf2mL4_c5.TIF
- Fig 4/4A/daf2yAd_c3.TIF
- Fig 4/4A/daf2yAd_c5.TIF
- Fig 4/4A/daf2yL4_c3.TIF
- Fig 4/4A/daf2yL4_c5.TIF
- Fig 4/4A/README.txt
- Fig 4/4A/WTd2ad_c3.TIF
- Fig 4/4A/WTd2ad_c5.TIF
- Fig 4/4A/WTLL4_c3.TIF
- Fig 4/4A/WTLL4_c5.TIF
- Fig 4/4A/WTmAd_c3.TIF
- Fig 4/4A/WTmAd_c5.TIF
- Fig 4/4A/WTmL4_c3.TIF
- Fig 4/4A/WTmL4_c5.TIF
- Fig 4/4A/WTyAd_c3.TIF
- Fig 4/4A/WTyAd_c5.TIF
- Fig 4/4A/WTyL4_c3.TIF
- Fig 4/4A/WTyL4_c5.TIF
- Fig 4/4B/
- Fig 4/4B/modL4.xlsx
- Fig 4/4C/
- Fig 4/4C/lateL4.xlsx
- Fig 4/4D/
- Fig 4/4D/youngAdult.xlsx
- Fig 4/4E/
- Fig 4/4E/modD1Adult.xlsx
