# Supplementary material for: Mutual regulation of spermatogenesis-specific Argonaute proteins and Insulin/IGF-1 signaling in aging control
Source: EMBO Rep. 2026 Jan 8;27(6):1437–62. doi: 10.1038/s44319-025-00682-4 (PMC13021995; doi:10.1038/s44319-025-00682-4)
Supplement: Supplementary file 11 — Source data Fig. 4 [file 44319_2025_682_MOESM11_ESM.zip › Fig 4/4A/README.txt]

yL4: young L4
mL4: moderate L4
LL4: late L4
yAd: young adult
mAd: moderate Day 1 adult
d2ad: Day 2 adult

File names ending with "c3.TIF" are GFP::ALG-3 images
File names ending with "c5.TIF" are DIC brightfield images.

Note that many worms were picked on to the imaging slide based on their approximate stage, but their actual stage was determined during imaging (thanks to the increased resolution of the compound microscope allowing to better see the vulva and identify L4 substages). Therefore, some worms next to a moderate L4 worm (for example) may be slightly older or younger, and in such instances the inappropriately staged surrounding worms were not included in quantifications. Please refer to the main figure's cropping of the image to identify the correctly staged worm. Also note that worms shown in the main figure are representative of the mean GFP::ALG-3 of the entire sampled population. Worms with less representative GFP::ALG-3 may be present in surrounding worms.
