# Supplementary material for: Mutual regulation of spermatogenesis-specific Argonaute proteins and Insulin/IGF-1 signaling in aging control
Source: EMBO Rep. 2026 Jan 8;27(6):1437–62. doi: 10.1038/s44319-025-00682-4 (PMC13021995; doi:10.1038/s44319-025-00682-4)
Supplement: Supplementary file 11 — Source data Fig. 4 [file 44319_2025_682_MOESM11_ESM.zip › Fig 4/4C/lateL4.xlsx]

## Sheet: Sheet1
daf-2	daf-2; daf-16	WT	daf-16
0.703612	0.885759	0.908438	0.964019
0.64241	0.814828	1.20486	0.979108
0.73023	0.786998	0.871453	0.904317
0.646948	0.639111	1.01744	0.962754
	1.00198	1.0178	0.982394
	0.932642	0.980008	0.71252
	0.836411		0.833764
	0.676839		0.740793
	0.782042
