# Supplementary material for: Mutual regulation of spermatogenesis-specific Argonaute proteins and Insulin/IGF-1 signaling in aging control
Source: EMBO Rep. 2026 Jan 8;27(6):1437–62. doi: 10.1038/s44319-025-00682-4 (PMC13021995; doi:10.1038/s44319-025-00682-4)
Supplement: Supplementary file 12 — Source data Fig. 5 [file 44319_2025_682_MOESM12_ESM.zip]

Archive with 7 entries (3 files):
- Fig 5/
- Fig 5/5D/
- Fig 5/5D/dct-9 qPCR.xlsx
- Fig 5/5E/
- Fig 5/5E/ssp-16 qPCR.xlsx
- Fig 5/5F/
- Fig 5/5F/melo-3 qPCR.xlsx
