# Supplementary material for: Mutual regulation of spermatogenesis-specific Argonaute proteins and Insulin/IGF-1 signaling in aging control
Source: EMBO Rep. 2026 Jan 8;27(6):1437–62. doi: 10.1038/s44319-025-00682-4 (PMC13021995; doi:10.1038/s44319-025-00682-4)
Supplement: Supplementary file 12 — Source data Fig. 5 [file 44319_2025_682_MOESM12_ESM.zip › Fig 5/5D/dct-9 qPCR.xlsx]

## Sheet: normalized to young L4
	WT			rde-4			alg-3; alg-4
young L4	1	1	1	1.55655	0.950079	0.903877	0.900229	1.33593	1.20148
late L4	2.66773	2.09231	1.85162	5.5987	5.77515	3.22533	5.81126	7.71228	2.6979
young adult	1.22241	1.53984	1.09851	4.74126	9.18868	4.39483	7.6163	8.66597	4.40182
D2 adult	0.0275244	0.003406	0.004331	0.0216257	0.006921	0.007255	0.0675357	0.043986	0.064279

## Sheet: normalized to old L4
	WT			rde-4			alg-3; alg-4
young L4	0.37485	0.477941	0.540067	0.583474	0.454082	0.488154	0.337451	0.638494	0.648879
late L4	1	1	1	2.09867	2.76018	1.74189	2.17835	3.68602	1.45704
