# Supplementary material for: Mutual regulation of spermatogenesis-specific Argonaute proteins and Insulin/IGF-1 signaling in aging control
Source: EMBO Rep. 2026 Jan 8;27(6):1437–62. doi: 10.1038/s44319-025-00682-4 (PMC13021995; doi:10.1038/s44319-025-00682-4)
Supplement: Supplementary file 12 — Source data Fig. 5 [file 44319_2025_682_MOESM12_ESM.zip › Fig 5/5F/melo-3 qPCR.xlsx]

## Sheet: normalized to young L4
	WT			rde-4			alg-3; alg-4
young L4	1	1	1	1.35589	1.12199	0.920335	1.61851	1.28079	1.35606
late L4	4.57831	1.8838	1.94517	5.71224	4.77585	3.11661	4.21874	5.37396	2.55869
young adult	1.50692	2.09728	1.36491	2.47369	5.14646	3.22395	3.0334	3.91542	2.59594
D2 adult	0.0210897	0.002054	0.010201	0.0128443	0.009287	0.004043	0.0162627	0.020515	0.035036

## Sheet: normalized to old L4
	WT			rde-4			alg-3; alg-4
young L4	0.218421	0.530842	0.514093	0.296156	0.595596	0.473138	0.353518	0.679898	0.697144
late L4	1	1	1	1.24767	2.53522	1.60223	0.921462	2.85272	1.31541
