# Supplementary material for: Mutual regulation of spermatogenesis-specific Argonaute proteins and Insulin/IGF-1 signaling in aging control
Source: EMBO Rep. 2026 Jan 8;27(6):1437–62. doi: 10.1038/s44319-025-00682-4 (PMC13021995; doi:10.1038/s44319-025-00682-4)
Supplement: Supplementary file 13 — Source data Fig. 6 [file 44319_2025_682_MOESM13_ESM.zip]

Archive with 19 entries (15 files):
- Fig 6/
- Fig 6/6B/
- Fig 6/6B/alg34 - C=0 kept stack-1_16bit.tif
- Fig 6/6B/alg34 - C=0 kept stack-1_8bit.tif
- Fig 6/6B/alg34 - C=1 kept stack-1_8bit.tif
- Fig 6/6B/alg34 - merged_RGB_magenta.tif
- Fig 6/6B/alg34 C=1 kept stack-1_16bit.tif
- Fig 6/6B/alg34.nd2
- Fig 6/6B/README.txt
- Fig 6/6B/WT - C=0-1_16bit.tif
- Fig 6/6B/WT - C=0-1_8bit.tif
- Fig 6/6B/WT - C=1-1_16bit.tif
- Fig 6/6B/WT - C=1-1_8bit.tif
- Fig 6/6B/WT - merged_RGB_magenta.tif
- Fig 6/6B/WT.nd2
- Fig 6/6C/
- Fig 6/6C/localization.xlsx
- Fig 6/6D/
- Fig 6/6D/size.xlsx
