# Supplementary material for: Mutual regulation of spermatogenesis-specific Argonaute proteins and Insulin/IGF-1 signaling in aging control
Source: EMBO Rep. 2026 Jan 8;27(6):1437–62. doi: 10.1038/s44319-025-00682-4 (PMC13021995; doi:10.1038/s44319-025-00682-4)
Supplement: Supplementary file 13 — Source data Fig. 6 [file 44319_2025_682_MOESM13_ESM.zip › Fig 6/6B/README.txt]

.nd2 file: original z stack images directly from confocal microscope. Can be opened in ImageJ (Fiji) with appropriate ND2-reading plugin
16-bit.tif: selected image from the z-stack in 16 bit. Can be opened in ImageJ
8-bit.tif: selected image from the z-stack in 16 bit. Can be opened in most software, including ImageJ
merged_RGB_magenta.tif: merged image used in figure

Filenames ending in C=0 are VAB-1::GFP
Filenames ending in C=1 are mCherry:PH. Used ImageJ to pseudocolor red to magenta.

Note that exposure is not comparable in these images due to rapid bleaching (obvious even across z-stacks). Independent compound microscopy imaging showed there was no difference in total GFP levels between WT and alg-3/4 mutants.
