# Supplementary material for: Mutual regulation of spermatogenesis-specific Argonaute proteins and Insulin/IGF-1 signaling in aging control
Source: EMBO Rep. 2026 Jan 8;27(6):1437–62. doi: 10.1038/s44319-025-00682-4 (PMC13021995; doi:10.1038/s44319-025-00682-4)
Supplement: Supplementary file 13 — Source data Fig. 6 [file 44319_2025_682_MOESM13_ESM.zip › Fig 6/6C/localization.xlsx]

## Sheet: Sheet1
WT	perimembrane	intermediate	random
Number of worms	26	2	8
Proportion	0.722222	0.0555556	0.222222
alg-3; alg-4	perimembrane	intermediate	random
Number of worms	13	11	14
Proportion	0.342105	0.289474	0.368421
