# Supplementary material for: Mutual regulation of spermatogenesis-specific Argonaute proteins and Insulin/IGF-1 signaling in aging control
Source: EMBO Rep. 2026 Jan 8;27(6):1437–62. doi: 10.1038/s44319-025-00682-4 (PMC13021995; doi:10.1038/s44319-025-00682-4)
Supplement: Supplementary file 14 — Source data Fig. 7 [file 44319_2025_682_MOESM14_ESM.zip]

Archive with 11 entries (7 files):
- Fig 7/
- Fig 7/7A/
- Fig 7/7A/daf18gfp_alg34vsWT.xlsx
- Fig 7/7A/daf18gfp_alg3alg4_c3.TIF
- Fig 7/7A/daf18gfp_WT_c3.TIF
- Fig 7/7B/
- Fig 7/7B/daf18gfp_age1alg34vsage1.xlsx
- Fig 7/7B/daf18gfp_age1alg3alg4_c3.TIF
- Fig 7/7B/daf18gfp_age1_c3.TIF
- Fig 7/7C/
- Fig 7/7C/daf18gfp_parental effects.xlsx
