# Supplementary material for: Mutual regulation of spermatogenesis-specific Argonaute proteins and Insulin/IGF-1 signaling in aging control
Source: EMBO Rep. 2026 Jan 8;27(6):1437–62. doi: 10.1038/s44319-025-00682-4 (PMC13021995; doi:10.1038/s44319-025-00682-4)
Supplement: Supplementary file 14 — Source data Fig. 7 [file 44319_2025_682_MOESM14_ESM.zip › Fig 7/7A/daf18gfp_alg34vsWT.xlsx]

## Sheet: metadata
Independent experiments (replicates) are separated by 1 empty row

## Sheet: Sheet1
WT	alg-3; alg-4
0.979779	2.94615
0.903916	2.26849
0.857655	2.46483
1.11982	2.54007
1.11621	0.936283
1.08469	0.997648
0.937932	1.52622
	1.11711
	1.79537
	2.05535
1.22085	2.14804
1.28134	1.75523
0.987681	2.2347
1.24855	2.07411
0.655508	3.26913
0.83539	3.17593
0.824874	2.10213
0.809155	2.235
1.22008	1.65887
1.56623	2.40467
0.965123	2.88144
1.13552	1.90855
0.696301	3.23793
0.553407	2.54169
	3.20234
