# Supplementary material for: Mutual regulation of spermatogenesis-specific Argonaute proteins and Insulin/IGF-1 signaling in aging control
Source: EMBO Rep. 2026 Jan 8;27(6):1437–62. doi: 10.1038/s44319-025-00682-4 (PMC13021995; doi:10.1038/s44319-025-00682-4)
Supplement: Supplementary file 14 — Source data Fig. 7 [file 44319_2025_682_MOESM14_ESM.zip › Fig 7/7C/daf18gfp_parental effects.xlsx]

## Sheet: metadata
Independent experiments (replicates) are separated by 2 empty rows
Note that there are 2 tabs because worms were imaged in separate slides for A and B (defined below)
A) WT x WT vs alg-3; alg-4 x alg-3; alg-4
B) WT x WT vs alg-3; alg-4 males x WT vs WT males x alg-3; alg-4
Results were pooled in the same graph because there was not a large batch effect between the slides and because A just served as a positive control

## Sheet: WTvsalg3alg4
WT x WT	alg-3; alg-4 x alg-3; alg-4
1.68705	1.31696
1.40386	1.48354
1.13193	1.55313
1.30167	1.16416
0.969217	1.16129
0.580787	1.8711
0.698369	1.54187
0.628837	1.4482
0.598267	2.06245
0.985881	1.19718
0.771317	1.48368
1.15596	1.83427
0.36752	1.11449
1.25882	3.10119
0.794065	1.77831
1.12318	1.0001
1.52737	2.0436
0.748505	1.20201
0.987221	0.705527
1.28016	1.20528
	0.820505
	1.5577

## Sheet: WT vs parental alg34
WT	father is alg-3/4(-)	mother is alg-3/4(-)
1.22189	0.815435	0.99229
1.06905	0.602166	0.98091
1.29417	0.639897	1.02426
0.842166	0.45414	0.953487
1.11816	0.688518	0.902323
0.7578	0.609373	0.833442
0.850445	0.779243	0.930259
0.543884	0.757309	0.905893
1.30244	0.434705	1.00041
	0.496647	0.691798
		0.654758
		0.561199
		0.531433
1.13601	1.0893	0.798595
1.02513	1.05869	0.924546
0.941138	0.970318	0.689754
1.0619	0.589209	0.700974
0.96532	0.698174	0.804589
1.17572	0.582054	0.709291
0.886116	0.481965	0.783642
0.705827	0.606527	0.953021
1.37549	0.685793	0.627826
0.879064	0.388928	0.728703
0.848287	0.495508	0.607522
	0.743594	0.964656
	0.675755
	0.931307
